# Supplementary material for: Crystal structures of catena-poly[[μ-aqua-di­aqua(μ3-2-methyl­propano­ato-κ4 O:O,O′:O′)calcium] 2-methyl­propano­ate dihydrate], catena-poly[[μ-aqua-di­aqua­(μ3-2-methyl­propano­ato-κ4 O:O,O′:O′)strontium] 2-methyl­propano­ate dihydrate] and catena-poly[[μ-aqua-di­aqua­(μ3-2-methyl­propano­ato-κ4 O:O,O′:O′)(calcium/strontium)] 2-methyl­propano­ate dihydrate]
Source: Acta Crystallogr E Crystallogr Commun. 2020 Sep 25;76(Pt 10):1684–8. doi: 10.1107/S2056989020012888 (PMC7534227; doi:10.1107/S2056989020012888)
Supplement: Supplementary file 1 [file e-76-01684-sup1.cif]

##############################################################################
#                                                                            #
# This CIF contains the data in a paper accepted for publication in          #
# Acta Crystallographica Section E. It conforms to the requirements of       #
# Notes for Authors for Acta Crystallographica Section E, and has been       #
# peer reviewed under the auspices of the IUCr Commission on Journals.       #
#                                                                            #
# Full details of the Crystallographic Information File format               #
# are given in the paper "The Crystallographic Information File (CIF):       #
# a New Standard Archive File for Crystallography" by S. R. Hall, F. H.      #
# Allen and I. D. Brown [Acta Cryst. (1991), A47, 655-685].                  #
#                                                                            #
# The current version of the core CIF dictionary is obtainable from          #
# ftp://ftp.iucr.org/pub/cif_core.dic.                                       #
#                                                                            #
# Software is freely available for graphical display of the structure(s)     #
# in this CIF. For information consult the CIF software page                 #
# http://www.iucr.org/resources/cif/software.                                #
#                                                                            #
# This file may be used for bona fide research purposes within the           #
# scientific community so long as proper attribution is given to the journal # 
# article from which it was obtained.                                        #
#                                                                            #
##############################################################################
data_global
_audit_creation_method     'Jana2006 Version : 25/10/2015'
_journal_date_recd_electronic     2020-08-28
_journal_date_accepted     2020-09-21
_journal_name_full     'Acta Crystallographica, Section E'
_journal_year     2020
_journal_volume     76
_journal_issue     10
_journal_page_first     1684
_journal_page_last     1688
_journal_paper_category     GM
_journal_paper_doi     10.1107/S2056989020012888
_journal_coeditor_code     WM5584
_publ_contact_author_name     'Jan F\'abry'
_publ_contact_author_address
;            Jan F\'abry
             Institute of Physics Czech Acad. Sci.
             Na Slovance 2
      182 21 Praha 8
             Czech Republic
;
_publ_contact_author_email     fabry@fzu.cz
_publ_contact_author_fax     '(420)2 8689 0527'
_publ_contact_author_phone     '(420)2 6605 2695'
_publ_section_title
;\
Crystal structures of
<i>catena</i>-poly[[\m-aqua-diaqua(\m~3~-2-methylpropanoato-\k^4^<i>O</i>:\
<i>O</i>,<i>O</i>':<i>O</i>')calcium] 2-methylpropanoate dihydrate],
<i>catena</i>-poly[[\m-aqua-diaqua(\m~3~-2-methylpropanoato-\k^4^<i>O</i>:\
<i>O</i>,<i>O</i>':<i>O</i>')strontium] 2-methylpropanoate dihydrate] and
<i>catena</i>-poly[[\m-aqua-diaqua(\m~3~-2-methylpropanoato-\k^4^<i>O</i>:\
<i>O</i>,<i>O</i>':<i>O</i>')(calcium/strontium)] 2-methylpropanoate
dihydrate]
;
_publ_section_title_footnote     .
loop_
    _publ_author_name
    _publ_author_address
    'Samolov\'a, Erika'
;Inst. of Physics of the Czech Academy of Sciences
 Na Slovance 2,
 182 21 Praha 8
 Czech Republic
;
    'F\'abry, Jan'
;Inst. of Physics of the Czech Academy of Sciences
 Na Slovance 2,
 182 21 Praha 8
 Czech Republic
;
_publ_section_synopsis
;
The crystal structures of
[Ca(C~4~H~7~O~2~)(H~2~O)~3~](C~4~H~7~O~2~)\\cdot2H~2~O, space group
<i>Pbca</i>, (I), and [Sr(C~4~H~7~O~2~)(H~2~O)~3~](C~4~H~7~O~2~)\\cdot2H~2~O
space group <i>Cmce</i> (II) are homeotypic;
[(Ca,Sr)(C~4~H~7~O~2~)(H~2~O)~3~](C~4~H~7~O~2~)\\cdot2H~2~O, space group
<i>Pbca</i>, (III), is an Sr-containing solid solution of (I) with Ca^2+^ and
Sr^2+^ occupationally disordered in the ratio 0.794(2):0.206(2).
;
data_I
_chemical_name_systematic
; \
<i>catena</i>-Poly[[\m-aqua-diaqua(\m~3~-2-methylpropanoato-\
\k^4^<i>O</i>:<i>O</i>,<i>O</i>':<i>O</i>')calcium] 2-methylpropanoate
dihydrate]
;
_chemical_name_common
;
calcium isobutyrate pentahydrate
;
_chemical_formula_moiety
;
C4 H13 Ca O5 +, C4 H7 O2 -, 2(H2 O)
;
_chemical_formula_sum     'C8 H24 Ca O9'
_chemical_formula_structural     ?
_chemical_formula_analytical     ?
_chemical_formula_iupac
;
[Ca (C4 H7 O2) (H2 O1)3], C4 H7 O2, 2H2 O
;
_chemical_formula_weight     304.4
_chemical_melting_point     ?
_chemical_compound_source     ?
_chemical_absolute_configuration     .
_symmetry_cell_setting     orthorhombic
_symmetry_space_group_name_H-M     'P b c a'
_symmetry_space_group_name_Hall     '-P 2ac 2ab'
loop_
    _space_group_symop_id
    _space_group_symop_operation_xyz
    1 x,y,z
    2 -x+1/2,-y,z+1/2
    3 -x,y+1/2,-z+1/2
    4 x+1/2,-y+1/2,-z
    5 -x,-y,-z
    6 x+1/2,y,-z+1/2
    7 x,-y+1/2,z+1/2
    8 -x+1/2,y+1/2,z
_cell_length_a     6.6662(2)
_cell_length_b     19.5903(7)
_cell_length_c     23.4286(8)
_cell_angle_alpha     90
_cell_angle_beta     90
_cell_angle_gamma     90
_cell_volume     3059.61(18)
_cell_formula_units_Z     8
_cell_measurement_reflns_used     9916
_cell_measurement_theta_min     2.254
_cell_measurement_theta_max     27.465
_cell_measurement_temperature     120
_cell_special_details
;
There have been used diffractions with I/\s(I)>20
for the unit cell determination.
;
loop_
    _twin_individual_id
    _twin_individual_mass_fraction_refined
    _twin_individual_twin_matrix_11
    _twin_individual_twin_matrix_12
    _twin_individual_twin_matrix_13
    _twin_individual_twin_matrix_21
    _twin_individual_twin_matrix_22
    _twin_individual_twin_matrix_23
    _twin_individual_twin_matrix_31
    _twin_individual_twin_matrix_32
    _twin_individual_twin_matrix_33
    ? ? ? ? ? ? ? ? ? ? ?
_exptl_crystal_description     'prism'
_exptl_crystal_colour     'colourless'
_exptl_crystal_size_max     0.272
_exptl_crystal_size_mid     0.165
_exptl_crystal_size_min     0.047
_exptl_crystal_size_rad     ?
_exptl_crystal_density_diffrn     1.3214
_exptl_crystal_density_meas     ?
_exptl_crystal_density_method     ?
_exptl_crystal_F_000     1312
loop_
    _exptl_crystal_face_index_h
    _exptl_crystal_face_index_k
    _exptl_crystal_face_index_l
    _exptl_crystal_face_perp_dist
    ? ? ? ?
_exptl_absorpt_coefficient_mu     0.442
_exptl_absorpt_correction_type     multi-scan
_exptl_absorpt_process_details     '(<i>SADABS</i>; Bruker, 2017)'
_exptl_absorpt_correction_T_min     0.8890
_exptl_absorpt_correction_T_max     0.9800
_exptl_special_details     ?
_diffrn_ambient_temperature     120
_diffrn_source     'I\mS  micro-focus sealed tube'
_diffrn_source_power     ?
_diffrn_source_voltage     ?
_diffrn_source_current     ?
_diffrn_radiation_type     'Mo K\a'
_diffrn_radiation_wavelength     0.71073
_diffrn_radiation_source     'X-ray tube'
_diffrn_radiation_monochromator     'Quazar Mo multilayer optic'
_diffrn_measurement_device_type
                                   'Bruker D8 VENTURE Kappa Duo PHOTON 100 CMOS'
_diffrn_measurement_device     ?
_diffrn_measurement_method     '\f and \w scans'
_diffrn_detector     'CCD'
_diffrn_detector_area_resol_mean     ?
_diffrn_reflns_number     25865
_diffrn_reflns_av_R_equivalents     0.0329
_diffrn_reflns_av_unetI/netI     0.0192
_diffrn_reflns_theta_min     2.08
_diffrn_reflns_theta_max     27.49
_diffrn_reflns_theta_full     27.49
_diffrn_measured_fraction_theta_max     1
_diffrn_measured_fraction_theta_full     1
_diffrn_reflns_limit_h_min     -8
_diffrn_reflns_limit_h_max     8
_diffrn_reflns_limit_k_min     -24
_diffrn_reflns_limit_k_max     25
_diffrn_reflns_limit_l_min     -30
_diffrn_reflns_limit_l_max     30
_diffrn_reflns_reduction_process     ?
_diffrn_standards_number     0
_diffrn_standards_interval_count     .
_diffrn_standards_interval_time     .
_diffrn_standards_decay_%     ?
loop_
    _diffrn_standard_refln_index_h
    _diffrn_standard_refln_index_k
    _diffrn_standard_refln_index_l
    ? ? ?
_diffrn_radiation_probe     x-ray
loop_
    _refln_index_h
    _refln_index_k
    _refln_index_l
    _refln_observed_status
    _refln_F_squared_meas
    _refln_F_squared_calc
    _refln_F_squared_sigma
    2 0 0 o 4925.98 5441.85 50.01
    4 0 0 o 36048.40 35691.10 377.03
    6 0 0 o 30913.20 31244.30 407.80
    8 0 0 o 3936.47 4128.56 113.11
    2 1 0 o 1511.96 1626.39 16.93
    4 1 0 o 1164.17 1200.78 19.24
    6 1 0 o 8009.13 8482.05 100.80
    8 1 0 o 1313.44 1409.09 34.62
    0 2 0 o 13564.50 15144.40 173.89
    2 2 0 o 219.29 227.92 9.23
    4 2 0 o 855.62 913.13 16.16
    6 2 0 o 344.71 233.06 15.39
    8 2 0 o 265.46 182.51 21.54
    2 3 0 o 831.77 777.54 17.70
    4 3 0 o 60.02 56.77 9.23
    6 3 0 o 815.61 811.07 23.85
    8 3 0 o 642.48 592.17 26.93
    0 4 0 o 39854.10 39380.60 501.68
    2 4 0 o 7278.16 7684.42 77.71
    4 4 0 o 3077.77 3212.77 39.24
    6 4 0 o 8271.51 8365.02 94.64
    8 4 0 o 444.74 422.47 29.24
    2 5 0 o 2860.02 3031.76 40.01
    4 5 0 o 169.28 178.98 12.31
    6 5 0 o 1474.25 1448.05 32.32
    8 5 0 o 839.46 913.04 42.32
    0 6 0 o 6736.48 6954.11 83.10
    2 6 0 o 36640.10 37807.00 337.02
    4 6 0 o 217.75 215.09 14.62
    6 6 0 o 3243.97 3310.39 50.78
    8 6 0 o 1137.24 1173.16 37.70
    2 7 0 o 1044.90 994.89 18.47
    4 7 0 < 23.85 9.47 12.31
    6 7 0 o 415.50 314.03 20.77
    8 7 0 < 25.39 4.61 18.47
    0 8 0 o 403.96 240.02 19.24
    2 8 0 o 4822.87 4847.53 48.47
    4 8 0 o 1825.12 1907.86 32.32
    6 8 0 o 405.50 352.29 20.77
    8 8 0 o 653.26 609.05 34.62
    2 9 0 o 363.95 295.87 15.39
    4 9 0 o 863.32 888.85 27.70
    6 9 0 o 573.23 639.34 23.08
    8 9 0 o 1204.95 1225.28 43.86
    0 10 0 o 162.35 12.17 17.70
    2 10 0 o 4295.03 4673.85 51.55
    4 10 0 o 5069.09 5170.85 73.10
    6 10 0 o 361.64 248.45 22.31
    2 11 0 o 347.79 297.77 16.93
    4 11 0 o 2242.93 2334.95 46.17
    6 11 0 o 588.62 497.87 30.78
    0 12 0 o 2878.49 2709.44 61.56
    2 12 0 o 330.86 270.96 17.70
    4 12 0 o 2212.15 2249.90 56.17
    6 12 0 o 3162.41 3147.04 69.25
    2 13 0 o 331.63 325.60 18.47
    4 13 0 o 186.21 168.33 24.62
    6 13 0 o 267.00 256.67 26.93
    0 14 0 o 1212.64 1217.25 36.93
    2 14 0 o 257.76 202.29 18.47
    4 14 0 o 215.44 234.05 30.78
    6 14 0 o 367.79 245.16 43.09
    2 15 0 o 1098.00 1220.57 26.16
    4 15 0 o 171.59 226.63 29.24
    6 15 0 o 274.69 214.38 39.24
    0 16 0 o 497.06 425.69 27.70
    2 16 0 o 11993.30 12302.00 123.11
    4 16 0 o 3730.26 4145.29 103.88
    6 16 0 o 117.72 67.24 31.55
    2 17 0 o 103.11 71.21 13.08
    4 17 0 o 106.95 110.27 20.01
    6 17 0 < 14.62 7.21 16.16
    0 18 0 o 2155.21 1981.65 55.40
    2 18 0 o 52.32 11.41 12.31
    4 18 0 o 587.85 439.12 37.70
    6 18 0 o 74.64 10.06 19.24
    2 19 0 o 353.17 306.36 23.85
    4 19 0 < 41.55 50.87 20.77
    0 20 0 o 716.35 783.67 35.39
    2 20 0 o 806.38 870.08 28.47
    4 20 0 o 315.47 236.26 32.32
    2 21 0 o 140.04 126.38 17.70
    4 21 0 < 50.01 16.55 22.31
    0 22 0 o 1254.19 1341.79 59.25
    2 22 0 o 249.30 196.88 22.31
    4 22 0 < 52.32 10.24 27.70
    2 23 0 < 42.32 32.50 16.16
    0 24 0 o 1016.43 1211.60 58.48
    2 24 0 o 1599.67 1645.53 43.09
    1 1 1 o 993.35 996.25 7.69
    2 1 1 o 146.96 124.09 4.62
    3 1 1 o 7786.00 7442.76 45.40
    4 1 1 < 6.16 0.25 4.62
    5 1 1 < 0.00 4.74 4.62
    6 1 1 o 478.59 405.67 13.08
    7 1 1 o 76.17 46.24 8.46
    8 1 1 o 492.44 464.77 16.93
    0 2 1 o 29693.60 30479.20 213.90
    1 2 1 o 551.69 571.74 8.46
    2 2 1 o 32837.50 33782.10 196.98
    3 2 1 o 2245.24 2122.04 17.70
    4 2 1 o 5469.20 5478.66 37.70
    5 2 1 o 134.65 96.29 7.69
    6 2 1 o 8340.00 8548.85 63.09
    7 2 1 o 688.65 737.23 16.16
    8 2 1 o 2114.43 2132.26 40.78
    1 3 1 o 11670.10 11814.50 69.25
    2 3 1 o 730.20 756.60 10.77
    3 3 1 o 30.78 22.00 5.39
    4 3 1 o 1224.18 1248.75 14.62
    5 3 1 o 589.39 583.97 13.08
    6 3 1 o 146.96 127.22 9.23
    7 3 1 o 307.01 259.40 15.39
    8 3 1 o 779.45 844.43 23.08
    0 4 1 o 153.89 175.91 7.69
    1 4 1 o 1191.10 1191.89 11.54
    2 4 1 o 38.47 33.47 5.39
    3 4 1 o 947.95 978.52 14.62
    4 4 1 o 3930.32 3957.75 33.09
    5 4 1 o 1368.07 1393.69 19.24
    6 4 1 o 147.73 64.23 10.00
    7 4 1 o 472.44 458.39 14.62
    8 4 1 o 67.71 35.11 16.16
    1 5 1 o 25174.60 24980.10 138.50
    2 5 1 < 15.39 9.93 5.39
    3 5 1 o 2013.63 2059.97 22.31
    4 5 1 o 1057.21 1085.74 16.16
    5 5 1 o 4630.51 4808.50 42.32
    6 5 1 o 1181.10 1152.39 20.01
    7 5 1 o 538.61 551.92 15.39
    8 5 1 o 145.43 39.92 20.77
    0 6 1 o 60939.10 58443.10 485.52
    1 6 1 o 7282.78 7125.29 46.17
    2 6 1 o 614.78 477.23 13.08
    3 6 1 o 233.91 229.28 11.54
    4 6 1 < 14.62 1.89 6.16
    5 6 1 < 19.24 1.89 6.92
    6 6 1 o 6116.30 6095.77 53.09
    7 6 1 o 647.87 672.94 20.01
    8 6 1 o 150.81 72.88 14.62
    1 7 1 o 3296.29 2982.38 26.16
    2 7 1 o 53.09 39.23 6.16
    3 7 1 o 116.96 78.12 10.00
    4 7 1 o 58.48 77.90 6.92
    5 7 1 < 12.31 7.88 6.92
    6 7 1 o 1965.93 2060.25 26.93
    7 7 1 o 46.17 12.16 9.23
    8 7 1 < 29.24 29.49 13.85
    0 8 1 o 19206.10 19868.00 165.43
    1 8 1 o 106.95 86.99 7.69
    2 8 1 o 4659.75 4801.63 36.93
    3 8 1 o 167.74 163.07 12.31
    4 8 1 o 2829.24 2951.23 31.55
    5 8 1 o 41.55 28.89 7.69
    6 8 1 o 2398.35 2473.09 32.32
    7 8 1 o 137.73 86.31 13.85
    8 8 1 o 1057.98 1160.75 33.09
    1 9 1 o 1021.82 802.94 17.70
    2 9 1 < 2.31 3.10 6.16
    3 9 1 o 1218.03 1128.94 23.08
    4 9 1 o 58.48 41.88 8.46
    5 9 1 o 1011.82 965.67 20.77
    6 9 1 o 44.63 19.34 9.23
    7 9 1 o 230.83 194.96 16.16
    8 9 1 o 69.25 31.06 17.70
    0 10 1 o 75833.20 73419.80 555.54
    1 10 1 o 94.64 63.60 7.69
    2 10 1 o 79.25 66.97 6.92
    3 10 1 < -2.31 3.94 6.92
    4 10 1 o 3820.29 3812.26 46.94
    5 10 1 o 32.32 0.37 10.00
    6 10 1 o 3380.93 3482.93 43.09
    7 10 1 o 206.21 184.65 18.47
    1 11 1 o 527.07 502.54 12.31
    2 11 1 o 214.68 181.21 10.00
    3 11 1 o 624.79 656.20 16.93
    4 11 1 o 602.47 593.69 20.01
    5 11 1 o 126.96 83.14 10.77
    6 11 1 o 1928.99 2146.80 33.86
    7 11 1 o 70.79 47.69 14.62
    0 12 1 o 7274.32 7197.17 79.25
    1 12 1 o 171.59 134.54 10.00
    2 12 1 o 4945.21 5217.79 42.32
    3 12 1 o 111.57 78.47 10.77
    4 12 1 o 2789.23 2869.83 41.55
    5 12 1 o 106.18 90.70 12.31
    6 12 1 o 976.42 975.07 25.39
    7 12 1 < 39.24 20.37 13.85
    1 13 1 o 829.46 857.65 15.39
    2 13 1 o 304.70 272.62 12.31
    3 13 1 o 1837.43 1887.26 26.16
    4 13 1 o 460.13 415.49 23.85
    5 13 1 o 153.89 127.12 17.70
    6 13 1 o 556.31 506.55 23.08
    7 13 1 o 422.42 377.63 26.16
    0 14 1 o 2529.16 2508.35 37.70
    1 14 1 o 574.01 603.23 13.08
    2 14 1 o 634.02 579.41 15.39
    3 14 1 o 520.91 524.73 14.62
    4 14 1 o 1588.90 1653.64 43.09
    5 14 1 o 282.39 273.83 21.54
    6 14 1 o 47.71 23.20 14.62
    7 14 1 < 11.54 2.51 13.08
    1 15 1 o 46.17 41.45 7.69
    2 15 1 o 267.77 241.71 13.85
    3 15 1 o 790.22 808.93 16.93
    4 15 1 < 43.09 13.29 16.16
    5 15 1 o 89.26 11.79 19.24
    6 15 1 o 93.87 39.29 21.54
    0 16 1 o 2266.01 2253.01 37.70
    1 16 1 o 46.17 26.08 7.69
    2 16 1 o 5484.59 5406.67 50.01
    3 16 1 o 49.24 54.04 10.77
    4 16 1 o 544.00 401.28 28.47
    5 16 1 o 55.40 8.76 14.62
    6 16 1 o 275.46 242.02 24.62
    1 17 1 o 2167.52 2291.69 26.93
    2 17 1 o 179.28 147.40 11.54
    3 17 1 < 11.54 6.45 9.23
    4 17 1 o 262.38 261.59 22.31
    5 17 1 o 597.86 555.34 30.78
    6 17 1 o 52.32 32.98 13.08
    0 18 1 o 1476.56 1532.58 33.09
    1 18 1 < 13.85 1.14 8.46
    2 18 1 o 2780.77 2776.31 32.32
    3 18 1 o 51.55 49.76 11.54
    4 18 1 o 2670.74 2703.47 52.32
    5 18 1 < 28.47 25.66 17.70
    6 18 1 o 641.72 655.49 23.08
    1 19 1 o 160.81 117.33 13.08
    2 19 1 o 83.10 60.99 10.77
    3 19 1 o 111.57 61.55 11.54
    4 19 1 < 34.62 14.92 13.85
    5 19 1 o 70.79 27.35 16.93
    0 20 1 < 25.39 6.26 11.54
    1 20 1 < 22.31 26.19 9.23
    2 20 1 o 142.35 109.71 11.54
    3 20 1 < 11.54 12.54 9.23
    4 20 1 o 273.15 185.93 21.54
    5 20 1 o 204.67 163.53 20.77
    1 21 1 o 429.35 415.55 18.47
    2 21 1 < 14.62 10.45 8.46
    3 21 1 < 27.70 8.27 10.00
    4 21 1 o 215.44 143.02 21.54
    0 22 1 o 307.78 199.10 27.70
    1 22 1 o 39.24 21.79 10.77
    2 22 1 o 401.65 320.22 20.01
    3 22 1 < 26.93 16.00 10.77
    4 22 1 o 1999.78 1983.53 56.94
    1 23 1 < 21.54 11.57 11.54
    2 23 1 o 82.33 63.20 12.31
    3 23 1 o 264.69 239.65 21.54
    0 24 1 o 217.75 166.57 24.62
    1 24 1 < 33.86 1.00 13.08
    2 24 1 o 1060.29 1096.91 29.24
    1 25 1 o 81.56 48.75 13.85
    1 0 2 o 1134.16 1138.47 12.31
    2 0 2 o 145.43 104.08 7.69
    3 0 2 o 5132.96 5036.19 41.55
    4 0 2 o 11984.80 12474.60 96.95
    5 0 2 o 83.87 46.77 10.00
    6 0 2 o 3739.49 3934.58 50.78
    7 0 2 o 700.19 695.27 25.39
    8 0 2 o 1733.56 1834.03 50.78
    1 1 2 o 10717.60 10807.00 59.25
    2 1 2 o 2312.95 2294.96 15.39
    3 1 2 o 11166.90 10466.90 62.32
    4 1 2 o 1500.41 1669.96 14.62
    5 1 2 o 258.53 203.12 10.00
    6 1 2 o 368.56 374.04 12.31
    7 1 2 o 186.21 140.29 11.54
    8 1 2 o 294.70 247.84 18.47
    0 2 2 o 240.84 214.90 6.92
    1 2 2 o 467.82 468.90 7.69
    2 2 2 o 393.18 382.51 8.46
    3 2 2 o 1427.32 1292.92 13.08
    4 2 2 o 386.26 453.27 8.46
    5 2 2 < 4.62 2.27 5.39
    6 2 2 o 267.77 187.93 10.77
    7 2 2 o 97.72 52.25 10.00
    8 2 2 o 253.92 118.18 18.47
    1 3 2 o 7534.39 7861.08 46.94
    2 3 2 o 179.28 156.05 6.92
    3 3 2 o 1932.84 1809.74 19.24
    4 3 2 o 51.55 38.18 5.39
    5 3 2 < 13.08 4.46 6.16
    6 3 2 o 106.95 89.02 8.46
    7 3 2 o 340.09 254.46 16.16
    8 3 2 < 38.47 13.69 13.85
    0 4 2 o 4886.73 4468.97 42.32
    1 4 2 o 1431.93 1439.59 13.08
    2 4 2 o 2158.29 2398.77 19.24
    3 4 2 o 147.73 98.02 8.46
    4 4 2 o 103.11 62.77 6.92
    5 4 2 o 30.01 10.49 6.92
    6 4 2 o 4247.33 4353.75 40.01
    7 4 2 o 174.66 146.17 12.31
    8 4 2 o 226.99 200.16 19.24
    1 5 2 o 8305.37 8178.20 48.47
    2 5 2 o 1023.36 1060.55 15.39
    3 5 2 o 193.13 207.27 8.46
    4 5 2 < 6.16 1.47 5.39
    5 5 2 o 1511.19 1453.80 20.77
    6 5 2 o 1681.23 1733.53 23.08
    7 5 2 < 8.46 1.32 10.00
    8 5 2 o 383.18 373.75 23.85
    0 6 2 o 30.78 24.52 6.16
    1 6 2 < 3.85 0.23 3.85
    2 6 2 o 24685.30 25473.70 164.66
    3 6 2 o 277.77 279.78 11.54
    4 6 2 o 423.19 419.46 12.31
    5 6 2 o 185.44 153.93 11.54
    6 6 2 o 2393.74 2341.44 29.24
    7 6 2 o 45.40 8.91 10.77
    8 6 2 o 446.28 371.04 25.39
    1 7 2 o 750.98 681.03 10.77
    2 7 2 o 831.00 818.03 16.16
    3 7 2 o 1329.60 1209.05 23.08
    4 7 2 o 76.17 53.73 7.69
    5 7 2 o 1063.37 1078.11 18.47
    6 7 2 o 180.82 106.15 12.31
    7 7 2 o 271.61 206.24 15.39
    8 7 2 < 15.39 13.60 15.39
    0 8 2 o 15412.70 15149.80 136.19
    1 8 2 < -3.85 0.49 5.39
    2 8 2 o 974.89 981.57 15.39
    3 8 2 < -11.54 0.07 7.69
    4 8 2 o 594.78 538.21 14.62
    5 8 2 o 287.00 236.68 13.85
    6 8 2 o 1184.17 1151.27 24.62
    7 8 2 o 645.56 645.11 20.77
    8 8 2 o 478.59 433.01 30.01
    1 9 2 o 11112.30 10812.50 73.87
    2 9 2 o 1566.59 1520.25 18.47
    3 9 2 o 2386.81 2404.44 30.01
    4 9 2 o 374.72 322.24 16.16
    5 9 2 o 1468.10 1484.89 26.16
    6 9 2 o 342.40 280.45 16.16
    7 9 2 o 633.25 615.56 21.54
    8 9 2 o 1291.13 1403.52 35.39
    0 10 2 o 18748.30 18710.50 166.20
    1 10 2 o 951.03 882.54 16.16
    2 10 2 o 3444.03 3376.91 28.47
    3 10 2 o 54.63 65.85 8.46
    4 10 2 o 8353.84 8737.05 73.10
    5 10 2 o 567.08 578.74 21.54
    6 10 2 o 1588.90 1617.46 29.24
    7 10 2 o 654.80 693.83 23.08
    1 11 2 o 7108.12 6892.37 51.55
    2 11 2 o 390.11 355.12 10.77
    3 11 2 o 2713.06 2764.80 34.62
    4 11 2 o 224.68 194.47 16.16
    5 11 2 o 2670.74 2728.51 30.78
    6 11 2 < 28.47 0.71 10.77
    7 11 2 o 383.18 352.48 20.01
    0 12 2 o 356.25 245.31 17.70
    1 12 2 < 12.31 6.96 6.16
    2 12 2 o 2380.66 2420.18 25.39
    3 12 2 o 968.73 1060.42 21.54
    4 12 2 o 214.68 144.54 16.16
    5 12 2 o 94.64 98.01 11.54
    6 12 2 o 911.02 899.03 25.39
    7 12 2 < 20.77 0.53 11.54
    1 13 2 o 911.79 865.98 16.93
    2 13 2 o 133.88 101.06 9.23
    3 13 2 o 2514.54 2569.82 30.01
    4 13 2 o 190.82 143.74 16.16
    5 13 2 o 894.86 901.59 26.16
    6 13 2 o 735.59 770.61 24.62
    7 13 2 o 60.02 15.96 14.62
    0 14 2 o 4065.74 4109.04 50.78
    1 14 2 o 282.39 223.32 12.31
    2 14 2 o 1901.29 1890.58 23.85
    3 14 2 o 67.71 42.44 9.23
    4 14 2 o 1831.27 1907.78 39.24
    5 14 2 o 1289.59 1332.18 33.86
    6 14 2 o 974.89 963.18 32.32
    7 14 2 o 380.87 339.61 22.31
    1 15 2 o 9504.93 9457.81 69.25
    2 15 2 o 38.47 17.43 7.69
    3 15 2 o 744.82 734.64 17.70
    4 15 2 o 184.67 155.72 19.24
    5 15 2 o 3791.05 3817.09 60.79
    6 15 2 o 443.20 359.14 30.01
    0 16 2 o 381.64 369.46 20.01
    1 16 2 o 86.18 49.61 9.23
    2 16 2 o 5574.62 5656.54 53.09
    3 16 2 < 23.85 10.37 9.23
    4 16 2 o 1329.60 1276.77 41.55
    5 16 2 o 454.74 440.90 24.62
    6 16 2 o 264.69 235.59 25.39
    1 17 2 o 686.34 653.69 16.16
    2 17 2 o 33.09 21.02 8.46
    3 17 2 o 36.93 24.38 10.00
    4 17 2 < 17.70 14.53 10.77
    5 17 2 o 120.03 53.19 18.47
    6 17 2 o 110.80 99.43 16.93
    0 18 2 o 2373.73 2368.20 45.40
    1 18 2 o 61.56 46.33 10.77
    2 18 2 o 675.57 657.22 17.70
    3 18 2 < 17.70 19.53 10.77
    4 18 2 o 1603.52 1560.10 37.70
    5 18 2 o 73.87 57.05 18.47
    6 18 2 o 455.51 396.29 25.39
    1 19 2 o 176.20 140.11 13.08
    2 19 2 < 18.47 6.98 9.23
    3 19 2 o 1505.80 1541.85 26.93
    4 19 2 o 150.81 115.83 19.24
    5 19 2 o 250.07 218.45 23.85
    0 20 2 o 42.32 5.18 12.31
    1 20 2 < 26.93 18.14 9.23
    2 20 2 o 2754.61 2948.98 36.16
    3 20 2 o 243.91 244.06 15.39
    4 20 2 o 1179.56 1088.82 34.62
    5 20 2 o 161.58 169.47 19.24
    1 21 2 o 142.35 139.51 12.31
    2 21 2 o 49.24 47.19 10.77
    3 21 2 o 32.32 2.52 10.00
    4 21 2 o 529.38 499.92 33.09
    0 22 2 o 811.76 825.46 35.39
    1 22 2 < 17.70 4.56 10.00
    2 22 2 o 43.86 11.16 10.00
    3 22 2 < 28.47 0.01 10.77
    4 22 2 o 166.20 44.78 20.01
    1 23 2 o 170.82 173.47 16.16
    2 23 2 o 116.96 82.83 14.62
    3 23 2 o 117.72 72.88 16.16
    0 24 2 o 1033.36 1036.73 40.78
    1 24 2 o 56.17 47.12 15.39
    2 24 2 o 1585.05 1511.92 37.70
    1 25 2 o 311.62 267.33 22.31
    1 1 3 o 38.47 23.33 3.08
    2 1 3 o 2516.85 2505.22 18.47
    3 1 3 o 13252.10 13025.40 67.71
    4 1 3 o 452.43 411.10 7.69
    5 1 3 < 14.62 3.27 5.39
    6 1 3 o 198.52 182.79 12.31
    7 1 3 o 387.80 382.18 16.16
    8 1 3 o 911.02 930.17 23.85
    0 2 3 o 13322.90 13125.20 121.57
    1 2 3 o 89.26 70.97 4.62
    2 2 3 o 22995.60 23685.50 126.19
    3 2 3 o 206.21 161.85 7.69
    4 2 3 o 2268.32 2261.29 20.01
    5 2 3 o 55.40 34.34 6.92
    6 2 3 o 3233.97 3363.36 34.62
    7 2 3 o 650.95 658.66 20.01
    8 2 3 o 912.56 858.85 23.85
    1 3 3 o 853.31 789.26 11.54
    2 3 3 o 65.40 40.45 5.39
    3 3 3 o 633.25 715.37 13.08
    4 3 3 o 834.08 827.59 13.85
    5 3 3 o 647.10 600.71 13.85
    6 3 3 o 1679.69 1757.55 22.31
    7 3 3 o 36.93 4.29 10.00
    8 3 3 o 620.94 579.09 24.62
    0 4 3 o 60889.90 60886.10 480.90
    1 4 3 o 202.36 199.17 6.16
    2 4 3 o 2016.71 1830.07 21.54
    3 4 3 o 231.60 154.22 10.00
    4 4 3 o 1855.13 1881.98 20.01
    5 4 3 o 4442.00 4671.28 40.01
    6 4 3 o 1764.33 1762.32 25.39
    7 4 3 o 216.98 179.32 16.16
    8 4 3 o 478.59 482.81 23.08
    1 5 3 o 40262.70 39659.00 229.29
    2 5 3 o 47.71 33.79 6.92
    3 5 3 o 1289.59 1290.90 16.16
    4 5 3 o 523.99 550.18 11.54
    5 5 3 o 4509.71 4467.91 40.78
    6 5 3 o 107.72 66.11 11.54
    7 5 3 o 598.63 602.50 20.01
    8 5 3 o 123.11 88.54 16.16
    0 6 3 o 1704.32 1623.66 22.31
    1 6 3 o 133.88 106.96 6.92
    2 6 3 o 768.67 848.17 15.39
    3 6 3 o 540.92 542.45 13.08
    4 6 3 o 25.39 10.40 7.69
    5 6 3 o 697.12 702.38 17.70
    6 6 3 o 817.92 689.29 20.77
    7 6 3 o 537.84 534.40 19.24
    8 6 3 o 114.65 72.56 17.70
    1 7 3 o 34.62 56.69 6.16
    2 7 3 < 7.69 3.79 6.16
    3 7 3 o 1712.78 1671.42 23.08
    4 7 3 o 763.29 809.79 16.16
    5 7 3 o 740.97 748.97 17.70
    6 7 3 o 1057.98 1085.76 21.54
    7 7 3 o 60.02 4.95 10.77
    8 7 3 o 113.88 111.62 16.93
    0 8 3 o 13864.60 13627.90 113.11
    1 8 3 o 326.24 299.36 10.00
    2 8 3 o 13167.50 12377.10 84.64
    3 8 3 o 40.01 35.57 7.69
    4 8 3 o 9748.85 9990.86 73.10
    5 8 3 o 56.94 25.04 9.23
    6 8 3 o 3381.70 3526.08 40.78
    7 8 3 < 33.09 0.57 13.08
    8 8 3 o 1191.87 1284.12 36.16
    1 9 3 o 1839.74 1691.53 20.01
    2 9 3 o 2064.42 1999.77 21.54
    3 9 3 o 236.22 170.13 12.31
    4 9 3 < -5.39 3.80 7.69
    5 9 3 o 550.92 526.23 18.47
    6 9 3 o 480.90 454.61 17.70
    7 9 3 o 1224.18 1117.23 36.93
    8 9 3 o 466.28 463.83 29.24
    0 10 3 o 654.03 696.41 22.31
    1 10 3 o 30.78 36.09 6.16
    2 10 3 o 7161.98 6962.89 53.86
    3 10 3 o 167.74 147.46 11.54
    4 10 3 o 177.74 84.84 12.31
    5 10 3 o 467.05 430.80 19.24
    6 10 3 o 63.09 13.78 11.54
    7 10 3 o 254.69 176.53 19.24
    1 11 3 o 1852.82 1817.05 20.77
    2 11 3 o 163.89 141.35 9.23
    3 11 3 o 8356.92 8616.93 67.71
    4 11 3 o 388.57 358.86 17.70
    5 11 3 o 633.25 532.01 16.93
    6 11 3 o 113.11 64.01 13.08
    7 11 3 o 209.29 190.92 18.47
    0 12 3 o 138.50 68.59 13.85
    1 12 3 o 21.54 16.07 6.16
    2 12 3 o 1693.54 1774.87 21.54
    3 12 3 o 1065.68 1090.22 19.24
    4 12 3 o 2803.08 2945.27 40.01
    5 12 3 < 26.93 6.29 9.23
    6 12 3 o 246.22 236.90 16.93
    7 12 3 o 467.82 447.82 22.31
    1 13 3 o 1083.38 1072.17 17.70
    2 13 3 o 28.47 19.93 6.92
    3 13 3 o 2355.27 2252.73 29.24
    4 13 3 o 386.26 305.02 19.24
    5 13 3 o 274.69 241.83 15.39
    6 13 3 < 41.55 5.38 14.62
    7 13 3 o 1153.40 1191.90 31.55
    0 14 3 o 444.74 487.20 17.70
    1 14 3 < 3.85 2.82 6.16
    2 14 3 o 1467.33 1541.17 22.31
    3 14 3 o 280.08 239.62 16.16
    4 14 3 o 1344.22 1341.98 26.93
    5 14 3 o 90.79 40.48 13.08
    6 14 3 o 106.18 32.59 17.70
    7 14 3 o 63.86 23.93 14.62
    1 15 3 o 203.13 137.39 11.54
    2 15 3 o 340.86 264.93 14.62
    3 15 3 o 285.46 224.77 14.62
    4 15 3 o 571.70 597.74 26.16
    5 15 3 o 538.61 435.86 25.39
    6 15 3 o 456.28 346.26 26.16
    0 16 3 o 1843.59 1765.95 34.62
    1 16 3 o 391.65 386.33 14.62
    2 16 3 o 3459.42 3404.21 40.01
    3 16 3 < 13.85 10.88 7.69
    4 16 3 o 274.69 193.88 21.54
    5 16 3 o 237.76 209.04 19.24
    6 16 3 o 1623.53 1571.98 46.17
    1 17 3 o 5977.80 6098.71 50.01
    2 17 3 o 76.94 34.24 10.77
    3 17 3 o 588.62 551.70 19.24
    4 17 3 o 350.87 320.18 21.54
    5 17 3 o 2797.70 2901.07 49.24
    6 17 3 o 368.56 354.59 22.31
    0 18 3 o 656.34 526.35 25.39
    1 18 3 o 36.16 24.19 8.46
    2 18 3 o 2326.03 2437.92 32.32
    3 18 3 o 93.10 55.56 13.08
    4 18 3 o 794.07 790.76 30.78
    5 18 3 o 544.77 578.67 31.55
    6 18 3 o 695.58 716.83 30.01
    1 19 3 o 27.70 0.20 8.46
    2 19 3 o 57.71 50.21 10.77
    3 19 3 o 216.98 154.69 14.62
    4 19 3 o 45.40 7.22 13.08
    5 19 3 < 40.01 3.08 15.39
    0 20 3 o 2531.47 2614.00 49.24
    1 20 3 < 18.47 4.93 9.23
    2 20 3 o 368.56 311.05 18.47
    3 20 3 < 17.70 1.06 9.23
    4 20 3 o 1168.78 1136.19 33.86
    5 20 3 o 110.80 88.33 19.24
    1 21 3 o 2534.55 2771.75 36.16
    2 21 3 o 77.71 60.08 11.54
    3 21 3 o 230.83 146.93 15.39
    4 21 3 o 529.38 492.08 30.78
    0 22 3 o 1515.03 1313.34 46.94
    1 22 3 o 231.60 242.44 16.16
    2 22 3 o 450.12 507.18 20.01
    3 22 3 o 70.02 74.05 12.31
    4 22 3 o 1486.56 1632.75 37.70
    1 23 3 o 776.37 771.35 26.93
    2 23 3 < -1.54 1.46 10.77
    3 23 3 o 68.48 62.37 14.62
    0 24 3 o 811.76 835.83 36.93
    1 24 3 < 28.47 16.79 16.16
    2 24 3 o 61.56 2.29 16.16
    1 25 3 o 494.75 465.90 26.93
    0 0 4 o 2380.66 2369.22 26.93
    1 0 4 o 2655.35 2655.77 20.77
    2 0 4 o 3651.78 3686.36 33.09
    3 0 4 o 437.04 458.36 10.77
    4 0 4 o 1838.20 2096.98 21.54
    5 0 4 o 2726.91 2563.96 31.55
    6 0 4 o 145.43 124.44 13.08
    7 0 4 o 94.64 60.34 13.85
    8 0 4 o 334.71 312.18 28.47
    1 1 4 o 17515.60 18283.00 84.64
    2 1 4 o 200.82 165.00 6.16
    3 1 4 o 19594.60 18421.40 110.80
    4 1 4 o 81.56 74.36 6.16
    5 1 4 o 3711.79 3680.44 31.55
    6 1 4 o 1321.90 1413.23 22.31
    7 1 4 o 350.10 300.97 15.39
    8 1 4 o 293.93 217.31 16.93
    0 2 4 o 630.17 580.10 11.54
    1 2 4 o 821.00 837.83 10.00
    2 2 4 o 5722.35 5827.16 34.62
    3 2 4 o 2093.66 1993.62 19.24
    4 2 4 o 193.13 177.57 7.69
    5 2 4 o 692.50 752.81 13.85
    6 2 4 o 340.86 296.62 15.39
    7 2 4 o 337.79 291.68 17.70
    8 2 4 o 183.13 110.75 16.93
    1 3 4 o 14480.20 14444.40 95.41
    2 3 4 o 259.30 271.02 6.16
    3 3 4 o 176.20 105.03 10.00
    4 3 4 o 177.74 159.59 9.23
    5 3 4 o 3033.15 3011.09 32.32
    6 3 4 o 1577.36 1595.66 23.85
    7 3 4 o 64.63 49.96 11.54
    8 3 4 o 59.25 24.94 14.62
    0 4 4 o 790.99 673.74 16.16
    1 4 4 o 1941.31 1949.53 19.24
    2 4 4 o 10150.50 10770.50 67.71
    3 4 4 o 130.80 81.33 7.69
    4 4 4 o 51.55 33.87 8.46
    5 4 4 o 543.23 529.94 14.62
    6 4 4 o 1153.40 1202.76 20.77
    7 4 4 o 118.49 94.31 13.08
    8 4 4 o 85.41 76.52 18.47
    1 5 4 o 1074.14 1001.25 13.08
    2 5 4 o 99.26 95.46 7.69
    3 5 4 o 22617.00 22439.30 160.81
    4 5 4 o 283.15 259.37 12.31
    5 5 4 < 21.54 6.02 7.69
    6 5 4 o 906.40 946.03 21.54
    7 5 4 o 478.59 442.46 18.47
    8 5 4 o 203.13 212.46 17.70
    0 6 4 o 36.16 9.66 6.92
    1 6 4 o 1034.13 989.53 13.85
    2 6 4 o 15288.10 15275.70 94.64
    3 6 4 o 1044.13 1021.75 16.16
    4 6 4 o 677.88 685.02 16.16
    5 6 4 o 179.28 173.80 11.54
    6 6 4 o 1627.37 1703.38 31.55
    7 6 4 o 601.71 543.30 20.01
    8 6 4 o 446.28 352.62 25.39
    1 7 4 o 8735.49 8316.48 59.25
    2 7 4 o 627.87 627.55 13.08
    3 7 4 o 604.78 553.95 12.31
    4 7 4 < 17.70 19.79 6.16
    5 7 4 o 994.89 1014.52 20.01
    6 7 4 o 115.42 58.98 11.54
    7 7 4 o 2178.29 2238.43 38.47
    8 7 4 < 0.77 18.09 15.39
    0 8 4 o 9010.18 8360.74 79.25
    1 8 4 o 294.70 279.65 10.77
    2 8 4 o 991.81 923.44 17.70
    3 8 4 o 140.81 145.16 9.23
    4 8 4 o 260.84 231.28 11.54
    5 8 4 o 459.36 469.92 16.16
    6 8 4 o 163.89 87.75 13.85
    7 8 4 o 272.38 192.67 18.47
    8 8 4 o 153.89 78.79 22.31
    1 9 4 o 1932.07 2090.92 22.31
    2 9 4 o 79.25 54.81 6.92
    3 9 4 o 10304.40 10567.50 76.94
    4 9 4 o 442.43 464.37 13.08
    5 9 4 o 198.52 180.18 14.62
    6 9 4 o 1021.82 1025.52 20.01
    7 9 4 o 1976.70 1973.88 45.40
    8 9 4 o 332.40 285.27 29.24
    0 10 4 o 24109.00 23272.80 208.52
    1 10 4 o 2743.83 2715.99 27.70
    2 10 4 o 2703.82 2669.19 27.70
    3 10 4 < 7.69 0.70 6.92
    4 10 4 o 6177.09 6211.28 51.55
    5 10 4 o 1171.09 1177.66 23.85
    6 10 4 o 1752.02 1794.34 28.47
    7 10 4 o 190.05 136.38 20.01
    1 11 4 o 8863.99 8695.45 64.63
    2 11 4 o 33.86 24.96 6.16
    3 11 4 o 1815.89 1807.95 26.16
    4 11 4 o 560.16 583.94 15.39
    5 11 4 o 2851.56 2750.57 33.86
    6 11 4 o 908.71 940.45 23.08
    7 11 4 o 739.43 729.47 26.93
    0 12 4 o 6416.39 6290.38 72.33
    1 12 4 o 473.98 457.10 11.54
    2 12 4 o 47.71 48.12 6.92
    3 12 4 o 157.74 124.29 11.54
    4 12 4 o 1187.25 1109.50 23.08
    5 12 4 o 800.22 857.63 20.77
    6 12 4 o 122.34 99.64 12.31
    7 12 4 o 248.53 165.03 20.01
    1 13 4 o 561.69 499.39 13.85
    2 13 4 o 325.47 313.39 13.08
    3 13 4 < -3.08 1.00 6.92
    4 13 4 o 177.74 174.94 13.85
    5 13 4 o 60.79 59.96 11.54
    6 13 4 < 23.85 0.13 12.31
    7 13 4 < 28.47 0.57 12.31
    0 14 4 o 2374.50 2358.99 40.78
    1 14 4 < 8.46 3.46 6.92
    2 14 4 o 2246.00 2274.60 26.93
    3 14 4 < 19.24 16.46 10.00
    4 14 4 o 1012.59 1052.07 23.08
    5 14 4 o 667.88 704.64 22.31
    6 14 4 o 1364.99 1429.44 36.16
    7 14 4 < 23.85 1.19 15.39
    1 15 4 o 7786.77 7725.27 60.02
    2 15 4 o 143.12 122.60 11.54
    3 15 4 o 467.82 475.48 16.16
    4 15 4 < 21.54 1.41 10.77
    5 15 4 o 3616.38 3757.51 57.71
    6 15 4 o 582.47 558.01 30.78
    0 16 4 o 1866.67 1953.69 34.62
    1 16 4 o 915.64 989.90 18.47
    2 16 4 o 1346.53 1267.41 23.85
    3 16 4 < 13.85 2.60 9.23
    4 16 4 o 330.86 310.26 21.54
    5 16 4 o 239.30 176.72 20.01
    6 16 4 o 1234.96 1119.71 40.78
    1 17 4 o 1371.15 1515.39 23.85
    2 17 4 < 7.69 0.14 10.00
    3 17 4 o 95.41 80.65 11.54
    4 17 4 o 52.32 48.30 15.39
    5 17 4 o 386.26 295.53 23.85
    6 17 4 o 119.26 97.53 20.01
    0 18 4 o 880.24 869.71 27.70
    1 18 4 o 278.54 249.27 13.85
    2 18 4 o 1249.58 1221.70 24.62
    3 18 4 < 24.62 30.14 10.77
    4 18 4 o 1576.59 1523.81 36.16
    5 18 4 o 55.40 13.56 15.39
    6 18 4 o 273.15 207.46 24.62
    1 19 4 o 2309.87 2419.85 32.32
    2 19 4 o 239.30 222.06 16.16
    3 19 4 o 1553.51 1600.84 29.24
    4 19 4 o 393.18 304.20 23.85
    5 19 4 o 950.26 983.98 44.63
    0 20 4 o 696.35 625.41 26.16
    1 20 4 o 60.02 42.19 10.77
    2 20 4 o 1869.75 1995.27 31.55
    3 20 4 o 110.03 102.41 13.08
    4 20 4 o 1567.36 1607.51 38.47
    5 20 4 < 45.40 9.65 16.93
    1 21 4 o 253.92 219.54 17.70
    2 21 4 o 215.44 216.57 16.16
    3 21 4 < 20.77 11.23 10.00
    4 21 4 o 105.41 98.64 19.24
    0 22 4 o 196.98 88.88 25.39
    1 22 4 < 19.24 1.99 11.54
    2 22 4 < 16.93 4.59 10.00
    3 22 4 < 3.85 2.23 10.00
    4 22 4 o 86.95 18.38 16.16
    1 23 4 o 594.78 552.30 26.93
    2 23 4 o 60.02 30.61 11.54
    3 23 4 < 9.23 0.64 12.31
    0 24 4 < 32.32 8.59 23.85
    1 24 4 < 35.39 40.89 20.01
    2 24 4 o 381.64 326.98 26.16
    1 25 4 o 835.61 847.63 34.62
    1 1 5 o 5579.23 5748.30 30.01
    2 1 5 o 1028.75 961.75 10.77
    3 1 5 o 24701.40 23626.00 126.19
    4 1 5 o 91.56 52.53 5.39
    5 1 5 o 274.69 261.54 8.46
    6 1 5 o 168.51 121.85 9.23
    7 1 5 o 1680.46 1737.59 26.93
    8 1 5 o 126.19 82.04 14.62
    0 2 5 o 2600.72 2484.00 27.70
    1 2 5 o 60.02 50.60 3.85
    2 2 5 o 4815.18 4495.98 31.55
    3 2 5 o 485.52 499.33 10.00
    4 2 5 o 23.08 42.64 5.39
    5 2 5 o 148.50 118.74 7.69
    6 2 5 o 73.10 65.96 8.46
    7 2 5 o 481.67 451.19 19.24
    8 2 5 o 51.55 48.03 14.62
    1 3 5 o 76.94 49.81 5.39
    2 3 5 o 37.70 27.83 4.62
    3 3 5 o 3425.56 3529.53 30.01
    4 3 5 o 186.21 124.25 12.31
    5 3 5 o 801.76 779.41 16.16
    6 3 5 o 450.89 441.32 16.16
    7 3 5 o 137.73 89.93 12.31
    8 3 5 o 42.32 3.11 12.31
    0 4 5 o 4792.09 4498.80 53.09
    1 4 5 o 787.14 768.72 11.54
    2 4 5 o 396.26 520.18 10.00
    3 4 5 o 108.49 68.60 7.69
    4 4 5 o 161.58 120.67 11.54
    5 4 5 o 90.79 72.22 9.23
    6 4 5 o 216.21 166.28 12.31
    7 4 5 o 122.34 91.06 12.31
    8 4 5 o 213.90 117.96 19.24
    1 5 5 o 1044.90 1098.32 14.62
    2 5 5 o 552.46 530.18 10.77
    3 5 5 o 11336.20 10769.30 73.87
    4 5 5 < 3.08 3.76 6.16
    5 5 5 o 66.17 54.46 9.23
    6 5 5 o 423.96 400.97 14.62
    7 5 5 o 53.09 0.31 13.08
    8 5 5 < 56.94 20.11 19.24
    0 6 5 o 5339.17 4425.27 54.63
    1 6 5 o 86.18 72.35 6.16
    2 6 5 o 5853.15 5392.92 43.09
    3 6 5 o 872.55 888.14 13.85
    4 6 5 o 2049.03 2165.72 26.16
    5 6 5 o 578.62 581.62 16.16
    6 6 5 o 40.78 11.40 9.23
    7 6 5 o 91.56 58.76 13.85
    8 6 5 < 47.71 38.82 19.24
    1 7 5 o 13218.30 13667.30 83.87
    2 7 5 o 2291.40 2338.55 24.62
    3 7 5 o 10674.50 10638.50 71.56
    4 7 5 o 462.43 449.81 10.77
    5 7 5 o 4952.91 4882.43 48.47
    6 7 5 < 7.69 3.24 10.00
    7 7 5 o 393.18 319.69 19.24
    8 7 5 o 688.65 784.49 41.55
    0 8 5 o 1200.33 1323.98 23.85
    1 8 5 o 55.40 35.25 7.69
    2 8 5 o 10169.70 10189.70 73.10
    3 8 5 o 75.41 69.20 8.46
    4 8 5 o 974.11 933.39 16.16
    5 8 5 o 1857.44 1949.05 25.39
    6 8 5 o 730.97 670.40 22.31
    7 8 5 o 385.49 340.54 21.54
    8 8 5 o 157.74 138.76 23.85
    1 9 5 o 2642.27 2702.61 31.55
    2 9 5 o 121.57 96.70 8.46
    3 9 5 o 404.73 434.35 12.31
    4 9 5 o 540.92 522.57 13.08
    5 9 5 o 186.98 155.90 13.08
    6 9 5 o 474.75 450.45 16.93
    7 9 5 o 1340.37 1293.20 36.16
    0 10 5 o 3013.14 3180.85 46.94
    1 10 5 o 66.94 60.39 7.69
    2 10 5 o 204.67 162.25 10.00
    3 10 5 o 23.85 41.19 7.69
    4 10 5 < 18.47 4.69 7.69
    5 10 5 o 123.11 109.30 10.00
    6 10 5 o 974.11 931.88 21.54
    7 10 5 o 194.67 199.53 21.54
    1 11 5 o 2923.88 2970.55 30.01
    2 11 5 o 323.17 317.46 11.54
    3 11 5 o 4658.98 4833.85 45.40
    4 11 5 o 761.75 779.53 17.70
    5 11 5 o 1208.80 1101.66 21.54
    6 11 5 o 345.48 306.85 18.47
    7 11 5 o 773.29 675.32 32.32
    0 12 5 o 340.09 233.71 17.70
    1 12 5 o 59.25 40.97 7.69
    2 12 5 o 891.78 935.59 16.16
    3 12 5 o 429.35 462.41 13.85
    4 12 5 o 1252.65 1235.98 23.85
    5 12 5 o 380.87 342.75 16.93
    6 12 5 o 123.11 97.74 15.39
    7 12 5 o 770.98 831.56 32.32
    1 13 5 o 1448.86 1397.51 20.77
    2 13 5 < 3.08 0.76 6.92
    3 13 5 o 754.82 724.16 17.70
    4 13 5 o 90.79 80.08 10.77
    5 13 5 o 364.72 332.82 18.47
    6 13 5 o 564.77 528.22 24.62
    7 13 5 o 1064.91 1027.82 37.70
    0 14 5 o 611.71 595.77 21.54
    1 14 5 < 16.93 15.91 7.69
    2 14 5 o 402.42 375.35 14.62
    3 14 5 < 8.46 14.63 8.46
    4 14 5 o 404.73 341.19 17.70
    5 14 5 o 82.33 63.99 13.08
    6 14 5 o 86.18 48.89 15.39
    7 14 5 o 209.29 160.82 21.54
    1 15 5 o 834.85 820.80 19.24
    2 15 5 o 123.88 101.57 10.77
    3 15 5 o 435.51 418.74 16.93
    4 15 5 o 330.09 350.00 19.24
    5 15 5 o 987.20 928.03 26.93
    6 15 5 o 634.02 685.90 25.39
    0 16 5 o 1858.21 1793.05 37.70
    1 16 5 < 10.77 0.20 8.46
    2 16 5 o 2434.52 2468.15 31.55
    3 16 5 o 410.88 432.13 16.93
    4 16 5 o 360.87 349.72 27.70
    5 16 5 o 60.02 0.61 13.85
    6 16 5 o 1408.08 1378.64 43.09
    1 17 5 o 6914.22 6953.76 61.56
    2 17 5 < -6.16 0.03 9.23
    3 17 5 o 927.18 922.64 25.39
    4 17 5 < 6.92 8.80 13.08
    5 17 5 o 3421.71 3695.89 58.48
    6 17 5 o 514.76 587.81 28.47
    0 18 5 o 445.51 364.71 30.01
    1 18 5 o 236.22 207.69 13.85
    2 18 5 o 917.95 849.94 23.85
    3 18 5 < 4.62 17.49 11.54
    4 18 5 < 30.78 24.79 16.93
    5 18 5 o 611.71 639.65 30.01
    1 19 5 o 1204.18 1230.40 23.85
    2 19 5 < 30.78 29.20 11.54
    3 19 5 o 99.26 59.49 13.08
    4 19 5 < 34.62 5.95 13.85
    5 19 5 o 774.06 699.09 39.24
    0 20 5 o 1748.94 1891.65 41.55
    1 20 5 o 150.81 129.44 13.08
    2 20 5 o 36.93 9.32 10.77
    3 20 5 < 23.85 0.04 12.31
    4 20 5 o 650.18 611.08 28.47
    5 20 5 o 60.02 60.20 19.24
    1 21 5 o 1629.68 1687.02 32.32
    2 21 5 o 50.78 36.05 10.77
    3 21 5 o 119.26 77.69 16.16
    4 21 5 < 41.55 12.35 14.62
    0 22 5 o 7423.59 8040.20 130.04
    1 22 5 o 181.59 158.65 16.93
    2 22 5 o 440.12 445.54 22.31
    3 22 5 < 35.39 10.40 12.31
    4 22 5 o 1341.91 1427.16 36.93
    1 23 5 o 1521.96 1554.56 40.01
    2 23 5 < 28.47 14.50 12.31
    3 23 5 o 1493.49 1497.92 41.55
    0 24 5 o 1158.01 1008.88 69.25
    1 24 5 < 13.08 1.66 17.70
    2 24 5 o 49.24 0.06 13.85
    0 0 6 o 4775.16 4147.27 50.01
    1 0 6 o 1212.64 1159.04 13.08
    2 0 6 o 2796.93 2411.28 29.24
    3 0 6 o 180.82 134.96 10.00
    4 0 6 o 5003.69 4980.96 45.40
    5 0 6 o 1180.33 1317.63 20.01
    6 0 6 o 1263.43 1311.61 22.31
    7 0 6 < -23.85 3.90 12.31
    8 0 6 o 564.00 519.93 34.62
    1 1 6 o 2296.02 2316.71 15.39
    2 1 6 o 156.20 130.45 5.39
    3 1 6 o 4366.59 4251.85 30.01
    4 1 6 o 958.73 891.00 12.31
    5 1 6 o 2724.60 2627.49 22.31
    6 1 6 o 477.05 536.73 11.54
    7 1 6 o 652.49 602.94 19.24
    8 1 6 o 263.15 271.50 18.47
    0 2 6 o 294.70 208.75 8.46
    1 2 6 o 260.84 250.51 5.39
    2 2 6 o 12.31 5.22 3.85
    3 2 6 o 20.77 12.85 5.39
    4 2 6 o 4819.02 4747.27 38.47
    5 2 6 o 17.70 9.06 5.39
    6 2 6 o 243.14 198.96 12.31
    7 2 6 o 272.38 210.52 13.08
    8 2 6 o 166.20 166.91 17.70
    1 3 6 o 4503.55 4939.80 31.55
    2 3 6 o 554.00 579.19 10.77
    3 3 6 o 6975.00 6155.64 45.40
    4 3 6 o 570.93 600.66 12.31
    5 3 6 o 2217.54 2222.66 27.70
    6 3 6 o 963.34 969.85 17.70
    7 3 6 o 217.75 161.30 12.31
    8 3 6 < 0.00 20.96 13.08
    0 4 6 < 9.23 12.53 5.39
    1 4 6 o 370.10 376.51 8.46
    2 4 6 o 13773.80 13703.00 95.41
    3 4 6 o 871.78 905.25 13.08
    4 4 6 o 764.83 791.47 18.47
    5 4 6 o 394.72 370.61 14.62
    6 4 6 o 398.57 393.48 14.62
    7 4 6 o 233.91 245.09 12.31
    8 4 6 o 133.88 95.82 17.70
    1 5 6 o 6724.16 7200.55 48.47
    2 5 6 o 587.85 610.26 12.31
    3 5 6 o 15739.70 15802.50 98.49
    4 5 6 o 103.11 89.82 10.00
    5 5 6 o 1051.06 1025.30 20.01
    6 5 6 o 26.16 11.92 8.46
    7 5 6 o 1382.69 1327.85 22.31
    8 5 6 o 66.17 45.64 17.70
    0 6 6 o 1239.57 1243.32 21.54
    1 6 6 o 594.01 606.15 13.08
    2 6 6 o 4353.51 4151.14 40.01
    3 6 6 o 948.72 974.23 13.85
    4 6 6 o 103.11 66.98 8.46
    5 6 6 o 522.45 495.12 16.93
    6 6 6 o 437.04 369.85 15.39
    7 6 6 o 1808.96 1878.47 33.86
    8 6 6 < 49.24 35.16 16.93
    1 7 6 o 13145.90 13418.10 83.87
    2 7 6 o 135.42 122.26 10.77
    3 7 6 o 226.22 182.57 10.00
    4 7 6 o 219.29 175.73 9.23
    5 7 6 o 2035.95 1979.17 28.47
    6 7 6 o 40.01 26.44 11.54
    7 7 6 o 460.13 405.79 25.39
    8 7 6 < 40.78 26.15 13.85
    0 8 6 o 2446.06 2237.65 34.62
    1 8 6 o 70.79 56.09 7.69
    2 8 6 o 2946.20 2860.49 30.01
    3 8 6 o 955.65 969.13 16.93
    4 8 6 o 621.71 676.37 13.08
    5 8 6 o 507.06 518.92 16.16
    6 8 6 o 272.38 224.74 20.01
    7 8 6 o 96.95 48.42 15.39
    8 8 6 < -4.62 4.30 12.31
    1 9 6 o 3557.91 3657.82 35.39
    2 9 6 o 574.77 584.89 13.85
    3 9 6 o 18270.40 18748.60 123.11
    4 9 6 o 49.24 46.39 7.69
    5 9 6 o 1078.76 1060.50 20.77
    6 9 6 o 69.25 35.63 11.54
    7 9 6 o 1574.28 1568.13 40.78
    0 10 6 o 10656.80 10833.80 116.19
    1 10 6 o 128.50 101.83 9.23
    2 10 6 o 591.70 610.86 15.39
    3 10 6 o 881.78 914.96 17.70
    4 10 6 < 5.39 0.46 6.92
    5 10 6 o 256.23 257.20 12.31
    6 10 6 o 330.09 304.68 21.54
    7 10 6 o 388.57 340.19 28.47
    1 11 6 o 1301.90 1343.62 20.77
    2 11 6 o 30.01 16.02 6.92
    3 11 6 o 442.43 410.62 16.93
    4 11 6 < 15.39 11.49 6.92
    5 11 6 o 1585.82 1588.96 23.85
    6 11 6 o 440.12 432.90 18.47
    7 11 6 o 73.10 71.33 19.24
    0 12 6 o 12098.00 11960.60 118.49
    1 12 6 o 202.36 205.94 11.54
    2 12 6 o 35.39 25.42 6.92
    3 12 6 o 79.25 63.79 9.23
    4 12 6 o 480.90 474.40 17.70
    5 12 6 < 8.46 16.03 10.00
    6 12 6 o 1034.90 1071.66 29.24
    7 12 6 o 67.71 0.05 21.54
    1 13 6 o 446.28 441.68 15.39
    2 13 6 o 210.83 150.36 11.54
    3 13 6 o 361.64 334.37 15.39
    4 13 6 < 14.62 5.85 8.46
    5 13 6 o 322.40 279.14 16.93
    6 13 6 o 123.88 90.19 15.39
    7 13 6 o 103.88 15.86 23.85
    0 14 6 o 402.42 329.66 24.62
    1 14 6 < 3.85 5.17 6.92
    2 14 6 o 1470.41 1502.54 23.08
    3 14 6 o 73.10 51.40 10.00
    4 14 6 < 4.62 8.29 9.23
    5 14 6 o 583.24 660.60 22.31
    6 14 6 o 275.46 213.62 23.85
    7 14 6 o 60.79 1.79 20.01
    1 15 6 o 1468.10 1421.52 24.62
    2 15 6 o 149.27 140.01 13.85
    3 15 6 o 119.26 83.52 13.08
    4 15 6 < 20.01 11.31 11.54
    5 15 6 o 1096.46 1067.91 27.70
    6 15 6 o 256.23 225.63 21.54
    0 16 6 o 3217.81 3411.64 57.71
    1 16 6 o 41.55 30.75 10.00
    2 16 6 o 43.09 23.96 9.23
    3 16 6 < 28.47 32.83 10.77
    4 16 6 < 3.85 1.54 11.54
    5 16 6 o 146.19 153.24 15.39
    6 16 6 o 807.91 840.01 30.01
    1 17 6 o 926.41 891.36 23.08
    2 17 6 < 13.85 4.47 9.23
    3 17 6 < 25.39 8.35 11.54
    4 17 6 o 195.44 186.18 19.24
    5 17 6 o 602.47 528.77 24.62
    6 17 6 o 379.34 535.48 36.93
    0 18 6 o 329.32 283.72 26.93
    1 18 6 o 134.65 126.75 12.31
    2 18 6 o 96.95 70.74 13.08
    3 18 6 < 12.31 0.61 13.08
    4 18 6 o 169.28 139.23 19.24
    5 18 6 o 797.14 868.57 30.01
    1 19 6 o 5101.41 5289.50 63.09
    2 19 6 < 13.08 10.73 10.00
    3 19 6 o 2066.72 2191.18 40.01
    4 19 6 o 276.23 228.35 22.31
    5 19 6 o 2093.66 2129.31 53.09
    0 20 6 o 2277.55 2447.04 47.71
    1 20 6 o 46.17 36.85 10.77
    2 20 6 o 231.60 208.61 16.93
    3 20 6 o 279.31 254.60 18.47
    4 20 6 o 847.16 833.96 31.55
    5 20 6 o 471.67 418.63 29.24
    1 21 6 o 1658.92 1622.33 32.32
    2 21 6 < 33.86 19.25 12.31
    3 21 6 o 589.39 528.12 25.39
    4 21 6 < 36.93 0.02 15.39
    0 22 6 o 825.61 840.66 41.55
    1 22 6 < 6.16 9.72 11.54
    2 22 6 o 90.02 73.42 13.85
    3 22 6 < 19.24 1.40 13.85
    4 22 6 o 104.64 47.44 17.70
    1 23 6 o 390.88 399.41 26.16
    2 23 6 < 0.00 0.05 12.31
    3 23 6 o 136.96 51.91 17.70
    0 24 6 o 408.57 509.61 48.47
    1 24 6 < 25.39 10.51 14.62
    2 24 6 o 116.96 96.82 16.16
    1 1 7 o 2713.83 2829.96 17.70
    2 1 7 o 416.27 370.08 7.69
    3 1 7 o 31029.30 29922.50 171.59
    4 1 7 o 427.81 433.89 10.00
    5 1 7 o 554.00 482.33 10.77
    6 1 7 < 12.31 0.22 6.16
    7 1 7 o 1344.99 1350.49 25.39
    8 1 7 o 56.17 24.50 13.08
    0 2 7 o 2935.43 2956.41 29.24
    1 2 7 o 687.88 662.07 8.46
    2 2 7 o 90.79 125.84 5.39
    3 2 7 o 6388.69 6142.58 44.63
    4 2 7 o 1269.58 1299.55 15.39
    5 2 7 < 8.46 0.60 6.16
    6 2 7 o 306.24 295.86 11.54
    7 2 7 o 544.00 544.68 16.16
    8 2 7 o 83.87 48.90 14.62
    1 3 7 o 1055.68 1100.96 12.31
    2 3 7 o 61.56 56.26 5.39
    3 3 7 o 16776.90 16416.10 96.95
    4 3 7 o 26.16 9.98 6.16
    5 3 7 o 1318.06 1260.95 20.01
    6 3 7 o 34.62 18.73 7.69
    7 3 7 o 1187.25 1209.16 20.77
    8 3 7 o 38.47 40.40 12.31
    0 4 7 o 21.54 23.20 6.16
    1 4 7 o 695.58 658.76 11.54
    2 4 7 o 1162.63 1229.06 15.39
    3 4 7 < 3.85 0.44 5.39
    4 4 7 o 25.39 8.31 6.92
    5 4 7 o 313.16 254.63 13.85
    6 4 7 o 154.66 136.90 10.00
    7 4 7 o 323.94 272.69 14.62
    8 4 7 o 107.72 117.66 15.39
    1 5 7 o 3948.01 4034.47 34.62
    2 5 7 < -1.54 2.29 6.16
    3 5 7 o 437.81 408.83 10.77
    4 5 7 o 519.37 515.73 15.39
    5 5 7 < 14.62 0.83 9.23
    6 5 7 o 100.03 79.29 10.00
    7 5 7 o 270.84 198.84 13.85
    8 5 7 o 39.24 26.06 12.31
    0 6 7 o 15041.10 14299.10 147.73
    1 6 7 < 3.08 10.43 6.16
    2 6 7 o 12400.30 11472.70 86.18
    3 6 7 o 197.75 189.50 8.46
    4 6 7 o 2485.30 2481.19 27.70
    5 6 7 o 2459.91 2619.97 34.62
    6 6 7 o 410.11 384.63 16.93
    7 6 7 o 1197.25 1261.89 26.16
    8 6 7 o 337.79 313.62 19.24
    1 7 7 o 32445.90 32697.50 190.82
    2 7 7 < 10.00 10.56 6.92
    3 7 7 o 3157.03 3183.65 29.24
    4 7 7 o 26.93 35.40 6.92
    5 7 7 o 9614.19 9765.31 86.95
    6 7 7 o 197.75 176.42 13.08
    7 7 7 o 2204.45 2380.17 39.24
    8 7 7 < 38.47 42.58 15.39
    0 8 7 o 7834.47 7859.97 81.56
    1 8 7 o 1829.74 1822.81 23.85
    2 8 7 < 8.46 1.65 6.16
    3 8 7 < 13.08 7.82 6.92
    4 8 7 o 1165.71 1161.00 16.93
    5 8 7 o 1316.52 1470.32 23.85
    6 8 7 o 36.16 21.84 8.46
    7 8 7 o 1182.63 1230.69 35.39
    1 9 7 o 7033.48 6781.90 55.40
    2 9 7 o 429.35 419.06 13.08
    3 9 7 o 2772.30 2843.47 30.78
    4 9 7 < 10.77 3.94 6.92
    5 9 7 o 2033.64 2096.32 30.78
    6 9 7 o 160.04 132.45 16.16
    7 9 7 o 955.65 994.02 33.86
    0 10 7 o 9332.58 9285.24 93.87
    1 10 7 o 21.54 20.19 6.16
    2 10 7 o 420.12 412.53 16.16
    3 10 7 o 375.49 374.33 13.08
    4 10 7 o 93.87 63.27 9.23
    5 10 7 o 25.39 7.48 7.69
    6 10 7 o 1337.29 1396.08 33.09
    7 10 7 o 263.15 255.19 23.08
    1 11 7 o 1537.35 1554.90 22.31
    2 11 7 < 23.08 23.74 7.69
    3 11 7 o 472.44 484.81 14.62
    4 11 7 o 327.78 315.09 15.39
    5 11 7 o 2595.33 2660.13 30.01
    6 11 7 o 86.18 86.36 16.93
    7 11 7 o 217.75 178.51 26.93
    0 12 7 o 5168.35 5252.07 63.09
    1 12 7 o 734.05 718.28 16.16
    2 12 7 o 64.63 57.31 8.46
    3 12 7 o 70.02 53.40 9.23
    4 12 7 o 845.62 872.20 18.47
    5 12 7 o 124.65 90.36 10.77
    6 12 7 o 200.05 144.29 15.39
    7 12 7 o 962.57 1063.84 43.09
    1 13 7 o 6196.33 6362.31 54.63
    2 13 7 < 6.16 3.15 6.92
    3 13 7 o 44.63 43.09 10.00
    4 13 7 o 365.49 394.50 20.01
    5 13 7 o 1495.80 1596.62 26.93
    6 13 7 o 128.50 149.50 18.47
    7 13 7 o 1609.68 1652.79 54.63
    0 14 7 o 2871.56 2692.72 51.55
    1 14 7 o 93.10 83.93 10.00
    2 14 7 o 43.86 38.41 8.46
    3 14 7 < 2.31 1.35 8.46
    4 14 7 o 609.40 646.42 20.01
    5 14 7 o 624.02 631.36 20.77
    6 14 7 o 93.10 93.53 18.47
    1 15 7 o 1004.89 1013.55 20.77
    2 15 7 o 87.72 73.24 10.77
    3 15 7 o 1023.36 1054.78 23.85
    4 15 7 o 56.94 44.09 13.08
    5 15 7 o 296.24 228.81 16.16
    6 15 7 < 43.09 4.95 15.39
    0 16 7 o 254.69 239.06 22.31
    1 16 7 o 64.63 56.27 10.77
    2 16 7 o 191.59 164.97 13.08
    3 16 7 o 397.80 337.60 20.77
    4 16 7 o 292.39 229.68 20.01
    5 16 7 o 89.26 57.60 12.31
    6 16 7 o 134.65 116.23 21.54
    1 17 7 o 4055.74 4173.83 49.24
    2 17 7 o 327.78 293.77 17.70
    3 17 7 o 2722.29 2933.76 43.86
    4 17 7 o 152.35 143.50 15.39
    5 17 7 o 1805.88 1867.77 36.93
    6 17 7 o 453.97 419.95 31.55
    0 18 7 o 239.30 234.06 23.08
    1 18 7 < 7.69 5.15 9.23
    2 18 7 o 722.51 746.99 23.08
    3 18 7 o 256.23 221.12 18.47
    4 18 7 o 258.53 222.66 19.24
    5 18 7 o 520.14 498.10 24.62
    1 19 7 o 256.23 193.70 16.93
    2 19 7 o 61.56 48.55 11.54
    3 19 7 o 269.30 216.45 19.24
    4 19 7 < 10.77 3.43 11.54
    5 19 7 o 363.18 327.76 23.08
    0 20 7 o 52.32 72.07 16.93
    1 20 7 o 132.34 115.80 17.70
    2 20 7 o 574.01 552.10 22.31
    3 20 7 o 120.03 109.34 15.39
    4 20 7 o 50.78 54.33 13.85
    1 21 7 o 523.22 450.93 23.85
    2 21 7 o 57.71 35.17 12.31
    3 21 7 o 535.53 503.56 25.39
    4 21 7 < 13.08 1.53 13.85
    0 22 7 o 1269.58 1330.46 50.01
    1 22 7 < 23.08 11.95 12.31
    2 22 7 o 76.17 42.16 13.85
    3 22 7 o 200.82 179.36 22.31
    1 23 7 o 401.65 387.85 26.16
    2 23 7 o 100.80 66.60 16.16
    3 23 7 o 1662.00 1723.27 37.70
    0 24 7 < 34.62 6.95 26.93
    1 24 7 < 12.31 1.84 13.85
    2 24 7 o 877.93 936.83 30.01
    0 0 8 o 40069.50 39803.70 359.33
    1 0 8 o 3649.47 3437.63 32.32
    2 0 8 o 639.41 607.27 13.08
    3 0 8 < 3.08 13.30 8.46
    4 0 8 o 54.63 34.19 7.69
    5 0 8 o 655.57 730.77 16.16
    6 0 8 o 3013.91 3233.97 42.32
    7 0 8 o 1386.54 1509.51 33.86
    1 1 8 o 13916.20 14234.50 68.48
    2 1 8 o 353.17 349.57 7.69
    3 1 8 o 21.54 46.67 5.39
    4 1 8 o 208.52 183.58 9.23
    5 1 8 o 3744.11 3743.42 30.01
    6 1 8 o 128.50 74.51 9.23
    7 1 8 o 1281.12 1337.25 25.39
    8 1 8 o 531.68 428.59 43.09
    0 2 8 o 71774.40 75835.40 480.13
    1 2 8 < 6.92 1.44 3.85
    2 2 8 o 700.96 606.42 9.23
    3 2 8 o 744.82 732.65 11.54
    4 2 8 o 2775.38 2756.51 24.62
    5 2 8 o 53.86 38.16 7.69
    6 2 8 o 366.26 340.23 12.31
    7 2 8 o 326.24 309.31 14.62
    8 2 8 o 100.80 66.40 16.16
    1 3 8 o 610.17 743.33 9.23
    2 3 8 < 5.39 4.45 4.62
    3 3 8 o 7659.04 7494.46 51.55
    4 3 8 o 560.16 572.20 13.08
    5 3 8 o 827.15 751.93 16.16
    6 3 8 o 1418.08 1500.04 21.54
    7 3 8 < 19.24 27.61 9.23
    8 3 8 < 43.86 5.48 14.62
    0 4 8 o 52931.50 52427.60 423.96
    1 4 8 < 0.77 2.53 4.62
    2 4 8 o 4658.21 4481.25 35.39
    3 4 8 o 878.70 841.53 13.08
    4 4 8 o 432.43 467.66 12.31
    5 4 8 o 1090.30 1157.71 21.54
    6 4 8 o 657.87 691.89 16.16
    7 4 8 o 617.09 653.65 16.93
    8 4 8 < 32.32 20.39 13.08
    1 5 8 o 13241.30 13745.00 87.72
    2 5 8 o 430.89 429.10 10.77
    3 5 8 o 6758.79 6815.51 49.24
    4 5 8 < 15.39 0.97 6.16
    5 5 8 o 3213.20 3288.84 36.16
    6 5 8 < 16.93 7.83 7.69
    7 5 8 o 2451.45 2515.20 34.62
    8 5 8 o 554.77 588.35 27.70
    0 6 8 o 1366.53 1339.83 27.70
    1 6 8 o 30.78 23.86 7.69
    2 6 8 o 4402.75 4236.97 36.93
    3 6 8 < 15.39 10.21 5.39
    4 6 8 o 720.20 751.73 15.39
    5 6 8 o 560.92 565.64 17.70
    6 6 8 < 24.62 12.77 9.23
    7 6 8 o 661.72 750.91 18.47
    8 6 8 o 704.81 697.08 35.39
    1 7 8 o 3026.22 3104.44 30.01
    2 7 8 o 1114.15 1128.11 17.70
    3 7 8 o 85.41 54.57 7.69
    4 7 8 o 687.88 686.81 14.62
    5 7 8 o 1082.61 1147.81 22.31
    6 7 8 o 1077.99 1106.61 20.77
    7 7 8 o 260.07 178.99 17.70
    8 7 8 o 120.03 140.93 18.47
    0 8 8 o 94.64 77.31 11.54
    1 8 8 o 569.39 566.00 14.62
    2 8 8 o 700.96 694.65 14.62
    3 8 8 o 1385.00 1399.77 18.47
    4 8 8 o 1224.18 1213.91 17.70
    5 8 8 o 28.47 5.16 9.23
    6 8 8 o 1295.74 1399.78 25.39
    7 8 8 o 80.02 17.09 14.62
    1 9 8 o 2322.95 2358.10 25.39
    2 9 8 o 62.32 64.55 7.69
    3 9 8 o 15172.70 15031.80 95.41
    4 9 8 o 219.29 196.04 10.77
    5 9 8 o 1879.75 1946.57 28.47
    6 9 8 o 332.40 268.07 15.39
    7 9 8 o 1281.89 1295.71 36.93
    0 10 8 o 802.53 728.18 22.31
    1 10 8 < 2.31 0.04 6.16
    2 10 8 o 2019.02 2054.59 26.16
    3 10 8 o 1421.93 1487.13 20.77
    4 10 8 < 12.31 5.52 7.69
    5 10 8 o 123.88 93.64 9.23
    6 10 8 o 1189.56 1166.58 35.39
    7 10 8 o 230.06 152.00 27.70
    1 11 8 o 1096.46 1139.62 17.70
    2 11 8 < -2.31 3.25 6.92
    3 11 8 o 5020.62 5330.17 44.63
    4 11 8 o 257.76 233.17 15.39
    5 11 8 o 1238.03 1223.53 23.08
    6 11 8 o 207.75 176.46 20.01
    7 11 8 o 330.09 257.73 32.32
    0 12 8 o 43.09 10.95 11.54
    1 12 8 o 64.63 60.14 9.23
    2 12 8 o 583.24 611.28 15.39
    3 12 8 o 98.49 81.26 10.00
    4 12 8 o 447.05 446.77 15.39
    5 12 8 o 150.04 149.28 15.39
    6 12 8 o 132.34 107.77 23.85
    7 12 8 o 74.64 21.76 23.85
    1 13 8 o 1325.75 1307.78 22.31
    2 13 8 o 803.30 853.16 18.47
    3 13 8 o 207.75 173.93 13.08
    4 13 8 o 59.25 39.55 10.00
    5 13 8 o 813.30 849.02 20.01
    6 13 8 o 346.25 329.22 26.16
    7 13 8 o 320.09 263.43 30.78
    0 14 8 o 84.64 45.38 13.08
    1 14 8 o 125.42 110.99 12.31
    2 14 8 o 2089.81 2196.25 28.47
    3 14 8 < 16.16 7.53 8.46
    4 14 8 < 16.16 3.54 10.77
    5 14 8 o 240.84 258.09 16.93
    6 14 8 o 378.57 356.96 26.16
    1 15 8 o 3303.99 3413.11 38.47
    2 15 8 o 153.89 135.77 12.31
    3 15 8 o 1932.07 1933.96 31.55
    4 15 8 < 13.85 0.00 10.77
    5 15 8 o 1392.69 1410.22 30.78
    6 15 8 < 9.23 6.43 12.31
    0 16 8 < -4.62 1.00 12.31
    1 16 8 o 66.94 50.42 10.00
    2 16 8 o 1121.85 1214.62 23.85
    3 16 8 o 278.54 262.65 18.47
    4 16 8 o 1551.97 1586.55 36.16
    5 16 8 o 41.55 34.07 10.77
    6 16 8 o 168.51 100.83 22.31
    1 17 8 o 492.44 457.38 20.01
    2 17 8 o 34.62 16.10 10.77
    3 17 8 o 527.84 469.43 23.08
    4 17 8 < 18.47 7.26 11.54
    5 17 8 o 249.30 203.37 17.70
    6 17 8 o 52.32 22.30 14.62
    0 18 8 o 193.13 187.24 23.08
    1 18 8 o 38.47 26.38 10.77
    2 18 8 o 587.85 574.27 21.54
    3 18 8 o 79.25 63.19 13.08
    4 18 8 o 323.17 259.89 20.77
    5 18 8 o 407.04 423.05 20.77
    1 19 8 o 3533.28 3611.80 50.01
    2 19 8 o 216.98 221.54 16.93
    3 19 8 o 608.63 585.63 23.08
    4 19 8 < -0.77 0.01 12.31
    5 19 8 o 1343.45 1445.01 42.32
    0 20 8 o 1631.22 1657.21 45.40
    1 20 8 o 50.01 27.33 13.08
    2 20 8 o 523.22 535.61 23.08
    3 20 8 o 132.34 111.74 15.39
    4 20 8 o 42.32 1.16 13.85
    1 21 8 o 920.25 939.36 30.01
    2 21 8 o 46.17 47.03 12.31
    3 21 8 o 159.27 126.55 16.93
    4 21 8 o 133.88 146.30 16.93
    0 22 8 o 548.61 458.34 46.94
    1 22 8 < 27.70 18.19 13.08
    2 22 8 < 9.23 2.82 13.08
    3 22 8 o 73.10 12.80 17.70
    1 23 8 < 46.17 24.67 15.39
    2 23 8 < -6.16 2.70 15.39
    0 24 8 o 650.95 656.02 46.17
    1 24 8 < 17.70 1.77 16.93
    1 1 9 o 1967.47 2119.35 14.62
    2 1 9 o 56.17 39.75 5.39
    3 1 9 o 396.26 414.73 10.00
    4 1 9 o 362.41 339.44 10.77
    5 1 9 o 1744.33 1755.16 20.77
    6 1 9 o 695.58 702.07 16.16
    7 1 9 o 491.67 501.39 15.39
    8 1 9 < -32.32 0.10 21.54
    0 2 9 o 25781.00 25048.00 193.90
    1 2 9 o 433.20 468.99 7.69
    2 2 9 o 260.07 322.51 7.69
    3 2 9 o 302.39 313.52 9.23
    4 2 9 o 413.19 302.38 10.77
    5 2 9 o 277.00 258.60 10.77
    6 2 9 o 4090.36 4306.94 36.16
    7 2 9 o 621.71 625.92 20.77
    8 2 9 < 32.32 68.56 16.93
    1 3 9 o 7705.97 8622.83 49.24
    2 3 9 o 58.48 61.46 5.39
    3 3 9 o 7086.57 7117.27 45.40
    4 3 9 o 524.76 532.60 12.31
    5 3 9 o 3351.69 3375.69 32.32
    6 3 9 o 746.36 832.08 16.93
    7 3 9 o 1254.96 1256.00 24.62
    8 3 9 < 44.63 17.38 15.39
    0 4 9 o 8663.16 8938.17 81.56
    1 4 9 o 394.72 340.03 10.00
    2 4 9 o 7103.50 6816.96 51.55
    3 4 9 o 1598.13 1623.15 17.70
    4 4 9 o 243.14 204.20 10.77
    5 4 9 o 102.34 96.86 10.00
    6 4 9 o 108.49 87.87 10.77
    7 4 9 o 267.00 234.65 15.39
    8 4 9 o 223.14 191.68 17.70
    1 5 9 o 117.72 96.95 8.46
    2 5 9 < 3.85 11.62 5.39
    3 5 9 o 2522.23 2500.03 23.85
    4 5 9 o 357.79 335.76 10.77
    5 5 9 o 130.04 119.89 12.31
    6 5 9 o 68.48 58.73 9.23
    7 5 9 o 40.78 39.08 10.77
    8 5 9 o 55.40 78.10 13.08
    0 6 9 o 1875.13 1636.58 30.01
    1 6 9 o 153.89 153.61 9.23
    2 6 9 o 148.50 109.04 8.46
    3 6 9 o 249.30 241.35 10.00
    4 6 9 o 450.89 523.53 13.08
    5 6 9 o 263.15 233.79 13.85
    6 6 9 o 153.12 96.96 12.31
    7 6 9 o 437.81 441.94 17.70
    8 6 9 o 96.18 40.01 21.54
    1 7 9 o 7794.46 8054.41 60.02
    2 7 9 < 4.62 3.65 6.16
    3 7 9 o 2841.55 2858.50 27.70
    4 7 9 o 1040.29 1041.81 17.70
    5 7 9 o 2282.94 2406.65 31.55
    6 7 9 < 26.93 7.76 9.23
    7 7 9 o 1475.79 1545.68 26.93
    0 8 9 o 5958.57 6278.36 65.40
    1 8 9 < 6.92 8.27 6.16
    2 8 9 o 3023.14 3142.08 31.55
    3 8 9 o 240.07 221.28 10.77
    4 8 9 o 3965.71 4060.34 34.62
    5 8 9 o 589.39 563.63 20.01
    6 8 9 o 109.26 68.84 12.31
    7 8 9 o 350.87 325.23 16.93
    1 9 9 o 379.34 386.07 12.31
    2 9 9 < 16.16 8.97 6.92
    3 9 9 o 1055.68 987.60 16.93
    4 9 9 o 695.58 697.16 16.16
    5 9 9 o 50.01 35.28 8.46
    6 9 9 o 46.17 8.15 13.08
    7 9 9 o 283.92 193.31 23.08
    0 10 9 o 5610.01 5645.33 65.40
    1 10 9 o 284.69 241.19 12.31
    2 10 9 o 767.90 752.34 16.16
    3 10 9 < 16.93 16.08 6.92
    4 10 9 o 212.37 168.60 11.54
    5 10 9 o 135.42 113.24 10.77
    6 10 9 o 1144.16 1080.13 30.01
    7 10 9 o 293.93 242.77 23.08
    1 11 9 o 7252.77 7266.69 56.94
    2 11 9 o 133.11 98.23 10.77
    3 11 9 o 1714.32 1808.74 23.85
    4 11 9 o 45.40 29.28 8.46
    5 11 9 o 1802.04 1867.32 26.93
    6 11 9 < 30.78 18.19 14.62
    7 11 9 o 1181.10 1091.49 46.17
    0 12 9 o 13328.30 13304.80 130.04
    1 12 9 o 63.09 64.02 8.46
    2 12 9 o 1201.87 1248.95 23.08
    3 12 9 o 150.04 131.66 10.77
    4 12 9 o 459.36 473.57 16.93
    5 12 9 o 609.40 624.66 16.93
    6 12 9 o 163.12 169.85 17.70
    7 12 9 o 377.03 401.06 33.86
    1 13 9 o 1911.30 2017.77 26.93
    2 13 9 o 59.25 55.64 10.77
    3 13 9 o 906.40 960.93 19.24
    4 13 9 o 32.32 14.96 9.23
    5 13 9 o 903.33 895.35 22.31
    6 13 9 o 807.91 854.24 40.01
    0 14 9 o 9274.87 9668.26 101.57
    1 14 9 < 19.24 17.61 8.46
    2 14 9 o 1845.12 1812.74 31.55
    3 14 9 o 170.82 141.30 13.85
    4 14 9 o 265.46 236.01 16.16
    5 14 9 < 19.24 0.49 10.00
    6 14 9 o 456.28 449.03 35.39
    1 15 9 o 1161.86 1181.60 24.62
    2 15 9 o 68.48 68.46 10.77
    3 15 9 o 1672.00 1593.58 30.01
    4 15 9 < 0.77 1.73 10.00
    5 15 9 o 527.84 467.23 19.24
    6 15 9 o 212.37 194.43 27.70
    0 16 9 o 455.51 421.10 26.93
    1 16 9 < 25.39 6.88 9.23
    2 16 9 o 234.68 171.33 13.85
    3 16 9 o 329.32 264.70 18.47
    4 16 9 o 213.14 162.91 19.24
    5 16 9 o 64.63 48.67 12.31
    6 16 9 o 85.41 45.56 20.01
    1 17 9 o 1041.83 1083.03 25.39
    2 17 9 o 47.71 30.56 10.77
    3 17 9 o 2397.59 2466.86 46.94
    4 17 9 o 50.01 28.48 13.85
    5 17 9 o 967.96 990.71 26.16
    0 18 9 o 2229.08 2368.48 60.02
    1 18 9 o 111.57 103.14 13.85
    2 18 9 o 55.40 48.16 12.31
    3 18 9 < 28.47 2.24 11.54
    4 18 9 o 1108.77 1093.93 30.01
    5 18 9 < 21.54 17.49 13.08
    1 19 9 o 98.49 49.21 14.62
    2 19 9 o 52.32 26.99 12.31
    3 19 9 o 50.01 10.70 12.31
    4 19 9 < 21.54 0.50 12.31
    5 19 9 o 78.48 51.92 14.62
    0 20 9 o 216.21 204.67 27.70
    1 20 9 < 5.39 1.15 11.54
    2 20 9 o 544.77 543.29 25.39
    3 20 9 < 26.16 11.28 12.31
    4 20 9 o 141.58 147.31 17.70
    1 21 9 o 729.43 674.27 26.93
    2 21 9 < 4.62 10.89 11.54
    3 21 9 o 1470.41 1456.36 36.16
    4 21 9 o 53.86 16.87 15.39
    0 22 9 o 587.09 585.60 35.39
    1 22 9 < 40.78 23.88 15.39
    2 22 9 o 387.03 404.95 23.85
    3 22 9 o 190.05 180.30 18.47
    1 23 9 o 1300.36 1290.49 50.78
    2 23 9 o 114.65 111.04 17.70
    0 24 9 o 252.38 229.40 30.01
    1 24 9 < 3.85 0.26 17.70
    0 0 10 o 4410.45 4783.66 52.32
    1 0 10 < 3.08 10.51 6.16
    2 0 10 o 1204.18 1039.37 18.47
    3 0 10 o 120.80 103.31 11.54
    4 0 10 o 480.13 481.41 17.70
    5 0 10 o 1619.68 1568.72 30.01
    6 0 10 o 2506.85 2448.93 43.09
    7 0 10 o 1634.30 1713.82 37.70
    8 0 10 o 253.92 227.99 45.40
    1 1 10 o 14741.00 14869.20 73.87
    2 1 10 < 10.77 13.72 4.62
    3 1 10 o 5466.12 5676.81 45.40
    4 1 10 < 6.16 2.89 6.16
    5 1 10 o 2833.09 2966.21 28.47
    6 1 10 o 151.58 124.83 11.54
    7 1 10 o 1498.11 1619.02 29.24
    8 1 10 < 39.24 28.69 36.93
    0 2 10 o 43078.80 43139.60 294.70
    1 2 10 o 671.72 632.81 10.00
    2 2 10 o 2856.17 2847.95 24.62
    3 2 10 o 548.61 541.39 10.00
    4 2 10 o 783.29 744.08 15.39
    5 2 10 o 141.58 136.03 9.23
    6 2 10 o 193.90 179.43 10.77
    7 2 10 < 29.24 4.86 10.77
    8 2 10 o 139.27 116.57 20.01
    1 3 10 o 3157.03 3163.90 26.16
    2 3 10 o 1558.12 1526.26 15.39
    3 3 10 o 405.50 393.45 10.77
    4 3 10 o 100.80 89.54 8.46
    5 3 10 o 802.53 852.62 16.16
    6 3 10 o 303.16 311.62 13.85
    7 3 10 o 433.97 420.95 16.93
    8 3 10 o 61.56 57.61 13.08
    0 4 10 o 19150.70 18536.10 211.60
    1 4 10 o 1755.87 1712.88 20.01
    2 4 10 o 1994.40 1953.43 20.01
    3 4 10 < 9.23 9.82 5.39
    4 4 10 o 447.82 482.91 11.54
    5 4 10 o 207.75 173.60 11.54
    6 4 10 o 684.80 731.55 18.47
    7 4 10 o 635.56 652.52 19.24
    8 4 10 o 156.97 160.54 15.39
    1 5 10 o 10008.10 9903.95 66.94
    2 5 10 o 263.15 245.93 9.23
    3 5 10 o 2525.31 2580.99 26.16
    4 5 10 o 194.67 202.80 9.23
    5 5 10 o 4969.06 5199.92 50.78
    6 5 10 o 35.39 15.82 8.46
    7 5 10 o 1763.56 1845.50 34.62
    0 6 10 < 10.77 1.63 9.23
    1 6 10 o 228.52 193.85 10.77
    2 6 10 o 4750.54 5014.93 38.47
    3 6 10 o 93.10 95.70 6.92
    4 6 10 o 1644.30 1522.40 20.01
    5 6 10 o 65.40 55.56 10.00
    6 6 10 o 36.16 2.94 10.77
    7 6 10 < 10.77 0.45 11.54
    1 7 10 o 1954.39 2042.92 23.08
    2 7 10 o 130.80 104.73 8.46
    3 7 10 o 206.21 184.72 11.54
    4 7 10 o 784.06 794.45 16.16
    5 7 10 o 835.61 899.79 19.24
    6 7 10 o 362.41 367.00 16.16
    7 7 10 o 33.86 4.60 10.77
    0 8 10 o 2056.72 1994.98 33.86
    1 8 10 o 714.81 710.17 16.16
    2 8 10 o 1258.04 1359.29 18.47
    3 8 10 o 66.94 54.72 7.69
    4 8 10 o 1235.73 1141.46 20.01
    5 8 10 o 126.19 128.94 13.85
    6 8 10 o 1925.15 2073.96 32.32
    7 8 10 o 444.74 467.36 21.54
    1 9 10 o 6974.23 7080.96 53.86
    2 9 10 o 23.08 5.72 6.16
    3 9 10 o 717.89 682.97 14.62
    4 9 10 o 52.32 42.91 8.46
    5 9 10 o 2474.53 2611.12 30.01
    6 9 10 o 1656.61 1699.22 31.55
    7 9 10 o 1320.36 1338.80 32.32
    0 10 10 o 6746.48 7054.74 75.41
    1 10 10 o 23.85 22.90 6.92
    2 10 10 o 1148.78 1132.08 20.01
    3 10 10 o 192.36 157.13 10.77
    4 10 10 o 97.72 79.66 9.23
    5 10 10 o 235.45 199.59 14.62
    6 10 10 o 1699.70 1635.12 40.78
    7 10 10 o 624.79 671.91 29.24
    1 11 10 o 1907.45 1956.01 24.62
    2 11 10 < -3.85 4.40 6.92
    3 11 10 o 3295.53 3344.95 33.09
    4 11 10 < 11.54 7.00 7.69
    5 11 10 o 539.38 495.46 17.70
    6 11 10 o 724.82 790.89 30.01
    7 11 10 o 743.28 671.02 33.09
    0 12 10 o 447.05 472.86 20.01
    1 12 10 o 263.15 249.79 13.08
    2 12 10 o 127.73 125.40 11.54
    3 12 10 o 57.71 52.07 10.00
    4 12 10 o 40.01 18.73 9.23
    5 12 10 o 150.81 107.97 12.31
    6 12 10 o 192.36 154.84 23.08
    7 12 10 < 25.39 10.04 18.47
    1 13 10 o 1104.92 1142.34 21.54
    2 13 10 < 5.39 6.95 8.46
    3 13 10 o 1035.67 1029.36 20.01
    4 13 10 o 231.60 223.02 15.39
    5 13 10 o 170.05 147.35 13.08
    6 13 10 < 10.77 9.01 20.01
    0 14 10 o 2517.62 2579.24 43.86
    1 14 10 < 11.54 0.34 8.46
    2 14 10 o 577.85 615.82 19.24
    3 14 10 o 436.27 427.08 16.16
    4 14 10 o 797.91 813.54 22.31
    5 14 10 o 390.11 363.39 18.47
    6 14 10 < 6.92 0.52 16.16
    1 15 10 o 2425.29 2549.03 33.09
    2 15 10 o 60.02 57.41 11.54
    3 15 10 o 5650.02 5941.27 62.32
    4 15 10 o 40.01 21.03 12.31
    5 15 10 o 1328.06 1371.22 27.70
    6 15 10 < -10.00 27.74 16.16
    0 16 10 o 86.95 41.84 18.47
    1 16 10 o 160.04 136.17 13.85
    2 16 10 o 636.33 587.87 20.77
    3 16 10 o 299.31 251.16 20.01
    4 16 10 o 842.54 843.45 25.39
    5 16 10 o 623.25 679.54 21.54
    6 16 10 < 16.93 23.80 14.62
    1 17 10 o 1164.94 1173.28 27.70
    2 17 10 o 105.41 99.91 14.62
    3 17 10 o 372.41 349.10 20.01
    4 17 10 o 57.71 39.15 12.31
    5 17 10 o 604.01 600.18 21.54
    0 18 10 < 40.78 14.24 15.39
    1 18 10 < 34.62 24.69 11.54
    2 18 10 o 1661.23 1719.10 37.70
    3 18 10 < 30.01 5.56 10.77
    4 18 10 o 1338.83 1382.96 33.86
    5 18 10 o 76.17 66.29 15.39
    1 19 10 o 84.64 55.67 14.62
    2 19 10 o 288.54 254.12 20.77
    3 19 10 o 363.95 327.04 20.77
    4 19 10 o 113.88 64.50 16.16
    5 19 10 o 93.10 68.06 16.16
    0 20 10 o 367.79 386.89 40.01
    1 20 10 o 45.40 34.69 13.85
    2 20 10 o 3297.83 3374.86 54.63
    3 20 10 < 16.93 0.57 12.31
    4 20 10 o 747.13 773.30 30.78
    1 21 10 o 284.69 290.54 21.54
    2 21 10 o 49.24 12.06 15.39
    3 21 10 o 827.15 890.70 29.24
    0 22 10 o 574.77 497.26 38.47
    1 22 10 < 39.24 28.24 15.39
    2 22 10 < 38.47 7.19 14.62
    3 22 10 < 39.24 5.07 13.85
    1 23 10 o 220.06 168.48 23.08
    2 23 10 o 92.33 11.85 16.93
    0 24 10 o 296.24 254.57 32.32
    1 1 11 o 14017.70 13740.50 72.33
    2 1 11 < 11.54 14.55 4.62
    3 1 11 o 703.27 658.55 13.08
    4 1 11 o 176.97 163.71 10.77
    5 1 11 o 3363.24 3514.60 33.09
    6 1 11 o 78.48 75.44 10.00
    7 1 11 o 697.12 740.43 21.54
    8 1 11 o 260.07 276.77 25.39
    0 2 11 o 5794.68 5616.39 55.40
    1 2 11 o 329.32 361.30 9.23
    2 2 11 o 9304.88 9251.17 54.63
    3 2 11 o 21.54 22.82 5.39
    4 2 11 o 372.41 364.89 12.31
    5 2 11 o 2871.56 3059.77 30.78
    6 2 11 o 2556.09 2633.85 28.47
    7 2 11 o 969.50 1092.46 23.85
    8 2 11 o 667.11 690.84 36.93
    1 3 11 o 29423.50 30009.60 157.74
    2 3 11 o 376.26 360.50 10.00
    3 3 11 o 3619.46 3737.33 30.01
    4 3 11 o 260.07 266.47 11.54
    5 3 11 o 6921.91 7348.17 54.63
    6 3 11 o 1057.98 1099.55 20.01
    7 3 11 o 2506.85 2692.45 36.93
    8 3 11 < -20.77 13.83 16.93
    0 4 11 o 8824.74 8967.40 84.64
    1 4 11 o 944.88 917.50 14.62
    2 4 11 o 662.49 729.79 11.54
    3 4 11 o 73.87 62.44 6.92
    4 4 11 o 129.27 123.27 8.46
    5 4 11 o 42.32 39.87 8.46
    6 4 11 o 510.14 506.52 16.93
    7 4 11 o 1314.21 1464.16 27.70
    1 5 11 o 243.91 213.33 10.00
    2 5 11 o 255.46 216.24 10.00
    3 5 11 o 146.19 144.51 9.23
    4 5 11 o 300.08 277.96 10.77
    5 5 11 o 282.39 246.72 13.85
    6 5 11 o 417.04 434.40 16.16
    7 5 11 o 112.34 79.45 13.85
    0 6 11 o 3151.64 3221.08 40.78
    1 6 11 o 214.68 191.55 10.00
    2 6 11 < 5.39 7.66 5.39
    3 6 11 o 41.55 44.53 6.16
    4 6 11 o 257.76 245.83 10.77
    5 6 11 o 279.31 259.18 13.85
    6 6 11 o 478.59 363.43 22.31
    7 6 11 < 27.70 26.08 11.54
    1 7 11 o 264.69 239.53 10.77
    2 7 11 o 210.06 182.35 10.00
    3 7 11 o 2767.69 2803.57 27.70
    4 7 11 o 144.65 127.20 10.00
    5 7 11 o 296.24 255.21 14.62
    6 7 11 o 153.12 124.55 13.08
    7 7 11 o 1132.62 1133.55 26.16
    0 8 11 o 9468.77 9418.82 94.64
    1 8 11 o 126.19 105.36 8.46
    2 8 11 o 858.70 874.89 15.39
    3 8 11 o 20.77 21.01 6.92
    4 8 11 o 5720.81 5805.21 48.47
    5 8 11 o 33.09 36.77 10.00
    6 8 11 o 1081.07 1089.85 23.85
    7 8 11 o 42.32 33.08 11.54
    1 9 11 o 332.40 259.03 13.85
    2 9 11 o 909.48 960.52 17.70
    3 9 11 o 46.94 29.55 8.46
    4 9 11 o 84.64 62.38 8.46
    5 9 11 o 26.16 8.54 8.46
    6 9 11 o 48.47 5.70 12.31
    7 9 11 < 9.23 1.91 10.77
    0 10 11 o 1053.37 1091.97 25.39
    1 10 11 o 30.78 19.39 6.92
    2 10 11 o 81.56 70.97 8.46
    3 10 11 o 39.24 38.29 7.69
    4 10 11 < 1.54 5.04 7.69
    5 10 11 o 33.86 20.77 9.23
    6 10 11 o 252.38 197.54 18.47
    7 10 11 o 327.78 319.64 20.77
    1 11 11 o 1081.84 1172.12 19.24
    2 11 11 o 362.41 330.29 15.39
    3 11 11 o 148.50 128.32 10.77
    4 11 11 o 40.01 35.04 8.46
    5 11 11 o 267.77 244.15 16.16
    6 11 11 o 262.38 201.46 23.08
    7 11 11 o 608.63 622.37 33.09
    0 12 11 o 173.12 174.15 16.16
    1 12 11 o 194.67 164.99 11.54
    2 12 11 o 5272.99 5291.23 51.55
    3 12 11 o 407.04 403.68 14.62
    4 12 11 o 1261.12 1245.94 23.85
    5 12 11 o 310.86 337.76 16.16
    6 12 11 o 594.01 547.81 30.01
    1 13 11 o 898.71 896.73 19.24
    2 13 11 o 829.46 834.13 22.31
    3 13 11 o 4706.68 4876.76 46.94
    4 13 11 o 313.93 259.52 16.93
    5 13 11 o 868.70 785.10 23.08
    6 13 11 o 207.75 147.47 21.54
    0 14 11 o 81.56 54.67 13.85
    1 14 11 o 66.94 56.64 11.54
    2 14 11 o 6399.46 6598.82 60.02
    3 14 11 o 583.24 578.23 22.31
    4 14 11 o 1208.80 1197.85 26.93
    5 14 11 < 18.47 0.06 10.00
    6 14 11 o 667.11 655.10 33.09
    1 15 11 o 424.73 414.49 17.70
    2 15 11 o 105.41 90.59 11.54
    3 15 11 o 1223.41 1185.25 30.01
    4 15 11 o 160.04 140.44 13.85
    5 15 11 o 463.20 433.01 20.01
    6 15 11 o 70.79 24.32 22.31
    0 16 11 o 897.94 842.28 28.47
    1 16 11 o 176.97 170.40 14.62
    2 16 11 o 361.64 359.50 22.31
    3 16 11 < 13.85 4.15 11.54
    4 16 11 o 348.56 276.52 18.47
    5 16 11 o 128.50 89.42 15.39
    1 17 11 o 150.04 111.39 14.62
    2 17 11 o 79.25 82.74 13.85
    3 17 11 o 1308.82 1359.29 29.24
    4 17 11 o 952.57 942.06 28.47
    5 17 11 < 32.32 31.70 12.31
    0 18 11 o 2669.20 2829.54 66.17
    1 18 11 o 43.09 8.30 13.85
    2 18 11 o 1276.51 1342.14 35.39
    3 18 11 o 94.64 70.92 13.08
    4 18 11 o 2873.10 3044.30 49.24
    5 18 11 o 57.71 44.89 13.85
    1 19 11 o 450.89 438.64 24.62
    2 19 11 o 60.02 16.22 16.16
    3 19 11 o 961.80 1012.78 26.16
    4 19 11 o 284.69 305.04 21.54
    0 20 11 < 72.33 50.07 25.39
    1 20 11 o 166.97 153.77 17.70
    2 20 11 o 166.20 120.12 16.93
    3 20 11 < 3.85 0.26 11.54
    4 20 11 o 86.95 29.47 16.16
    1 21 11 o 428.58 422.86 25.39
    2 21 11 o 75.41 35.41 15.39
    3 21 11 o 901.79 943.13 27.70
    0 22 11 o 150.04 92.79 25.39
    1 22 11 o 66.94 20.82 16.16
    2 22 11 o 539.38 508.48 29.24
    3 22 11 o 49.24 31.34 14.62
    1 23 11 o 603.24 644.00 32.32
    0 0 12 o 5897.78 6275.20 68.48
    1 0 12 < 3.85 12.56 6.92
    2 0 12 o 14243.20 14834.20 110.03
    3 0 12 o 1595.06 1643.47 28.47
    4 0 12 o 4206.55 4155.23 53.09
    5 0 12 o 623.25 596.59 23.08
    6 0 12 o 2416.82 2380.95 40.78
    7 0 12 o 536.30 513.74 28.47
    1 1 12 o 1184.94 1240.52 14.62
    2 1 12 o 1298.82 1345.23 15.39
    3 1 12 o 2212.92 2198.36 22.31
    4 1 12 o 519.37 523.33 13.85
    5 1 12 o 289.31 272.79 12.31
    6 1 12 o 1095.69 1177.85 20.77
    7 1 12 o 994.12 953.04 23.85
    0 2 12 o 831.77 857.40 16.93
    1 2 12 o 309.32 310.92 10.00
    2 2 12 o 5523.06 5647.52 37.70
    3 2 12 o 615.55 678.88 12.31
    4 2 12 o 60.02 28.74 8.46
    5 2 12 o 38.47 24.36 9.23
    6 2 12 o 991.81 1018.31 20.77
    7 2 12 < 16.16 0.11 13.08
    1 3 12 o 72.33 68.16 6.16
    2 3 12 o 86.95 67.02 6.16
    3 3 12 o 323.17 294.57 10.00
    4 3 12 o 66.94 62.25 8.46
    5 3 12 o 165.43 118.31 10.77
    6 3 12 o 159.27 148.63 10.77
    7 3 12 o 791.76 746.16 24.62
    0 4 12 o 2050.57 2004.47 30.78
    1 4 12 o 413.19 403.30 10.00
    2 4 12 o 90.02 75.79 6.92
    3 4 12 o 122.34 112.26 7.69
    4 4 12 o 564.00 582.69 12.31
    5 4 12 o 61.56 43.09 9.23
    6 4 12 o 88.49 49.40 10.77
    7 4 12 o 63.09 40.45 13.85
    1 5 12 o 5600.78 5939.46 41.55
    2 5 12 o 236.22 220.12 9.23
    3 5 12 < 6.92 5.02 5.39
    4 5 12 o 688.65 692.95 13.08
    5 5 12 o 2758.45 2726.00 35.39
    6 5 12 o 158.51 178.24 13.08
    7 5 12 o 666.34 696.88 21.54
    0 6 12 o 6074.75 5938.17 73.87
    1 6 12 o 227.76 198.79 9.23
    2 6 12 o 1872.06 1893.16 20.01
    3 6 12 < 3.85 0.39 5.39
    4 6 12 o 3388.63 3469.22 30.78
    5 6 12 o 408.57 374.75 16.16
    6 6 12 o 989.50 996.93 28.47
    7 6 12 < 20.77 9.57 12.31
    1 7 12 o 4459.69 4498.38 38.47
    2 7 12 o 313.16 303.82 10.77
    3 7 12 o 670.95 659.38 14.62
    4 7 12 o 78.48 52.51 8.46
    5 7 12 o 787.14 840.71 18.47
    6 7 12 < 21.54 0.91 10.77
    7 7 12 o 783.29 830.37 23.85
    0 8 12 o 460.90 412.23 20.01
    1 8 12 o 30.01 20.70 6.92
    2 8 12 o 540.15 569.59 13.08
    3 8 12 o 430.12 463.18 13.08
    4 8 12 o 1420.39 1449.03 21.54
    5 8 12 o 967.96 1098.09 19.24
    6 8 12 o 340.09 288.59 17.70
    7 8 12 o 46.94 78.36 13.08
    1 9 12 o 4719.77 4885.70 39.24
    2 9 12 < 10.77 9.47 6.92
    3 9 12 o 2161.37 2031.76 26.93
    4 9 12 o 24.62 5.85 6.92
    5 9 12 o 1776.64 1812.08 30.01
    6 9 12 o 170.82 148.93 15.39
    7 9 12 o 52.32 64.65 13.08
    0 10 12 o 1208.03 1196.87 25.39
    1 10 12 o 315.47 285.47 13.85
    2 10 12 o 4034.96 4105.79 36.93
    3 10 12 o 34.62 38.39 9.23
    4 10 12 o 1429.63 1496.47 20.01
    5 10 12 o 476.29 454.98 20.01
    6 10 12 o 1640.45 1658.04 36.16
    7 10 12 o 568.62 608.67 23.85
    1 11 12 o 36.93 31.19 8.46
    2 11 12 o 114.65 110.20 10.77
    3 11 12 o 2220.61 2180.00 26.93
    4 11 12 < 22.31 7.20 7.69
    5 11 12 < 10.77 4.90 10.00
    6 11 12 o 353.17 316.60 22.31
    7 11 12 o 65.40 64.79 13.08
    0 12 12 o 190.82 165.48 16.93
    1 12 12 o 586.32 620.30 16.16
    2 12 12 o 380.87 315.40 16.93
    3 12 12 < 21.54 2.55 7.69
    4 12 12 < 27.70 0.05 9.23
    5 12 12 o 64.63 65.99 10.77
    6 12 12 o 220.06 123.56 19.24
    1 13 12 o 2202.92 2256.07 29.24
    2 13 12 o 193.90 186.08 13.85
    3 13 12 o 649.41 670.33 16.93
    4 13 12 < 10.77 2.48 10.77
    5 13 12 o 872.55 935.79 24.62
    6 13 12 o 76.17 14.35 18.47
    0 14 12 o 5246.06 5442.43 70.02
    1 14 12 o 485.52 514.52 16.16
    2 14 12 o 628.64 614.52 20.77
    3 14 12 o 180.82 197.30 15.39
    4 14 12 o 2853.10 2962.02 41.55
    5 14 12 < 3.85 0.11 10.00
    6 14 12 o 698.65 587.71 33.09
    1 15 12 o 407.80 396.77 19.24
    2 15 12 < 33.09 21.25 11.54
    3 15 12 o 1478.87 1550.29 27.70
    4 15 12 o 337.02 330.48 20.77
    5 15 12 o 285.46 256.80 16.93
    0 16 12 o 2399.89 2329.85 47.71
    1 16 12 o 64.63 43.64 10.77
    2 16 12 o 1608.91 1673.17 34.62
    3 16 12 < 20.01 6.73 10.77
    4 16 12 o 1311.90 1322.17 30.78
    5 16 12 o 184.67 171.02 15.39
    1 17 12 o 182.36 142.16 16.93
    2 17 12 < 15.39 0.28 10.77
    3 17 12 o 91.56 66.87 13.85
    4 17 12 o 95.41 69.20 15.39
    5 17 12 o 100.80 83.94 16.93
    0 18 12 o 1205.72 1270.14 44.63
    1 18 12 o 56.17 20.64 14.62
    2 18 12 o 1101.84 1106.58 30.01
    3 18 12 o 207.75 163.54 16.93
    4 18 12 o 867.93 823.51 28.47
    5 18 12 o 80.02 87.90 15.39
    1 19 12 < 27.70 1.11 14.62
    2 19 12 o 150.04 142.83 15.39
    3 19 12 o 1012.59 1005.51 30.01
    4 19 12 o 133.11 114.76 18.47
    0 20 12 o 153.89 115.72 29.24
    1 20 12 < 24.62 5.26 13.08
    2 20 12 o 1952.85 2153.86 43.09
    3 20 12 o 146.96 119.46 16.16
    4 20 12 o 785.60 830.55 33.09
    1 21 12 o 409.34 361.21 28.47
    2 21 12 < 30.78 29.00 14.62
    3 21 12 o 1677.39 1665.54 36.16
    0 22 12 o 89.26 68.40 28.47
    1 22 12 o 126.96 106.96 18.47
    2 22 12 o 460.13 465.69 27.70
    1 23 12 o 327.78 313.66 26.93
    1 1 13 o 329.32 305.36 8.46
    2 1 13 o 33.09 27.12 4.62
    3 1 13 o 4178.08 4036.80 33.86
    4 1 13 o 43.86 35.25 7.69
    5 1 13 o 446.28 392.19 14.62
    6 1 13 < 26.16 3.44 10.77
    7 1 13 < 12.31 1.60 10.77
    0 2 13 o 286.23 141.67 11.54
    1 2 13 o 30.01 12.64 4.62
    2 2 13 o 1483.49 1538.01 16.93
    3 2 13 o 260.84 246.15 10.00
    4 2 13 o 600.17 525.92 15.39
    5 2 13 o 427.81 465.79 15.39
    6 2 13 o 369.33 299.88 16.16
    7 2 13 < 13.08 7.16 13.85
    1 3 13 o 5740.05 5979.22 40.01
    2 3 13 o 145.43 146.79 6.92
    3 3 13 o 482.44 480.60 10.77
    4 3 13 o 231.60 209.26 13.08
    5 3 13 o 938.72 928.10 20.01
    6 3 13 o 162.35 129.53 14.62
    7 3 13 o 1173.40 1247.39 35.39
    0 4 13 o 1918.22 2059.27 28.47
    1 4 13 o 52.32 44.72 5.39
    2 4 13 o 2923.11 3135.73 26.93
    3 4 13 o 223.14 194.94 10.00
    4 4 13 o 940.26 921.36 14.62
    5 4 13 < 23.85 17.11 9.23
    6 4 13 o 548.61 469.41 18.47
    7 4 13 o 383.18 383.37 21.54
    1 5 13 o 668.65 709.22 13.08
    2 5 13 o 552.46 597.80 12.31
    3 5 13 o 22.31 17.30 6.16
    4 5 13 o 41.55 33.27 6.92
    5 5 13 o 218.52 180.25 13.08
    6 5 13 < 21.54 1.64 13.85
    7 5 13 o 44.63 74.77 13.08
    0 6 13 o 532.46 582.44 17.70
    1 6 13 < 0.77 0.63 5.39
    2 6 13 o 103.88 85.69 7.69
    3 6 13 o 177.74 172.35 9.23
    4 6 13 o 432.43 420.22 13.08
    5 6 13 < 13.85 2.08 8.46
    6 6 13 < 22.31 2.00 11.54
    7 6 13 o 98.49 129.72 13.85
    1 7 13 o 301.62 287.97 11.54
    2 7 13 < 11.54 9.07 5.39
    3 7 13 o 1211.10 1178.29 17.70
    4 7 13 o 344.71 319.31 13.08
    5 7 13 o 90.02 88.60 10.00
    6 7 13 o 327.01 320.61 18.47
    7 7 13 o 639.41 651.07 22.31
    0 8 13 o 4062.66 3886.48 52.32
    1 8 13 o 345.48 355.05 12.31
    2 8 13 o 1908.99 1912.11 23.85
    3 8 13 o 365.49 358.93 13.08
    4 8 13 o 3066.23 3162.93 30.01
    5 8 13 o 28.47 25.78 8.46
    6 8 13 o 619.40 628.46 23.08
    7 8 13 o 229.29 198.53 16.93
    1 9 13 o 46.17 24.35 7.69
    2 9 13 o 81.56 81.52 8.46
    3 9 13 o 1022.59 1010.00 18.47
    4 9 13 o 67.71 49.80 7.69
    5 9 13 o 484.75 480.44 17.70
    6 9 13 o 47.71 42.72 13.08
    7 9 13 o 170.05 135.48 17.70
    0 10 13 o 670.18 708.16 22.31
    1 10 13 o 93.87 103.48 8.46
    2 10 13 o 1274.20 1285.41 20.01
    3 10 13 o 73.87 53.39 9.23
    4 10 13 o 306.24 291.73 11.54
    5 10 13 o 52.32 42.48 10.77
    6 10 13 o 122.34 74.45 13.85
    7 10 13 o 179.28 129.88 17.70
    1 11 13 o 110.03 109.01 9.23
    2 11 13 o 571.70 591.23 15.39
    3 11 13 o 87.72 55.52 10.00
    4 11 13 o 577.08 590.45 14.62
    5 11 13 o 170.05 169.22 13.85
    6 11 13 o 1109.54 1188.64 31.55
    0 12 13 o 8393.86 8217.36 85.41
    1 12 13 o 166.97 125.09 11.54
    2 12 13 o 11644.00 12008.80 86.18
    3 12 13 o 264.69 245.64 13.85
    4 12 13 o 3675.63 3800.60 38.47
    5 12 13 o 90.02 81.00 11.54
    6 12 13 o 3703.33 3811.31 60.02
    1 13 13 o 1175.71 1196.28 22.31
    2 13 13 o 117.72 72.18 11.54
    3 13 13 o 4398.91 4572.20 52.32
    4 13 13 o 310.09 276.38 16.16
    5 13 13 o 1200.33 1212.80 26.16
    6 13 13 o 1131.08 1131.27 33.09
    0 14 13 o 1116.46 1108.64 31.55
    1 14 13 < 6.16 0.00 8.46
    2 14 13 o 1158.01 1190.03 23.85
    3 14 13 o 403.19 389.39 18.47
    4 14 13 o 220.83 187.33 13.85
    5 14 13 < 13.08 7.59 10.77
    6 14 13 o 1186.48 1192.68 36.16
    1 15 13 o 1025.67 1048.11 22.31
    2 15 13 < 10.77 0.00 11.54
    3 15 13 o 1225.72 1245.24 26.16
    4 15 13 o 202.36 148.06 14.62
    5 15 13 o 650.95 642.99 29.24
    0 16 13 o 3358.62 3565.66 63.09
    1 16 13 o 47.71 25.39 13.08
    2 16 13 o 1886.67 1907.83 37.70
    3 16 13 o 243.14 189.28 16.93
    4 16 13 o 2159.06 2141.04 36.16
    5 16 13 o 385.49 393.41 20.01
    1 17 13 o 70.02 67.76 13.85
    2 17 13 o 96.95 99.93 14.62
    3 17 13 o 786.37 864.20 23.85
    4 17 13 o 107.72 76.67 14.62
    5 17 13 < 19.24 3.68 13.08
    0 18 13 o 4057.27 4366.98 85.41
    1 18 13 o 62.32 60.94 15.39
    2 18 13 o 401.65 368.91 20.01
    3 18 13 o 236.99 257.19 19.24
    4 18 13 o 1926.69 2032.91 40.78
    1 19 13 o 90.79 75.22 16.16
    2 19 13 o 166.97 175.50 16.16
    3 19 13 o 1781.26 1894.82 36.16
    4 19 13 < 5.39 9.81 15.39
    0 20 13 o 114.65 99.91 28.47
    1 20 13 < 41.55 62.23 15.39
    2 20 13 o 724.82 697.65 25.39
    3 20 13 < 26.93 7.05 13.85
    1 21 13 < 46.94 15.82 16.16
    2 21 13 < 24.62 22.97 15.39
    3 21 13 o 955.65 967.94 29.24
    0 22 13 o 762.52 592.83 50.01
    1 22 13 o 106.95 70.72 23.08
    2 22 13 o 1279.58 1327.14 36.16
    0 0 14 o 6649.53 7169.44 92.33
    1 0 14 o 48.47 67.83 6.92
    2 0 14 o 10226.70 10315.30 83.87
    3 0 14 o 1187.25 1229.48 23.08
    4 0 14 o 2391.43 2545.90 40.01
    5 0 14 o 63.86 59.19 13.85
    6 0 14 o 2113.66 2066.89 43.86
    7 0 14 o 446.28 354.89 33.09
    1 1 14 o 97.72 103.00 6.16
    2 1 14 o 275.46 280.34 8.46
    3 1 14 o 331.63 341.13 10.77
    4 1 14 o 83.87 65.39 9.23
    5 1 14 < 7.69 1.18 8.46
    6 1 14 o 2594.56 2749.81 38.47
    7 1 14 o 36.93 16.42 12.31
    0 2 14 o 3344.00 3471.48 39.24
    1 2 14 o 282.39 286.61 8.46
    2 2 14 o 3461.73 3473.00 27.70
    3 2 14 < 17.70 13.27 6.16
    4 2 14 o 175.43 169.34 11.54
    5 2 14 o 164.66 136.12 13.08
    6 2 14 o 1508.11 1555.92 27.70
    7 2 14 o 181.59 144.17 16.93
    1 3 14 < 6.16 2.84 4.62
    2 3 14 o 135.42 122.47 6.92
    3 3 14 o 532.46 525.02 11.54
    4 3 14 < 3.85 1.60 8.46
    5 3 14 o 393.18 398.46 16.16
    6 3 14 < 6.92 18.38 13.08
    7 3 14 < 20.01 17.52 13.85
    0 4 14 o 2615.34 2463.53 33.86
    1 4 14 < -3.85 1.06 4.62
    2 4 14 o 1183.40 1299.82 16.16
    3 4 14 < 13.85 16.85 6.16
    4 4 14 o 4772.09 4747.66 40.78
    5 4 14 o 243.91 220.84 14.62
    6 4 14 o 100.80 61.26 14.62
    7 4 14 o 326.24 314.70 20.77
    1 5 14 o 6018.58 6102.67 45.40
    2 5 14 o 26.93 18.87 6.16
    3 5 14 o 186.21 193.67 9.23
    4 5 14 o 627.10 646.24 14.62
    5 5 14 o 1568.13 1600.64 25.39
    6 5 14 o 40.78 36.64 12.31
    7 5 14 o 419.35 448.73 26.16
    0 6 14 o 8042.99 7943.64 83.87
    1 6 14 o 136.19 136.96 8.46
    2 6 14 o 823.30 864.37 14.62
    3 6 14 < 4.62 11.40 5.39
    4 6 14 o 3030.84 2975.09 31.55
    5 6 14 o 473.98 471.35 18.47
    6 6 14 o 1233.42 1287.26 33.09
    7 6 14 < -7.69 5.47 13.08
    1 7 14 < 13.85 13.58 6.92
    2 7 14 o 180.82 172.99 10.00
    3 7 14 o 4285.80 4441.13 36.16
    4 7 14 o 31.55 30.04 7.69
    5 7 14 o 83.10 92.07 9.23
    6 7 14 o 93.87 60.78 13.85
    7 7 14 < 15.39 0.02 14.62
    0 8 14 o 2597.64 2649.95 40.01
    1 8 14 o 93.10 66.12 8.46
    2 8 14 o 2639.19 2694.32 26.93
    3 8 14 o 860.24 837.32 16.93
    4 8 14 o 406.27 368.44 13.85
    5 8 14 o 143.12 120.84 12.31
    6 8 14 o 43.86 1.29 13.08
    7 8 14 o 128.50 97.40 16.16
    1 9 14 o 31.55 26.99 7.69
    2 9 14 o 51.55 40.92 8.46
    3 9 14 o 4862.88 5040.41 43.86
    4 9 14 o 652.49 651.13 14.62
    5 9 14 o 105.41 82.01 12.31
    6 9 14 < -3.08 1.52 13.85
    7 9 14 < 43.09 33.76 15.39
    0 10 14 o 664.80 715.40 25.39
    1 10 14 o 258.53 254.59 12.31
    2 10 14 o 9853.49 10052.00 70.02
    3 10 14 o 53.86 31.49 8.46
    4 10 14 o 2091.35 2049.98 24.62
    5 10 14 o 136.96 131.37 13.08
    6 10 14 o 1982.09 2030.18 36.16
    1 11 14 o 1010.28 1062.29 17.70
    2 11 14 o 263.92 264.76 13.08
    3 11 14 o 3811.05 3845.43 37.70
    4 11 14 o 86.18 49.51 9.23
    5 11 14 o 210.83 203.84 15.39
    6 11 14 o 159.27 115.30 16.93
    0 12 14 o 444.74 410.25 22.31
    1 12 14 o 33.86 28.82 8.46
    2 12 14 o 710.20 677.53 16.93
    3 12 14 o 343.17 331.97 16.16
    4 12 14 o 198.52 176.37 11.54
    5 12 14 < 32.32 19.09 10.77
    6 12 14 o 763.29 672.84 29.24
    1 13 14 o 437.04 419.42 16.16
    2 13 14 o 180.82 162.31 12.31
    3 13 14 < 12.31 1.21 10.00
    4 13 14 o 448.58 442.56 19.24
    5 13 14 o 70.02 37.02 10.77
    6 13 14 < 33.86 11.12 15.39
    0 14 14 o 4241.17 4300.01 65.40
    1 14 14 o 38.47 25.81 10.77
    2 14 14 o 3897.23 4128.46 52.32
    3 14 14 < 13.08 0.03 9.23
    4 14 14 o 3290.14 3369.56 41.55
    5 14 14 o 228.52 231.19 15.39
    6 14 14 o 1244.96 1125.84 41.55
    1 15 14 < 22.31 4.11 10.77
    2 15 14 o 155.43 127.64 15.39
    3 15 14 o 665.57 657.95 25.39
    4 15 14 o 589.39 578.04 22.31
    5 15 14 < -6.92 2.02 11.54
    0 16 14 o 3938.78 4237.01 70.79
    1 16 14 < 36.16 42.49 14.62
    2 16 14 o 979.50 979.18 28.47
    3 16 14 < -5.39 0.94 10.00
    4 16 14 o 1750.48 1777.14 33.09
    5 16 14 < 34.62 41.87 13.85
    1 17 14 o 113.11 109.57 15.39
    2 17 14 < 20.01 15.36 12.31
    3 17 14 o 423.19 443.18 22.31
    4 17 14 o 122.34 90.45 16.16
    5 17 14 < 35.39 1.19 13.08
    0 18 14 o 917.18 883.78 50.01
    1 18 14 < 29.24 50.24 13.08
    2 18 14 o 166.97 139.77 16.16
    3 18 14 o 450.12 400.01 23.85
    4 18 14 o 90.79 75.14 18.47
    1 19 14 o 264.69 257.87 20.01
    2 19 14 < 13.85 0.73 13.85
    3 19 14 o 1196.48 1376.79 30.01
    4 19 14 < 28.47 0.65 14.62
    0 20 14 o 3370.16 3670.35 97.72
    1 20 14 o 83.87 55.84 15.39
    2 20 14 o 402.42 413.54 23.08
    3 20 14 o 73.10 76.51 14.62
    1 21 14 < 18.47 17.41 13.08
    2 21 14 < 40.78 0.79 13.85
    0 22 14 o 307.78 311.70 40.78
    1 22 14 o 53.09 24.76 15.39
    1 1 15 o 1913.61 1864.25 18.47
    2 1 15 o 33.09 37.21 5.39
    3 1 15 o 7305.09 7426.93 50.01
    4 1 15 o 1352.68 1445.98 26.16
    5 1 15 o 104.64 107.46 10.00
    6 1 15 o 300.85 244.73 16.93
    7 1 15 o 700.96 687.75 24.62
    0 2 15 o 4146.53 4025.87 40.01
    1 2 15 o 133.88 109.25 6.92
    2 2 15 o 11594.00 12000.10 69.25
    3 2 15 o 1120.31 1136.92 16.16
    4 2 15 o 8453.87 8677.92 70.02
    5 2 15 < 10.77 4.46 8.46
    6 2 15 o 922.56 871.97 23.85
    7 2 15 o 216.98 242.69 20.77
    1 3 15 o 762.52 712.69 13.85
    2 3 15 o 617.86 612.91 12.31
    3 3 15 o 1927.46 1968.00 20.77
    4 3 15 o 1335.75 1302.45 24.62
    5 3 15 o 433.20 419.90 18.47
    6 3 15 o 76.17 62.98 13.08
    7 3 15 < 51.55 37.92 17.70
    0 4 15 o 1290.36 1334.73 26.16
    1 4 15 o 243.14 290.20 9.23
    2 4 15 o 12329.60 12532.90 76.17
    3 4 15 o 91.56 72.46 7.69
    4 4 15 o 3708.72 3741.01 36.16
    5 4 15 o 707.12 728.79 21.54
    6 4 15 o 251.61 229.35 17.70
    7 4 15 < 22.31 3.95 14.62
    1 5 15 o 600.93 636.79 13.08
    2 5 15 < 5.39 1.35 6.16
    3 5 15 o 706.35 724.62 13.85
    4 5 15 o 57.71 40.03 7.69
    5 5 15 o 503.98 452.00 22.31
    6 5 15 o 146.96 148.05 15.39
    7 5 15 o 93.87 66.81 16.16
    0 6 15 o 3687.94 3716.82 44.63
    1 6 15 < 15.39 21.25 6.16
    2 6 15 o 2409.13 2424.19 26.16
    3 6 15 < -5.39 0.63 6.16
    4 6 15 o 3130.86 3201.22 31.55
    5 6 15 o 128.50 132.29 14.62
    6 6 15 o 342.40 352.48 20.77
    7 6 15 o 126.96 141.64 15.39
    1 7 15 o 30.01 30.06 6.92
    2 7 15 o 275.46 280.37 11.54
    3 7 15 o 340.09 313.43 13.08
    4 7 15 < 3.08 0.34 6.92
    5 7 15 o 160.81 138.23 11.54
    6 7 15 o 350.87 306.80 23.08
    7 7 15 < 40.01 41.40 16.93
    0 8 15 o 5946.26 6256.89 70.02
    1 8 15 o 116.96 125.39 9.23
    2 8 15 o 1034.90 1002.70 18.47
    3 8 15 o 534.76 521.82 14.62
    4 8 15 o 760.98 779.06 16.16
    5 8 15 o 46.17 43.24 10.00
    6 8 15 o 1504.26 1421.55 35.39
    7 8 15 o 79.25 79.47 19.24
    1 9 15 o 530.92 524.85 14.62
    2 9 15 o 250.07 259.92 11.54
    3 9 15 o 1285.74 1298.76 20.77
    4 9 15 o 320.86 335.60 13.85
    5 9 15 o 131.57 115.87 12.31
    6 9 15 o 213.90 212.54 20.77
    0 10 15 o 4425.84 4419.47 59.25
    1 10 15 o 53.86 57.40 7.69
    2 10 15 o 588.62 575.77 17.70
    3 10 15 < 15.39 29.26 8.46
    4 10 15 < 6.92 2.71 8.46
    5 10 15 o 162.35 145.62 13.08
    6 10 15 o 277.00 267.52 18.47
    1 11 15 < 2.31 0.25 7.69
    2 11 15 o 149.27 117.61 10.77
    3 11 15 o 73.87 53.98 9.23
    4 11 15 < 19.24 14.17 8.46
    5 11 15 o 63.09 46.18 10.77
    6 11 15 o 228.52 199.16 19.24
    0 12 15 o 6591.05 6762.20 80.79
    1 12 15 o 44.63 33.78 9.23
    2 12 15 o 1191.87 1184.19 21.54
    3 12 15 < -2.31 0.73 10.00
    4 12 15 o 412.42 362.40 15.39
    5 12 15 < 24.62 15.23 10.77
    6 12 15 o 3341.69 3244.45 57.71
    1 13 15 o 168.51 147.92 12.31
    2 13 15 o 53.86 50.05 10.00
    3 13 15 o 346.25 351.11 16.93
    4 13 15 < 18.47 2.82 8.46
    5 13 15 o 530.92 524.99 20.01
    6 13 15 o 1021.82 1102.23 32.32
    0 14 15 o 3034.68 3113.87 64.63
    1 14 15 o 75.41 58.15 10.77
    2 14 15 o 163.89 125.98 14.62
    3 14 15 o 69.25 53.75 10.77
    4 14 15 o 44.63 7.80 10.00
    5 14 15 o 64.63 24.15 12.31
    1 15 15 o 1027.98 1007.56 23.85
    2 15 15 o 143.89 146.60 16.16
    3 15 15 o 131.57 117.36 13.85
    4 15 15 o 585.55 601.05 21.54
    5 15 15 o 405.50 354.61 20.01
    0 16 15 o 641.72 550.97 30.78
    1 16 15 o 63.86 92.50 14.62
    2 16 15 o 555.54 506.18 23.85
    3 16 15 < 26.93 8.10 11.54
    4 16 15 o 1992.09 2081.15 40.78
    5 16 15 o 61.56 28.68 13.85
    1 17 15 < 40.01 7.57 13.85
    2 17 15 o 176.97 192.82 20.01
    3 17 15 o 324.70 307.37 19.24
    4 17 15 o 127.73 111.98 16.93
    0 18 15 o 2382.20 2397.01 64.63
    1 18 15 o 116.19 95.25 15.39
    2 18 15 o 484.75 432.83 27.70
    3 18 15 < 6.92 2.02 12.31
    4 18 15 o 1034.90 1002.53 32.32
    1 19 15 < 22.31 0.13 13.08
    2 19 15 < 18.47 26.06 12.31
    3 19 15 o 51.55 0.89 15.39
    0 20 15 o 99.26 41.27 21.54
    1 20 15 < -3.08 0.78 13.85
    2 20 15 o 603.24 665.85 30.01
    3 20 15 < 0.00 0.11 13.08
    1 21 15 < 50.78 53.80 24.62
    2 21 15 o 116.96 114.68 20.77
    0 0 16 o 1050.29 1060.87 30.01
    1 0 16 o 53.09 49.50 8.46
    2 0 16 o 5725.43 5691.74 55.40
    3 0 16 o 866.39 889.27 21.54
    4 0 16 o 159.27 162.77 16.93
    5 0 16 o 243.14 222.43 22.31
    6 0 16 o 884.09 784.58 46.17
    7 0 16 < 28.47 9.06 22.31
    1 1 16 o 778.68 774.66 13.08
    2 1 16 < -5.39 0.24 5.39
    3 1 16 o 5342.24 5533.13 40.78
    4 1 16 o 198.52 207.51 12.31
    5 1 16 o 304.70 236.25 16.93
    6 1 16 o 178.51 136.44 17.70
    7 1 16 o 173.89 150.00 16.16
    0 2 16 o 1559.66 1694.82 23.08
    1 2 16 o 199.29 218.10 8.46
    2 2 16 o 29.24 9.24 6.16
    3 2 16 o 155.43 160.15 9.23
    4 2 16 o 200.05 181.34 12.31
    5 2 16 o 153.89 119.90 13.85
    6 2 16 o 756.36 772.27 25.39
    7 2 16 < 44.63 25.94 16.16
    1 3 16 o 165.43 141.21 9.23
    2 3 16 < 14.62 2.53 6.16
    3 3 16 o 33.86 34.58 6.92
    4 3 16 o 624.02 553.84 18.47
    5 3 16 o 363.95 336.63 18.47
    6 3 16 o 170.82 134.47 19.24
    7 3 16 < -12.31 1.03 16.16
    0 4 16 o 1735.09 1849.62 28.47
    1 4 16 < 10.00 1.29 5.39
    2 4 16 o 9798.86 10078.00 63.86
    3 4 16 < 18.47 16.41 6.92
    4 4 16 o 9358.74 9629.18 72.33
    5 4 16 < 20.77 0.13 11.54
    6 4 16 o 377.80 331.03 23.85
    7 4 16 < 24.62 14.27 16.93
    1 5 16 o 77.71 55.04 6.92
    2 5 16 < 6.16 11.92 6.92
    3 5 16 o 104.64 88.91 9.23
    4 5 16 o 1053.37 1060.15 20.01
    5 5 16 < 7.69 0.69 11.54
    6 5 16 o 121.57 88.34 15.39
    7 5 16 o 212.37 210.00 19.24
    0 6 16 o 9802.71 10193.60 91.56
    1 6 16 o 225.45 223.96 10.00
    2 6 16 o 270.84 240.01 11.54
    3 6 16 o 63.86 45.70 7.69
    4 6 16 o 1142.62 1134.53 19.24
    5 6 16 o 57.71 39.35 13.85
    6 6 16 o 280.85 250.92 19.24
    7 6 16 < -26.93 8.12 13.08
    1 7 16 o 293.93 281.65 11.54
    2 7 16 < 23.85 26.38 8.46
    3 7 16 o 26.16 18.26 6.92
    4 7 16 o 102.34 105.84 9.23
    5 7 16 < 14.62 7.29 7.69
    6 7 16 o 280.85 265.71 21.54
    0 8 16 o 45.40 25.67 11.54
    1 8 16 < 3.85 3.37 6.92
    2 8 16 o 7660.58 7961.79 57.71
    3 8 16 < 21.54 14.16 7.69
    4 8 16 o 3902.62 4104.20 40.01
    5 8 16 < 17.70 7.08 10.00
    6 8 16 o 310.86 268.76 21.54
    1 9 16 o 767.90 759.31 18.47
    2 9 16 o 302.39 285.79 13.08
    3 9 16 < 7.69 1.99 7.69
    4 9 16 o 1083.38 1179.44 20.01
    5 9 16 o 413.19 461.06 15.39
    6 9 16 o 467.82 452.07 24.62
    0 10 16 o 662.49 580.69 24.62
    1 10 16 o 471.67 481.91 15.39
    2 10 16 o 5191.43 5280.73 43.86
    3 10 16 o 130.80 125.14 11.54
    4 10 16 o 1572.74 1619.13 23.85
    5 10 16 o 28.47 3.01 9.23
    6 10 16 o 774.06 774.80 27.70
    1 11 16 < 10.77 6.42 8.46
    2 11 16 o 246.22 242.02 14.62
    3 11 16 o 1493.49 1509.10 33.09
    4 11 16 o 38.47 25.34 9.23
    5 11 16 o 61.56 43.51 11.54
    6 11 16 o 286.23 286.80 23.08
    0 12 16 o 501.68 529.22 21.54
    1 12 16 o 50.01 19.74 9.23
    2 12 16 o 106.18 105.16 10.77
    3 12 16 o 208.52 181.02 14.62
    4 12 16 o 225.45 191.59 13.08
    5 12 16 o 75.41 86.94 12.31
    6 12 16 o 192.36 172.38 20.77
    1 13 16 o 41.55 29.91 9.23
    2 13 16 o 86.95 100.81 10.77
    3 13 16 o 133.11 121.23 13.08
    4 13 16 o 46.17 44.33 10.00
    5 13 16 o 71.56 96.26 13.08
    0 14 16 o 2700.75 2708.86 50.01
    1 14 16 o 76.17 61.95 11.54
    2 14 16 o 1946.69 1924.30 37.70
    3 14 16 o 50.78 27.87 12.31
    4 14 16 o 1600.44 1643.38 27.70
    5 14 16 o 177.74 176.64 15.39
    1 15 16 o 388.57 350.42 20.77
    2 15 16 o 53.86 24.18 12.31
    3 15 16 o 56.17 36.31 11.54
    4 15 16 o 118.49 110.87 13.08
    5 15 16 o 124.65 118.43 16.16
    0 16 16 o 1365.76 1373.20 42.32
    1 16 16 < 33.09 19.76 11.54
    2 16 16 < 29.24 11.22 11.54
    3 16 16 o 40.78 22.83 11.54
    4 16 16 o 115.42 87.80 13.08
    1 17 16 o 168.51 170.83 15.39
    2 17 16 < 26.16 24.71 13.08
    3 17 16 o 115.42 115.66 13.85
    4 17 16 o 66.94 70.94 13.85
    0 18 16 o 341.63 380.71 31.55
    1 18 16 o 49.24 32.19 13.85
    2 18 16 < 0.77 0.76 11.54
    3 18 16 < 12.31 5.33 12.31
    4 18 16 < 39.24 43.76 13.08
    1 19 16 < 37.70 63.09 13.85
    2 19 16 o 60.02 28.06 13.08
    3 19 16 o 140.04 137.03 15.39
    0 20 16 o 6070.14 6372.60 117.72
    1 20 16 o 103.88 94.71 17.70
    2 20 16 o 843.31 825.14 29.24
    1 21 16 o 73.87 74.12 16.16
    1 1 17 < 8.46 1.51 4.62
    2 1 17 o 35.39 53.32 6.16
    3 1 17 o 83.87 77.11 8.46
    4 1 17 o 429.35 423.40 17.70
    5 1 17 o 136.96 120.77 15.39
    6 1 17 < 26.93 0.54 13.08
    7 1 17 o 69.25 27.00 18.47
    0 2 17 o 1953.62 2004.88 28.47
    1 2 17 o 100.80 100.46 6.92
    2 2 17 o 7493.61 7864.81 50.78
    3 2 17 o 96.95 90.43 9.23
    4 2 17 o 6967.31 7135.55 61.56
    5 2 17 o 105.41 85.32 13.85
    6 2 17 o 961.80 938.72 29.24
    7 2 17 o 172.35 143.07 23.08
    1 3 17 o 693.27 750.79 13.85
    2 3 17 o 392.42 398.24 13.08
    3 3 17 o 1391.15 1475.22 20.01
    4 3 17 o 206.21 203.47 14.62
    5 3 17 o 258.53 274.70 17.70
    6 3 17 o 114.65 132.65 16.16
    7 3 17 o 92.33 89.29 20.77
    0 4 17 o 104.64 85.79 11.54
    1 4 17 o 369.33 351.73 10.77
    2 4 17 o 2724.60 2717.35 26.93
    3 4 17 o 537.84 549.63 13.08
    4 4 17 o 490.14 422.04 16.16
    5 4 17 o 284.69 272.50 23.08
    6 4 17 o 744.05 765.92 31.55
    7 4 17 < 63.86 74.03 24.62
    1 5 17 o 450.89 419.03 12.31
    2 5 17 o 180.05 181.52 10.00
    3 5 17 o 1007.97 1002.76 17.70
    4 5 17 o 521.68 502.77 17.70
    5 5 17 < 32.32 37.58 13.85
    6 5 17 < 6.92 19.98 13.85
    0 6 17 o 1580.44 1612.51 29.24
    1 6 17 o 111.57 85.96 8.46
    2 6 17 o 10200.50 10404.40 70.79
    3 6 17 o 169.28 160.16 9.23
    4 6 17 o 5339.17 5283.20 49.24
    5 6 17 o 81.56 54.28 16.16
    6 6 17 o 468.59 495.55 23.85
    1 7 17 o 393.95 412.06 13.08
    2 7 17 o 56.94 52.57 9.23
    3 7 17 o 1469.64 1462.01 20.77
    4 7 17 o 654.80 650.01 21.54
    5 7 17 o 308.55 297.14 14.62
    6 7 17 o 518.60 558.05 28.47
    0 8 17 o 2986.98 3126.38 46.17
    1 8 17 < 3.85 10.02 6.92
    2 8 17 o 1141.08 1129.55 19.24
    3 8 17 o 238.53 224.46 13.08
    4 8 17 o 1484.26 1547.16 25.39
    5 8 17 o 92.33 64.79 10.00
    6 8 17 o 448.58 492.61 33.09
    1 9 17 o 55.40 50.11 10.77
    2 9 17 o 36.16 28.40 8.46
    3 9 17 o 401.65 384.66 16.16
    4 9 17 o 291.62 265.31 14.62
    5 9 17 < 11.54 1.55 9.23
    6 9 17 o 518.60 496.68 36.93
    0 10 17 o 5173.74 5342.84 67.71
    1 10 17 o 238.53 247.74 13.85
    2 10 17 o 855.62 863.24 20.01
    3 10 17 < 30.78 32.02 12.31
    4 10 17 o 58.48 35.90 9.23
    5 10 17 o 126.96 148.92 12.31
    6 10 17 o 106.18 144.17 23.85
    1 11 17 o 1365.76 1330.21 24.62
    2 11 17 o 39.24 35.40 9.23
    3 11 17 o 2411.44 2492.42 34.62
    4 11 17 < 15.39 5.57 10.00
    5 11 17 o 556.31 582.72 19.24
    6 11 17 < 24.62 17.03 16.16
    0 12 17 o 2215.23 2228.09 47.71
    1 12 17 o 26.93 13.95 8.46
    2 12 17 o 310.09 286.10 14.62
    3 12 17 o 647.10 640.38 21.54
    4 12 17 o 332.40 329.96 14.62
    5 12 17 o 64.63 88.00 13.85
    1 13 17 o 122.34 117.34 11.54
    2 13 17 o 57.71 64.29 11.54
    3 13 17 o 2251.39 2300.87 40.78
    4 13 17 < 11.54 0.49 10.00
    5 13 17 < 4.62 8.69 13.08
    0 14 17 o 56.17 35.54 15.39
    1 14 17 o 239.30 216.46 17.70
    2 14 17 < 6.92 2.19 10.77
    3 14 17 o 105.41 84.50 13.08
    4 14 17 o 587.09 585.98 21.54
    5 14 17 < -8.46 1.11 11.54
    1 15 17 o 752.52 756.13 24.62
    2 15 17 o 77.71 56.13 13.08
    3 15 17 o 100.80 112.66 13.08
    4 15 17 o 75.41 59.17 12.31
    5 15 17 o 153.89 183.67 16.16
    0 16 17 o 3466.34 3375.42 76.94
    1 16 17 o 63.09 44.78 12.31
    2 16 17 < 27.70 34.92 14.62
    3 16 17 < 25.39 0.52 10.77
    4 16 17 o 563.23 607.34 24.62
    1 17 17 o 793.30 789.25 26.16
    2 17 17 o 55.40 29.26 13.08
    3 17 17 o 89.26 78.42 14.62
    4 17 17 o 56.94 63.35 13.08
    0 18 17 o 919.48 870.85 43.09
    1 18 17 < 38.47 22.69 13.08
    2 18 17 o 250.07 241.67 18.47
    3 18 17 < 25.39 3.23 12.31
    1 19 17 o 57.71 26.08 14.62
    2 19 17 < 7.69 1.82 16.93
    3 19 17 o 50.78 44.24 14.62
    0 20 17 o 300.85 241.07 31.55
    1 20 17 < -10.77 1.12 14.62
    2 20 17 o 79.25 75.39 16.93
    0 0 18 o 6553.35 6455.32 95.41
    1 0 18 o 1498.11 1567.72 25.39
    2 0 18 o 16833.90 17392.20 143.89
    3 0 18 o 117.72 106.30 13.08
    4 0 18 o 2589.95 2736.33 68.48
    5 0 18 < 40.01 39.25 16.16
    6 0 18 o 196.21 153.69 26.93
    1 1 18 o 511.68 540.73 12.31
    2 1 18 o 61.56 54.89 7.69
    3 1 18 o 1020.28 1048.40 16.93
    4 1 18 o 393.18 379.30 20.01
    5 1 18 o 620.94 640.85 23.08
    6 1 18 o 63.86 18.25 16.16
    0 2 18 o 39.24 35.43 8.46
    1 2 18 o 48.47 30.81 6.92
    2 2 18 o 703.27 686.56 14.62
    3 2 18 o 269.30 279.34 10.77
    4 2 18 o 38.47 22.95 11.54
    5 2 18 < 23.85 11.39 11.54
    6 2 18 o 426.27 369.14 25.39
    1 3 18 o 433.20 450.34 12.31
    2 3 18 o 1027.21 1091.96 17.70
    3 3 18 o 620.17 677.25 14.62
    4 3 18 o 150.81 133.21 13.85
    5 3 18 o 174.66 155.52 16.16
    6 3 18 < 10.00 13.21 15.39
    0 4 18 o 6647.22 6808.51 69.25
    1 4 18 o 214.68 187.36 10.00
    2 4 18 o 7037.33 7114.85 53.86
    3 4 18 < 14.62 1.05 6.92
    4 4 18 o 6437.93 6552.60 61.56
    5 4 18 o 263.92 243.36 20.77
    6 4 18 o 717.89 744.34 28.47
    1 5 18 o 3074.70 3116.39 30.01
    2 5 18 < 13.85 10.71 7.69
    3 5 18 o 918.72 924.72 18.47
    4 5 18 o 1110.31 1105.80 24.62
    5 5 18 o 1499.64 1467.42 40.01
    6 5 18 o 301.62 355.04 23.85
    0 6 18 o 7185.06 7020.23 73.87
    1 6 18 o 273.15 273.90 11.54
    2 6 18 o 37.70 17.85 7.69
    3 6 18 o 787.91 805.53 16.16
    4 6 18 o 2232.15 2192.80 30.01
    5 6 18 o 80.02 67.19 14.62
    6 6 18 o 432.43 471.80 24.62
    1 7 18 o 300.08 335.93 12.31
    2 7 18 < 14.62 0.80 7.69
    3 7 18 o 4435.84 4424.14 38.47
    4 7 18 o 61.56 50.08 10.00
    5 7 18 o 125.42 103.50 11.54
    6 7 18 < 4.62 3.97 14.62
    0 8 18 o 977.19 943.83 25.39
    1 8 18 < 2.31 1.21 7.69
    2 8 18 o 175.43 150.33 11.54
    3 8 18 o 282.39 264.79 14.62
    4 8 18 o 360.87 321.62 15.39
    5 8 18 < 32.32 26.67 10.77
    6 8 18 o 308.55 351.51 25.39
    1 9 18 o 872.55 857.10 19.24
    2 9 18 o 223.91 202.89 13.08
    3 9 18 o 86.18 63.05 11.54
    4 9 18 o 65.40 58.32 10.00
    5 9 18 o 317.78 290.34 15.39
    6 9 18 o 400.88 408.60 33.09
    0 10 18 o 1001.82 950.01 32.32
    1 10 18 o 33.09 44.70 9.23
    2 10 18 o 987.20 976.25 21.54
    3 10 18 < 1.54 11.56 8.46
    4 10 18 o 473.98 449.63 18.47
    5 10 18 o 238.53 230.38 14.62
    6 10 18 o 1078.76 1204.75 39.24
    1 11 18 o 1742.79 1813.01 27.70
    2 11 18 o 409.34 373.47 20.01
    3 11 18 o 1770.49 1803.68 35.39
    4 11 18 o 68.48 61.54 10.77
    5 11 18 o 562.46 516.10 19.24
    0 12 18 o 1752.02 1762.52 40.01
    1 12 18 < 11.54 7.49 9.23
    2 12 18 o 684.03 655.23 21.54
    3 12 18 < 29.24 12.30 10.00
    4 12 18 o 182.36 169.30 13.08
    5 12 18 o 264.69 257.31 19.24
    1 13 18 o 48.47 25.71 11.54
    2 13 18 < 10.77 3.27 10.77
    3 13 18 o 82.33 52.15 13.85
    4 13 18 o 36.93 27.95 10.77
    5 13 18 < -18.47 7.09 12.31
    0 14 18 o 210.83 186.22 20.77
    1 14 18 < 20.01 13.24 11.54
    2 14 18 o 757.90 734.84 23.08
    3 14 18 < 34.62 6.91 11.54
    4 14 18 o 398.57 392.43 18.47
    5 14 18 < 11.54 0.75 16.16
    1 15 18 o 774.83 758.76 23.08
    2 15 18 o 84.64 75.40 13.85
    3 15 18 o 660.18 663.57 23.85
    4 15 18 o 185.44 180.16 15.39
    0 16 18 o 2499.15 2403.10 65.40
    1 16 18 < 30.78 2.70 11.54
    2 16 18 o 269.30 240.71 19.24
    3 16 18 < 25.39 25.04 11.54
    4 16 18 < 30.78 5.03 11.54
    1 17 18 o 86.95 61.97 14.62
    2 17 18 < 28.47 5.98 13.08
    3 17 18 o 489.37 513.00 23.08
    0 18 18 < 30.78 6.28 19.24
    1 18 18 < 19.24 16.74 13.85
    2 18 18 o 338.55 367.35 22.31
    3 18 18 o 212.37 211.38 20.77
    1 19 18 o 660.18 680.72 31.55
    2 19 18 < 0.00 1.18 13.85
    0 20 18 o 1768.95 1554.09 70.02
    1 20 18 o 53.09 27.41 16.16
    1 1 19 o 1403.46 1368.89 20.01
    2 1 19 o 96.95 80.05 9.23
    3 1 19 o 800.22 845.23 16.93
    4 1 19 o 66.17 68.13 13.08
    5 1 19 o 473.21 466.40 20.77
    6 1 19 o 153.89 112.15 23.85
    0 2 19 o 834.85 845.60 20.77
    1 2 19 o 26.93 12.40 6.92
    2 2 19 o 59.25 51.85 8.46
    3 2 19 o 56.17 25.96 8.46
    4 2 19 o 667.11 672.23 22.31
    5 2 19 o 801.76 819.84 30.01
    6 2 19 o 115.42 52.19 24.62
    1 3 19 o 2063.65 2019.86 23.08
    2 3 19 < 13.08 0.83 7.69
    3 3 19 o 347.02 329.73 13.08
    4 3 19 o 57.71 50.06 10.77
    5 3 19 o 816.38 818.24 29.24
    6 3 19 o 321.63 341.03 28.47
    0 4 19 o 513.22 416.26 18.47
    1 4 19 < 15.39 5.37 6.92
    2 4 19 o 569.39 556.54 16.16
    3 4 19 o 34.62 27.58 7.69
    4 4 19 o 69.25 67.31 10.77
    5 4 19 < 30.78 26.75 15.39
    6 4 19 o 467.05 464.77 29.24
    1 5 19 o 792.53 679.38 16.93
    2 5 19 o 206.98 205.65 10.77
    3 5 19 o 367.02 346.10 13.85
    4 5 19 o 61.56 36.41 11.54
    5 5 19 o 409.34 374.22 26.93
    6 5 19 < 24.62 23.14 16.93
    0 6 19 o 90.02 86.36 12.31
    1 6 19 o 1258.04 1247.72 20.77
    2 6 19 o 3105.47 3199.09 30.78
    3 6 19 o 265.46 227.33 13.08
    4 6 19 o 2313.72 2337.46 33.86
    5 6 19 < 29.24 0.93 13.85
    6 6 19 < 34.62 59.32 15.39
    1 7 19 o 2546.09 2471.46 28.47
    2 7 19 o 229.29 206.76 12.31
    3 7 19 o 2318.33 2246.86 28.47
    4 7 19 o 605.55 567.63 17.70
    5 7 19 o 1318.06 1408.13 25.39
    6 7 19 < 37.70 0.23 16.16
    0 8 19 o 256.99 232.65 16.93
    1 8 19 < 23.85 18.88 8.46
    2 8 19 o 1349.60 1401.35 23.08
    3 8 19 o 306.24 263.12 14.62
    4 8 19 o 597.86 633.49 19.24
    5 8 19 o 109.26 101.45 13.08
    6 8 19 o 114.65 147.86 21.54
    1 9 19 o 2489.92 2436.47 30.78
    2 9 19 < 0.77 11.23 9.23
    3 9 19 o 1822.81 1852.42 30.01
    4 9 19 o 116.96 125.71 13.08
    5 9 19 o 972.58 945.83 21.54
    6 9 19 < -16.93 2.42 16.93
    0 10 19 o 1872.82 1894.11 43.86
    1 10 19 o 61.56 41.89 10.00
    2 10 19 o 1716.63 1801.69 29.24
    3 10 19 o 127.73 142.85 13.85
    4 10 19 o 40.78 8.16 11.54
    5 10 19 o 113.88 122.38 12.31
    1 11 19 o 194.67 174.37 15.39
    2 11 19 o 83.87 79.59 13.08
    3 11 19 o 39.24 1.93 10.77
    4 11 19 o 386.26 407.60 16.16
    5 11 19 o 85.41 104.74 13.08
    0 12 19 o 957.96 946.75 33.09
    1 12 19 o 69.25 45.98 13.08
    2 12 19 o 3463.26 3520.70 47.71
    3 12 19 o 92.33 64.31 13.85
    4 12 19 o 1231.88 1290.09 23.85
    5 12 19 o 119.26 103.68 12.31
    1 13 19 o 1611.21 1612.18 30.78
    2 13 19 o 35.39 0.04 11.54
    3 13 19 o 3743.34 3822.51 51.55
    4 13 19 o 143.89 133.39 13.08
    5 13 19 o 1502.72 1549.23 36.16
    0 14 19 o 95.41 63.31 21.54
    1 14 19 o 426.27 414.86 20.77
    2 14 19 o 105.41 91.94 13.85
    3 14 19 o 190.05 168.92 16.93
    4 14 19 o 53.86 20.65 11.54
    1 15 19 o 240.84 211.43 20.01
    2 15 19 o 90.02 93.02 15.39
    3 15 19 o 121.57 83.93 15.39
    4 15 19 o 83.87 94.55 13.08
    0 16 19 o 4115.75 4028.95 87.72
    1 16 19 o 69.25 37.68 15.39
    2 16 19 < 31.55 11.82 13.08
    3 16 19 o 80.79 82.33 16.93
    4 16 19 o 785.60 779.22 26.93
    1 17 19 o 1053.37 1057.11 32.32
    2 17 19 < 33.09 9.26 13.85
    3 17 19 o 2963.13 3206.02 53.09
    0 18 19 o 874.86 883.13 42.32
    1 18 19 < 25.39 0.02 15.39
    2 18 19 o 149.27 142.92 20.77
    1 19 19 o 127.73 90.89 18.47
    0 0 20 o 439.35 452.46 25.39
    1 0 20 < 10.77 10.70 10.00
    2 0 20 o 2328.34 2346.13 36.93
    3 0 20 o 279.31 294.11 25.39
    4 0 20 o 86.95 87.16 17.70
    5 0 20 < -15.39 1.39 19.24
    6 0 20 o 253.92 268.88 33.09
    1 1 20 o 228.52 174.26 10.77
    2 1 20 o 783.29 777.27 15.39
    3 1 20 o 80.02 79.73 10.77
    4 1 20 < -6.16 6.35 12.31
    5 1 20 o 234.68 196.60 20.01
    6 1 20 o 83.87 37.84 21.54
    0 2 20 o 56.94 28.48 12.31
    1 2 20 o 124.65 85.24 8.46
    2 2 20 o 1995.94 2116.23 23.08
    3 2 20 o 42.32 25.29 10.00
    4 2 20 o 473.21 461.23 19.24
    5 2 20 < 33.09 0.25 19.24
    6 2 20 o 287.77 258.67 29.24
    1 3 20 o 421.65 403.01 13.08
    2 3 20 o 193.90 193.85 10.77
    3 3 20 < 14.62 1.44 8.46
    4 3 20 o 39.24 16.57 12.31
    5 3 20 < 32.32 1.81 16.93
    6 3 20 < 33.86 2.10 19.24
    0 4 20 o 496.29 498.74 19.24
    1 4 20 < 0.00 0.05 7.69
    2 4 20 o 39.24 30.37 7.69
    3 4 20 o 97.72 80.98 10.77
    4 4 20 o 670.18 657.59 20.77
    5 4 20 o 86.95 86.78 17.70
    6 4 20 < 38.47 0.83 19.24
    1 5 20 o 4437.38 4528.19 40.01
    2 5 20 o 57.71 51.79 10.00
    3 5 20 o 635.56 617.57 16.93
    4 5 20 o 134.65 121.68 13.85
    5 5 20 o 2562.25 2651.82 53.86
    6 5 20 < 19.24 0.38 19.24
    0 6 20 o 1208.03 1264.40 27.70
    1 6 20 o 103.88 69.56 10.00
    2 6 20 o 260.84 295.46 13.85
    3 6 20 o 153.89 127.52 13.08
    4 6 20 o 1692.78 1707.98 30.01
    5 6 20 o 281.62 285.60 21.54
    6 6 20 o 70.02 18.62 18.47
    1 7 20 o 54.63 22.84 8.46
    2 7 20 < 24.62 8.83 9.23
    3 7 20 o 297.77 261.50 13.85
    4 7 20 o 496.29 476.83 18.47
    5 7 20 < 26.16 7.26 13.08
    6 7 20 o 55.40 54.01 16.93
    0 8 20 o 54.63 19.71 12.31
    1 8 20 < 23.08 1.77 8.46
    2 8 20 o 108.49 102.18 12.31
    3 8 20 < 13.85 16.61 9.23
    4 8 20 < 34.62 21.21 12.31
    5 8 20 o 113.11 113.44 13.85
    1 9 20 o 2469.91 2560.30 33.86
    2 9 20 o 47.71 45.99 10.77
    3 9 20 o 210.06 183.20 13.85
    4 9 20 < 6.92 0.07 10.00
    5 9 20 o 922.56 927.18 23.08
    0 10 20 o 893.32 885.06 28.47
    1 10 20 o 52.32 39.63 10.77
    2 10 20 o 1086.45 1154.18 26.93
    3 10 20 o 125.42 109.80 13.08
    4 10 20 < 26.16 1.97 10.77
    5 10 20 o 362.41 399.96 16.93
    1 11 20 o 851.00 833.35 25.39
    2 11 20 o 280.85 291.95 17.70
    3 11 20 o 4013.42 4029.57 51.55
    4 11 20 o 44.63 28.65 10.77
    5 11 20 o 289.31 256.37 16.93
    0 12 20 < 46.17 21.39 16.93
    1 12 20 < 23.08 0.19 11.54
    2 12 20 o 209.29 174.19 17.70
    3 12 20 o 70.79 61.15 15.39
    4 12 20 o 93.10 94.86 12.31
    5 12 20 < 4.62 36.49 11.54
    1 13 20 o 1134.16 1115.60 28.47
    2 13 20 < 24.62 21.15 12.31
    3 13 20 o 166.20 132.96 16.16
    4 13 20 o 121.57 117.12 14.62
    0 14 20 o 1174.17 1126.77 57.71
    1 14 20 o 90.79 76.07 13.85
    2 14 20 o 1028.75 1024.17 26.16
    3 14 20 o 63.86 78.43 15.39
    4 14 20 o 513.22 559.28 20.01
    1 15 20 o 546.30 536.45 25.39
    2 15 20 < 21.54 10.91 12.31
    3 15 20 o 2819.24 2993.77 46.94
    4 15 20 < -12.31 2.01 10.77
    0 16 20 o 862.55 857.37 41.55
    1 16 20 o 126.96 106.03 16.93
    2 16 20 o 310.09 305.67 21.54
    3 16 20 < 37.70 44.28 16.16
    1 17 20 o 116.96 73.44 17.70
    2 17 20 < 53.09 15.97 18.47
    3 17 20 o 56.17 18.64 14.62
    0 18 20 < 39.24 32.89 21.54
    1 18 20 o 82.33 74.88 16.16
    2 18 20 o 708.66 742.97 30.01
    1 1 21 o 1430.39 1458.98 22.31
    2 1 21 o 32.32 0.00 7.69
    3 1 21 < 8.46 5.55 9.23
    4 1 21 < 24.62 26.83 18.47
    5 1 21 o 797.91 800.97 30.78
    6 1 21 o 336.25 370.90 40.01
    0 2 21 o 2828.47 2704.14 41.55
    1 2 21 o 30.01 27.58 8.46
    2 2 21 o 112.34 78.89 10.77
    3 2 21 o 196.98 203.71 12.31
    4 2 21 o 79.25 68.07 14.62
    5 2 21 o 323.94 314.36 29.24
    6 2 21 o 259.30 221.30 26.93
    1 3 21 o 4381.98 4657.41 40.78
    2 3 21 o 62.32 50.18 8.46
    3 3 21 o 2871.56 2856.55 39.24
    4 3 21 < 9.23 0.99 12.31
    5 3 21 o 1812.81 1881.12 46.94
    6 3 21 o 343.17 225.24 40.01
    0 4 21 o 219.29 221.38 16.16
    1 4 21 o 273.92 261.36 13.08
    2 4 21 o 692.50 681.74 16.16
    3 4 21 o 298.54 270.39 16.93
    4 4 21 o 37.70 27.45 12.31
    5 4 21 < 23.08 4.35 17.70
    6 4 21 o 532.46 467.62 34.62
    1 5 21 o 483.21 407.03 14.62
    2 5 21 o 130.04 104.14 10.77
    3 5 21 o 581.70 556.28 18.47
    4 5 21 < -11.54 0.46 11.54
    5 5 21 o 220.83 154.16 23.08
    6 5 21 o 85.41 61.87 20.77
    0 6 21 o 227.76 327.24 16.16
    1 6 21 o 56.94 30.67 9.23
    2 6 21 < 10.77 0.37 9.23
    3 6 21 < 21.54 16.18 10.00
    4 6 21 o 286.23 258.54 16.16
    5 6 21 o 188.51 202.66 21.54
    1 7 21 o 2766.15 2836.91 33.09
    2 7 21 < 25.39 20.12 10.00
    3 7 21 o 1207.26 1169.36 23.85
    4 7 21 < 25.39 5.16 10.00
    5 7 21 o 1143.39 1198.04 35.39
    0 8 21 < 32.32 35.36 13.85
    1 8 21 o 47.71 42.13 11.54
    2 8 21 < 26.93 11.30 10.00
    3 8 21 o 103.11 95.07 10.77
    4 8 21 o 114.65 120.17 13.08
    5 8 21 o 424.73 398.71 22.31
    1 9 21 o 706.35 697.29 20.77
    2 9 21 o 146.96 122.15 13.85
    3 9 21 o 1277.28 1302.95 26.16
    4 9 21 < 12.31 5.63 12.31
    5 9 21 o 667.11 689.97 24.62
    0 10 21 o 633.25 586.55 35.39
    1 10 21 o 56.94 40.14 12.31
    2 10 21 o 123.11 85.83 13.08
    3 10 21 o 91.56 92.15 12.31
    4 10 21 o 243.14 261.41 16.16
    5 10 21 o 75.41 61.30 13.08
    1 11 21 o 636.33 574.88 21.54
    2 11 21 < 30.01 3.05 12.31
    3 11 21 o 141.58 111.78 14.62
    4 11 21 < 13.85 16.09 11.54
    5 11 21 o 442.43 476.22 19.24
    0 12 21 o 434.73 389.12 30.78
    1 12 21 o 149.27 136.91 16.16
    2 12 21 o 1144.93 1130.08 28.47
    3 12 21 o 70.02 12.49 13.85
    4 12 21 o 473.98 417.50 20.01
    1 13 21 o 1342.68 1250.62 30.78
    2 13 21 o 301.62 252.42 18.47
    3 13 21 o 1116.46 1151.13 29.24
    4 13 21 o 113.88 105.38 15.39
    0 14 21 o 67.71 15.16 20.01
    1 14 21 < 14.62 1.48 12.31
    2 14 21 o 1781.26 1721.20 36.16
    3 14 21 < 42.32 5.42 14.62
    4 14 21 o 815.61 786.63 23.08
    1 15 21 o 477.82 481.70 26.16
    2 15 21 o 127.73 85.55 16.16
    3 15 21 o 69.25 16.54 14.62
    0 16 21 o 634.79 673.83 40.01
    1 16 21 o 182.36 127.28 20.01
    2 16 21 o 155.43 102.77 20.01
    3 16 21 o 103.88 94.66 17.70
    1 17 21 o 612.48 567.99 31.55
    2 17 21 < 16.16 0.82 16.16
    0 18 21 o 527.07 549.67 39.24
    1 18 21 < -4.62 1.37 17.70
    0 0 22 < 73.10 88.16 45.40
    1 0 22 o 74.64 101.70 11.54
    2 0 22 o 521.68 437.31 28.47
    3 0 22 o 96.95 119.42 20.77
    4 0 22 o 144.65 190.35 26.16
    5 0 22 o 256.23 309.26 33.09
    1 1 22 o 4287.34 4411.92 38.47
    2 1 22 < 32.32 8.17 11.54
    3 1 22 o 493.21 511.71 20.01
    4 1 22 o 73.87 48.42 15.39
    5 1 22 o 1496.57 1420.36 48.47
    0 2 22 o 260.84 264.88 16.93
    1 2 22 < 9.23 0.70 7.69
    2 2 22 o 520.91 495.11 17.70
    3 2 22 o 237.76 232.92 16.16
    4 2 22 < 35.39 41.64 15.39
    5 2 22 o 358.56 368.88 37.70
    1 3 22 o 277.00 287.18 13.08
    2 3 22 o 237.76 216.02 14.62
    3 3 22 o 1300.36 1275.33 26.93
    4 3 22 < 34.62 21.59 13.85
    5 3 22 o 103.11 56.62 22.31
    0 4 22 o 93.87 60.72 13.85
    1 4 22 o 30.01 20.86 9.23
    2 4 22 o 678.65 705.04 20.01
    3 4 22 o 232.37 229.89 13.85
    4 4 22 o 100.80 65.53 16.16
    5 4 22 o 255.46 231.54 27.70
    1 5 22 o 6193.25 6242.98 54.63
    2 5 22 o 40.78 26.23 10.77
    3 5 22 o 428.58 374.47 17.70
    4 5 22 o 110.80 95.66 15.39
    5 5 22 o 3739.49 3702.10 69.25
    0 6 22 o 78.48 69.03 15.39
    1 6 22 < 29.24 13.51 10.00
    2 6 22 o 619.40 653.59 18.47
    3 6 22 o 71.56 52.55 11.54
    4 6 22 o 100.80 102.40 13.08
    5 6 22 o 258.53 285.00 23.85
    1 7 22 o 194.67 202.41 13.85
    2 7 22 < 24.62 20.25 10.77
    3 7 22 < 11.54 1.25 10.00
    4 7 22 < -3.08 1.79 10.00
    5 7 22 < 4.62 6.15 12.31
    0 8 22 o 89.26 69.84 15.39
    1 8 22 o 36.93 39.74 10.77
    2 8 22 o 54.63 63.02 11.54
    3 8 22 < 9.23 7.29 10.77
    4 8 22 o 150.04 130.07 15.39
    5 8 22 o 309.32 315.30 19.24
    1 9 22 o 972.58 960.95 26.16
    2 9 22 o 116.96 98.04 13.08
    3 9 22 o 787.14 776.79 20.77
    4 9 22 o 211.60 178.31 16.93
    5 9 22 o 1173.40 1211.22 32.32
    0 10 22 o 188.51 225.71 20.77
    1 10 22 o 354.71 346.08 17.70
    2 10 22 o 36.16 0.08 10.77
    3 10 22 o 270.84 293.90 16.93
    4 10 22 o 146.19 137.07 15.39
    1 11 22 o 539.38 433.32 23.85
    2 11 22 < 13.08 0.51 11.54
    3 11 22 o 6351.75 6254.83 66.17
    4 11 22 < 6.92 12.26 12.31
    0 12 22 o 644.79 530.64 36.16
    1 12 22 < 25.39 2.52 12.31
    2 12 22 o 128.50 114.28 14.62
    3 12 22 o 290.85 242.77 20.77
    4 12 22 o 113.11 136.03 14.62
    1 13 22 o 202.36 161.61 18.47
    2 13 22 o 56.17 0.47 15.39
    3 13 22 o 92.33 65.89 15.39
    4 13 22 o 55.40 38.51 13.85
    0 14 22 o 213.90 254.06 28.47
    1 14 22 < 42.32 5.18 14.62
    2 14 22 o 46.17 25.86 13.08
    3 14 22 o 245.45 207.74 20.77
    1 15 22 o 1852.82 1789.91 41.55
    2 15 22 < 49.24 0.00 17.70
    3 15 22 o 3705.64 3685.22 63.09
    0 16 22 < 39.24 17.19 26.93
    1 16 22 o 83.10 38.32 20.01
    2 16 22 o 400.11 397.02 25.39
    1 17 22 o 187.74 226.35 23.85
    1 1 23 o 519.37 520.14 16.93
    2 1 23 o 38.47 21.33 10.77
    3 1 23 o 101.57 89.94 13.08
    4 1 23 o 146.96 124.45 16.93
    5 1 23 o 907.17 894.71 41.55
    0 2 23 o 208.52 172.01 20.01
    1 2 23 o 91.56 69.01 10.77
    2 2 23 < 30.78 10.28 10.77
    3 2 23 o 68.48 51.24 13.08
    4 2 23 o 212.37 170.65 20.01
    5 2 23 o 538.61 424.11 35.39
    1 3 23 o 2701.52 2693.88 35.39
    2 3 23 o 36.93 13.17 10.77
    3 3 23 o 3306.30 3320.98 44.63
    4 3 23 < -5.39 8.29 16.93
    5 3 23 o 1301.13 1289.86 46.94
    0 4 23 o 50.78 56.94 13.85
    1 4 23 o 140.04 135.14 13.85
    2 4 23 < 29.24 12.72 10.00
    3 4 23 o 597.86 564.66 21.54
    4 4 23 < 38.47 34.06 14.62
    5 4 23 o 108.49 120.72 26.93
    1 5 23 o 454.74 490.70 19.24
    2 5 23 o 38.47 52.06 11.54
    3 5 23 o 2086.73 2048.14 33.09
    4 5 23 o 215.44 198.16 19.24
    5 5 23 o 359.33 360.53 25.39
    0 6 23 o 256.23 229.95 22.31
    1 6 23 < 20.01 2.60 10.77
    2 6 23 o 1490.41 1473.31 30.01
    3 6 23 o 117.72 116.03 15.39
    4 6 23 o 682.50 648.59 23.08
    5 6 23 o 60.79 70.70 17.70
    1 7 23 o 1931.30 2136.37 33.09
    2 7 23 o 135.42 116.68 14.62
    3 7 23 o 233.14 201.34 16.93
    4 7 23 < 13.08 1.93 11.54
    5 7 23 o 594.78 577.22 29.24
    0 8 23 < 36.16 8.20 16.16
    1 8 23 < -11.54 0.03 10.00
    2 8 23 o 463.20 423.87 20.01
    3 8 23 o 143.89 162.68 15.39
    4 8 23 < 20.77 4.41 12.31
    1 9 23 < 30.78 3.48 11.54
    2 9 23 o 59.25 60.17 12.31
    3 9 23 o 238.53 220.17 16.16
    4 9 23 < 40.01 10.62 15.39
    0 10 23 o 730.20 703.55 36.93
    1 10 23 < -1.54 0.18 12.31
    2 10 23 < -11.54 2.62 11.54
    3 10 23 < 21.54 38.50 12.31
    4 10 23 o 120.03 105.16 16.93
    1 11 23 o 1626.60 1606.80 33.86
    2 11 23 o 162.35 171.87 15.39
    3 11 23 o 846.39 818.31 24.62
    4 11 23 o 97.72 108.07 15.39
    0 12 23 o 307.78 266.31 30.78
    1 12 23 o 91.56 59.39 15.39
    2 12 23 o 63.86 23.79 13.85
    3 12 23 < 7.69 35.13 13.85
    1 13 23 o 2169.83 1996.91 43.86
    2 13 23 o 45.40 5.35 13.08
    3 13 23 o 570.16 510.19 30.01
    0 14 23 o 345.48 385.90 32.32
    1 14 23 o 93.10 79.37 16.93
    2 14 23 < 44.63 14.41 16.93
    3 14 23 o 86.18 79.63 17.70
    1 15 23 o 240.07 152.05 22.31
    2 15 23 o 94.64 90.72 16.93
    0 16 23 < 39.24 0.71 21.54
    1 16 23 < 46.17 9.91 16.93
    0 0 24 o 1267.27 1303.97 43.09
    1 0 24 < 53.09 52.63 19.24
    2 0 24 o 891.02 818.88 36.16
    3 0 24 < 42.32 17.26 17.70
    4 0 24 o 862.55 906.45 36.16
    5 0 24 o 585.55 475.77 44.63
    1 1 24 o 2655.35 2909.19 40.01
    2 1 24 o 47.71 43.53 12.31
    3 1 24 o 597.86 594.30 22.31
    4 1 24 o 500.91 515.69 24.62
    5 1 24 o 1137.24 1031.09 46.17
    0 2 24 o 108.49 72.41 18.47
    1 2 24 o 88.49 59.31 15.39
    2 2 24 o 150.04 132.55 16.93
    3 2 24 < 26.16 4.97 13.08
    4 2 24 o 983.35 962.93 41.55
    5 2 24 o 245.45 249.53 27.70
    1 3 24 o 76.17 31.79 14.62
    2 3 24 < 8.46 0.02 10.77
    3 3 24 o 66.17 5.95 12.31
    4 3 24 o 124.65 139.30 19.24
    5 3 24 < 23.08 7.23 21.54
    0 4 24 o 481.67 522.86 29.24
    1 4 24 < 26.16 1.97 11.54
    2 4 24 o 948.72 936.65 23.85
    3 4 24 < 19.24 8.01 12.31
    4 4 24 o 139.27 85.69 18.47
    5 4 24 o 83.87 50.85 23.85
    1 5 24 o 2035.95 2157.76 39.24
    2 5 24 o 66.94 65.87 12.31
    3 5 24 o 1033.36 1023.46 24.62
    4 5 24 o 80.02 52.32 13.85
    5 5 24 o 1646.61 1597.37 42.32
    0 6 24 o 91.56 3.57 16.93
    1 6 24 < 13.08 0.11 10.77
    2 6 24 o 491.67 495.48 22.31
    3 6 24 o 44.63 62.97 12.31
    4 6 24 o 49.24 16.34 15.39
    1 7 24 o 46.17 58.25 11.54
    2 7 24 o 40.78 4.42 11.54
    3 7 24 o 116.19 103.37 13.85
    4 7 24 < 34.62 13.52 13.85
    0 8 24 o 360.10 356.68 30.78
    1 8 24 o 46.17 49.87 12.31
    2 8 24 o 80.02 53.83 13.08
    3 8 24 < 11.54 3.95 12.31
    4 8 24 o 386.26 433.32 20.77
    1 9 24 o 1031.82 1034.41 28.47
    2 9 24 < 10.00 0.03 12.31
    3 9 24 o 1446.55 1513.49 30.01
    4 9 24 < 20.77 3.61 13.85
    0 10 24 o 2290.63 2399.78 61.56
    1 10 24 < 32.32 0.03 12.31
    2 10 24 o 181.59 156.20 18.47
    3 10 24 o 237.76 245.05 16.16
    4 10 24 < -4.62 0.37 16.16
    1 11 24 o 418.58 388.90 23.08
    2 11 24 < 3.08 2.23 13.08
    3 11 24 o 2149.82 2159.94 44.63
    0 12 24 o 343.94 365.83 32.32
    1 12 24 < 30.01 0.75 14.62
    2 12 24 o 928.72 892.40 27.70
    3 12 24 < -5.39 0.71 14.62
    1 13 24 o 1414.24 1205.98 38.47
    2 13 24 < 41.55 1.59 16.16
    0 14 24 < 63.09 41.50 27.70
    1 14 24 < 50.01 11.40 17.70
    2 14 24 o 684.03 601.58 31.55
    1 15 24 o 1213.41 1078.00 36.16
    1 1 25 o 1288.82 1273.94 31.55
    2 1 25 o 77.71 66.31 13.85
    3 1 25 o 231.60 187.40 17.70
    4 1 25 o 176.20 162.35 26.93
    0 2 25 o 755.59 654.60 33.09
    1 2 25 o 160.04 125.04 16.16
    2 2 25 o 677.11 634.29 26.93
    3 2 25 o 66.17 32.58 16.93
    4 2 25 o 806.38 736.60 40.01
    1 3 25 o 2238.31 2162.85 37.70
    2 3 25 < 34.62 37.27 13.08
    3 3 25 o 1605.83 1581.90 36.93
    4 3 25 < -2.31 2.46 16.93
    0 4 25 o 1324.98 1526.76 52.32
    1 4 25 o 103.88 104.09 14.62
    2 4 25 o 148.50 102.44 16.16
    3 4 25 o 60.02 63.09 13.85
    4 4 25 o 186.98 134.32 20.01
    1 5 25 o 44.63 9.59 13.08
    2 5 25 < 26.16 27.12 13.08
    3 5 25 o 125.42 102.01 14.62
    4 5 25 o 197.75 207.31 20.01
    0 6 25 o 1634.30 1699.33 50.78
    1 6 25 o 46.94 63.32 13.08
    2 6 25 o 2976.21 2846.14 41.55
    3 6 25 o 176.97 170.79 15.39
    4 6 25 o 1098.00 1083.47 31.55
    1 7 25 o 740.20 679.94 26.16
    2 7 25 o 104.64 111.90 14.62
    3 7 25 o 2500.69 2525.94 39.24
    4 7 25 o 54.63 10.92 16.16
    0 8 25 < -0.77 3.20 16.93
    1 8 25 o 153.12 157.02 16.16
    2 8 25 o 198.52 216.77 16.16
    3 8 25 o 73.10 38.89 13.85
    4 8 25 o 56.17 59.38 18.47
    1 9 25 o 370.10 389.19 23.08
    2 9 25 < 21.54 14.59 13.08
    3 9 25 o 143.12 140.10 16.93
    0 10 25 o 156.97 196.21 23.85
    1 10 25 < 46.17 40.91 15.39
    2 10 25 o 555.54 488.57 26.16
    3 10 25 < 46.17 48.13 15.39
    1 11 25 o 884.86 801.58 29.24
    2 11 25 < 7.69 26.00 16.16
    3 11 25 o 783.29 796.57 25.39
    0 12 25 o 2212.15 2068.78 65.40
    1 12 25 o 74.64 0.37 18.47
    2 12 25 o 327.78 317.37 24.62
    1 13 25 o 1882.06 1874.28 49.24
    2 13 25 < 36.93 7.49 18.47
    0 14 25 o 122.34 57.32 26.16
    1 14 25 o 126.19 70.96 20.01
    0 0 26 o 337.79 245.56 59.25
    1 0 26 o 682.50 671.65 36.16
    2 0 26 o 4676.68 4514.52 89.26
    3 0 26 o 523.22 504.42 34.62
    4 0 26 o 3744.11 3872.61 101.57
    1 1 26 o 503.98 398.23 25.39
    2 1 26 o 409.34 422.53 25.39
    3 1 26 o 2848.48 2877.10 50.78
    4 1 26 o 288.54 308.65 31.55
    0 2 26 o 1885.14 1923.90 67.71
    1 2 26 < 17.70 36.42 13.08
    2 2 26 o 54.63 7.99 16.16
    3 2 26 < 40.01 32.98 16.93
    4 2 26 o 777.91 743.73 42.32
    1 3 26 o 284.69 257.00 18.47
    2 3 26 < 21.54 37.39 13.85
    3 3 26 o 70.79 39.35 15.39
    4 3 26 < 6.92 0.02 19.24
    0 4 26 o 87.72 9.74 26.16
    1 4 26 < 30.78 37.73 14.62
    2 4 26 o 3503.27 3381.21 50.01
    3 4 26 o 196.98 186.97 19.24
    4 4 26 o 947.95 789.12 47.71
    1 5 26 o 785.60 766.03 26.93
    2 5 26 < 40.78 7.81 14.62
    3 5 26 o 1806.65 1827.67 33.86
    4 5 26 o 90.79 65.10 21.54
    0 6 26 o 301.62 243.53 30.78
    1 6 26 o 90.79 78.37 15.39
    2 6 26 o 81.56 77.61 14.62
    3 6 26 < 21.54 25.89 13.85
    4 6 26 o 107.72 91.88 24.62
    1 7 26 o 111.57 89.19 16.16
    2 7 26 o 70.02 72.06 14.62
    3 7 26 < -2.31 0.79 13.85
    0 8 26 o 957.19 968.36 43.09
    1 8 26 o 172.35 192.74 17.70
    2 8 26 < 30.78 5.90 14.62
    3 8 26 < 19.24 24.56 15.39
    1 9 26 o 824.84 808.55 28.47
    2 9 26 < 46.94 54.57 17.70
    3 9 26 o 93.10 87.34 20.77
    0 10 26 o 984.12 919.92 44.63
    1 10 26 o 118.49 120.28 16.93
    2 10 26 < 34.62 42.43 15.39
    1 11 26 o 360.87 455.55 25.39
    2 11 26 < -13.85 3.94 16.16
    0 12 26 o 904.10 825.57 45.40
    1 12 26 o 50.78 39.84 16.16
    1 1 27 < 46.17 43.98 16.93
    2 1 27 o 88.49 79.54 17.70
    3 1 27 o 799.45 775.96 30.01
    0 2 27 o 837.92 768.09 49.24
    1 2 27 < 8.46 12.05 14.62
    2 2 27 o 928.72 958.80 29.24
    3 2 27 < 33.09 3.89 16.93
    1 3 27 o 240.07 237.40 21.54
    2 3 27 < 5.39 1.26 14.62
    3 3 27 o 193.13 179.98 19.24
    0 4 27 o 506.29 474.44 44.63
    1 4 27 < 37.70 11.04 16.16
    2 4 27 o 1354.22 1310.45 31.55
    3 4 27 o 109.26 75.63 23.08
    1 5 27 < 11.54 0.23 15.39
    2 5 27 o 99.26 102.64 15.39
    3 5 27 o 1714.32 1647.77 43.09
    0 6 27 o 156.20 106.09 24.62
    1 6 27 < 39.24 40.95 17.70
    2 6 27 o 517.07 501.88 24.62
    3 6 27 o 457.82 411.88 25.39
    1 7 27 o 972.58 913.24 33.86
    2 7 27 o 110.80 83.55 17.70
    3 7 27 o 1395.77 1448.80 34.62
    0 8 27 < 23.85 15.34 19.24
    1 8 27 o 66.94 75.12 16.93
    2 8 27 o 343.94 421.02 26.93
    1 9 27 o 71.56 90.64 19.24
    2 9 27 < 23.85 16.92 16.93
    0 10 27 < 45.40 60.25 22.31
    1 10 27 o 74.64 69.13 20.01
    2 10 27 o 160.81 184.54 20.01
    1 11 27 o 260.84 208.88 21.54
    0 0 28 o 343.17 392.89 60.79
    1 0 28 o 146.96 70.93 32.32
    2 0 28 o 82.33 20.01 23.08
    3 0 28 o 239.30 226.79 37.70
    1 1 28 < 46.94 42.42 19.24
    2 1 28 < 46.94 10.87 18.47
    3 1 28 o 1138.78 1170.37 36.16
    0 2 28 o 1003.35 1010.33 43.86
    1 2 28 < 23.85 38.78 20.01
    2 2 28 o 90.02 38.89 20.01
    3 2 28 < 66.94 17.11 26.16
    1 3 28 o 637.87 547.80 28.47
    2 3 28 o 168.51 131.32 28.47
    3 3 28 o 987.20 943.90 32.32
    0 4 28 o 216.21 153.30 33.86
    1 4 28 < 16.16 29.22 16.16
    2 4 28 o 1047.21 1010.20 40.78
    3 4 28 o 123.88 130.78 21.54
    1 5 28 o 440.89 433.22 33.09
    2 5 28 < 38.47 42.41 18.47
    0 6 28 o 703.27 612.90 63.86
    1 6 28 < 3.08 1.39 23.08
    2 6 28 o 607.86 728.17 30.01
    1 7 28 < 7.69 0.14 16.16
    2 7 28 o 75.41 0.26 18.47
    0 8 28 o 748.67 600.01 40.01
    1 8 28 < 13.85 4.79 16.93
    2 8 28 o 62.32 49.24 16.16
    1 9 28 o 86.95 104.01 16.16
    1 1 29 < 40.78 21.42 20.77
    2 1 29 < 54.63 52.10 20.77
    0 2 29 o 1590.44 1707.61 70.02
    1 2 29 o 103.11 124.60 26.16
    2 2 29 o 597.09 712.57 38.47
    1 3 29 < 36.16 76.21 20.01
    2 3 29 o 159.27 211.06 25.39
    0 4 29 o 209.29 87.12 58.48
    1 4 29 o 133.88 156.69 20.01
    2 4 29 o 1578.13 1395.49 48.47
    1 5 29 < 63.09 53.16 21.54
    0 6 29 o 308.55 295.13 40.01
    1 6 29 < 43.09 3.05 19.24
    1 7 29 < 42.32 10.12 18.47
    0 0 30 o 2050.57 2304.55 111.57
    1 0 30 < 5.39 0.11 30.01
    1 1 30 o 743.28 616.47 38.47
    0 2 30 o 501.68 575.92 39.24
    1 2 30 < 53.09 1.16 20.01
    1 3 30 < -6.16 15.90 19.24
    0 4 30 o 171.59 178.20 33.86
_refine_special_details     ?
_reflns_number_total     3511
_reflns_number_gt     2955
_reflns_threshold_expression     'I>3\s(I)'
_refine_ls_structure_factor_coef     Fsqd
_refine_ls_R_factor_all     0.0498
_refine_ls_R_factor_gt     0.0389
_refine_ls_wR_factor_gt     0.0780
_refine_ls_wR_factor_ref     0.0807
_refine_ls_goodness_of_fit_ref     1.99
_refine_ls_goodness_of_fit_gt     2.11
_refine_ls_restrained_S_all     ?
_refine_ls_restrained_S_gt     ?
_refine_ls_number_reflns     3511
_refine_ls_number_parameters     193
_refine_ls_number_restraints     10
_refine_ls_number_constraints     66
_refine_ls_hydrogen_treatment     mixed
_refine_ls_weighting_scheme     sigma
_refine_ls_weighting_details     'w=1/(\s^2^(I)+0.0004I^2^)'
_atom_sites_solution_primary     'charge flipping'
_refine_ls_shift/su_max     0.0150
_refine_ls_shift/su_mean     0.0010
_refine_diff_density_max     0.31
_refine_diff_density_min     -0.38
_refine_ls_extinction_method     'none'
_refine_ls_extinction_coef     ?
_refine_ls_abs_structure_details     ?
_refine_ls_abs_structure_Flack     ?
_refine_ls_abs_structure_Rogers     ?
loop_
    _atom_type_symbol
    _atom_type_scat_dispersion_real
    _atom_type_scat_dispersion_imag
    _atom_type_scat_source
    C 0.0033 0.0016 'International Tables Vol C tables 4.2.6.8 and 6.1.1.1'
    H 0.0000 0.0000 'International Tables Vol C tables 4.2.6.8 and 6.1.1.1'
    Ca 0.2262 0.3064 'International Tables Vol C tables 4.2.6.8 and 6.1.1.1'
    O 0.0106 0.0060 'International Tables Vol C tables 4.2.6.8 and 6.1.1.1'
_computing_data_collection
;
APEX2 (Bruker, 2017)
;
_computing_cell_refinement     'SAINT (Bruker, 2017)'
_computing_data_reduction     'SAINT (Bruker, 2017)'
_computing_structure_solution
;
<i>SUPERFLIP</i> (Palatinus & Chapuis, 2007)
;
_computing_structure_refinement
;
<i>JANA</i>2006 (Pet\<r\'i\<cek <i>et al.</i>, 2014)
;
_computing_molecular_graphics
;
DIAMOND (Brandenburg, 2015)
;
_computing_publication_material     'publCIF (Westrip, 2010)'
loop_
    _restr_distance_atom_site_label_1
    _restr_distance_site_symmetry_1
    _restr_distance_atom_site_label_2
    _restr_distance_site_symmetry_2
    _restr_distance_target
    _restr_distance_target_weight_param
    O5 . H1o5 . 0.84 0.001
    O5 . H2o5 . 0.84 0.001
    O4 . H1o4 . 0.84 0.001
    O4 . H2o4 . 0.84 0.001
    O3 . H1o3 . 0.84 0.001
    O3 . H2o3 . 0.84 0.001
    Ow2 . H1ow2 . 0.84 0.001
    Ow2 . H2ow2 . 0.84 0.001
    Ow1 . H1ow1 . 0.84 0.001
    Ow1 . H2ow1 . 0.84 0.001
loop_
    _restr_angle_atom_site_label_1
    _restr_angle_site_symmetry_1
    _restr_angle_atom_site_label_2
    _restr_angle_site_symmetry_2
    _restr_angle_atom_site_label_3
    _restr_angle_site_symmetry_3
    _restr_angle_target
    _restr_angle_target_weight_param
    ? ? ? ? ? ? ? ?
loop_
    _restr_torsion_atom_site_label_1
    _restr_torsion_site_symmetry_1
    _restr_torsion_atom_site_label_2
    _restr_torsion_site_symmetry_2
    _restr_torsion_atom_site_label_3
    _restr_torsion_site_symmetry_3
    _restr_torsion_atom_site_label_4
    _restr_torsion_site_symmetry_4
    _restr_torsion_angle_target
    _restr_torsion_weight_param
    ? ? ? ? ? ? ? ? ? ?
loop_
    _restr_equal_distance_atom_site_label_1
    _restr_equal_distance_site_symmetry_1
    _restr_equal_distance_atom_site_label_2
    _restr_equal_distance_site_symmetry_2
    _restr_equal_distance_class_class_id
    _restr_equal_distance_class_target_weight_param
    ? ? ? ? ? ?
loop_
    _restr_equal_angle_atom_site_label_1
    _restr_equal_angle_site_symmetry_1
    _restr_equal_angle_atom_site_label_2
    _restr_equal_angle_site_symmetry_2
    _restr_equal_angle_atom_site_label_3
    _restr_equal_angle_site_symmetry_3
    _restr_equal_angle_class_class_id
    _restr_equal_angle_class_target_weight_param
    ? ? ? ? ? ? ? ?
loop_
    _restr_equal_torsion_atom_site_label_1
    _restr_equal_torsion_site_symmetry_1
    _restr_equal_torsion_atom_site_label_2
    _restr_equal_torsion_site_symmetry_2
    _restr_equal_torsion_atom_site_label_3
    _restr_equal_torsion_site_symmetry_3
    _restr_equal_torsion_atom_site_label_4
    _restr_equal_torsion_site_symmetry_4
    _restr_equal_torsion_class_class_id
    _restr_equal_torsion_class_target_weight_param
    ? ? ? ? ? ? ? ? ? ?
loop_
    _atom_site_type_symbol
    _atom_site_label
    _atom_site_fract_x
    _atom_site_fract_y
    _atom_site_fract_z
    _atom_site_U_iso_or_equiv
    _atom_site_adp_type
    _atom_site_calc_flag
    _atom_site_refinement_flags
    _atom_site_occupancy
    _atom_site_site_symmetry_multiplicity
    _atom_site_disorder_assembly
    _atom_site_disorder_group
    Ca Ca1 0.51243(4) 0.148107(15) 0.283542(12) 0.01153(9) Uani d . 1 8 . .
    O O1 0.67506(14) 0.12357(6) 0.18811(5) 0.0155(3) Uani d . 1 8 . .
    O O2 0.34606(14) 0.12092(6) 0.19069(4) 0.0161(3) Uani d . 1 8 . .
    C C1 0.5086(2) 0.11831(8) 0.16303(6) 0.0129(4) Uani d . 1 8 . .
    C C2 0.4989(2) 0.10975(8) 0.09862(7) 0.0165(4) Uani d . 1 8 . .
    H H1c2 0.446418 0.153868 0.083208 0.0198 Uiso d . 1 8 . .
    C C3 0.3552(3) 0.05243(10) 0.08221(7) 0.0284(6) Uani d . 1 8 . .
    H H1c3 0.349227 0.048592 0.040536 0.0426 Uiso d . 1 8 . .
    H H2c3 0.403026 0.009271 0.098419 0.0426 Uiso d . 1 8 . .
    H H3c3 0.221179 0.06258 0.097119 0.0426 Uiso d . 1 8 . .
    C C4 0.7039(2) 0.09872(10) 0.07130(7) 0.0238(5) Uani d . 1 8 . .
    H H1c4 0.689212 0.096932 0.029701 0.0357 Uiso d . 1 8 . .
    H H2c4 0.793135 0.136497 0.081634 0.0357 Uiso d . 1 8 . .
    H H3c4 0.761063 0.055638 0.084979 0.0357 Uiso d . 1 8 . .
    O O3 0.49949(16) 0.03175(6) 0.30728(6) 0.0229(4) Uani d . 1 8 . .
    H H1o3 0.3920(16) 0.0098(9) 0.3109(8) 0.0343 Uiso d . 1 8 . .
    H H2o3 0.594(2) 0.0035(8) 0.3078(8) 0.0343 Uiso d . 1 8 . .
    O O4 0.76674(16) 0.23978(6) 0.24860(5) 0.0156(3) Uani d . 1 8 . .
    H H1o4 0.737(3) 0.2657(8) 0.2213(5) 0.0233 Uiso d . 1 8 . .
    H H2o4 0.804(3) 0.2649(8) 0.2756(5) 0.0233 Uiso d . 1 8 . .
    O O5 0.52665(15) 0.22166(6) 0.36582(5) 0.0168(3) Uani d . 1 8 . .
    H H1o5 0.4273(17) 0.2477(8) 0.3694(8) 0.0252 Uiso d . 1 8 . .
    H H2o5 0.6286(17) 0.2468(8) 0.3667(8) 0.0252 Uiso d . 1 8 . .
    O O6 0.69414(15) 0.30599(6) 0.14688(4) 0.0181(3) Uani d . 1 8 . .
    O O7 0.36106(15) 0.30246(6) 0.15020(5) 0.0180(3) Uani d . 1 8 . .
    C C5 0.5238(2) 0.31076(8) 0.12347(6) 0.0137(4) Uani d . 1 8 . .
    C C6 0.5131(2) 0.33159(9) 0.06102(7) 0.0179(4) Uani d . 1 8 . .
    H H1c6 0.379623 0.317605 0.045454 0.0215 Uiso d . 1 8 . .
    C C7 0.5390(3) 0.40883(9) 0.05774(7) 0.0268(5) Uani d . 1 8 . .
    H H1c7 0.530688 0.42353 0.017824 0.0403 Uiso d . 1 8 . .
    H H2c7 0.432769 0.431102 0.079868 0.0403 Uiso d . 1 8 . .
    H H3c7 0.670091 0.421507 0.073409 0.0403 Uiso d . 1 8 . .
    C C8 0.6681(3) 0.29543(10) 0.02414(7) 0.0295(6) Uani d . 1 8 . .
    H H1c8 0.651725 0.309588 -0.015704 0.0443 Uiso d . 1 8 . .
    H H2c8 0.803143 0.307466 0.037273 0.0443 Uiso d . 1 8 . .
    H H3c8 0.649309 0.245941 0.02711 0.0443 Uiso d . 1 8 . .
    O Ow1 0.22518(17) 0.42507(7) 0.19654(5) 0.0225(4) Uani d . 1 8 . .
    H H1ow1 0.1005(5) 0.4296(11) 0.1931(8) 0.0337 Uiso d . 1 8 . .
    H H2ow1 0.253(3) 0.3889(6) 0.1790(8) 0.0337 Uiso d . 1 8 . .
    O Ow2 0.81843(18) 0.43259(7) 0.19043(5) 0.0229(4) Uani d . 1 8 . .
    H H1ow2 0.782(3) 0.3957(5) 0.1754(8) 0.0344 Uiso d . 1 8 . .
    H H2ow2 0.791(3) 0.4276(11) 0.2252(2) 0.0344 Uiso d . 1 8 . .
loop_
    _atom_site_aniso_label
    _atom_site_aniso_U_11
    _atom_site_aniso_U_22
    _atom_site_aniso_U_33
    _atom_site_aniso_U_12
    _atom_site_aniso_U_13
    _atom_site_aniso_U_23
    _atom_site_aniso_type_symbol
    Ca1 0.00793(14) 0.01282(15) 0.01385(16) 0.00014(12) -0.00009(12)
                                                                    -0.00034(11)
                                                                              Ca
    O1 0.0097(5) 0.0190(6) 0.0176(6) -0.0006(4) -0.0018(4) -0.0019(5) O
    O2 0.0099(5) 0.0213(6) 0.0173(6) 0.0007(5) 0.0010(4) -0.0039(5) O
    C1 0.0124(7) 0.0089(7) 0.0175(7) 0.0007(6) -0.0003(6) 0.0006(6) C
    C2 0.0153(7) 0.0187(8) 0.0154(7) -0.0004(7) -0.0001(6) 0.0011(6) C
    C3 0.0300(10) 0.0383(12) 0.0169(9) -0.0148(9) -0.0002(7) -0.0072(8) C
    C4 0.0217(8) 0.0315(11) 0.0182(9) -0.0031(8) 0.0042(7) -0.0065(8) C
    O3 0.0121(5) 0.0141(6) 0.0424(7) 0.0006(5) 0.0006(5) 0.0027(5) O
    O4 0.0172(5) 0.0150(6) 0.0145(6) 0.0002(5) -0.0009(4) 0.0004(5) O
    O5 0.0114(5) 0.0183(6) 0.0207(6) -0.0007(4) 0.0009(5) -0.0028(5) O
    O6 0.0151(5) 0.0217(7) 0.0175(6) 0.0018(5) -0.0029(4) 0.0010(5) O
    O7 0.0142(5) 0.0200(6) 0.0198(6) -0.0016(5) 0.0029(4) 0.0009(5) O
    C5 0.0160(7) 0.0078(7) 0.0173(7) 0.0001(6) 0.0002(6) -0.0013(6) C
    C6 0.0149(7) 0.0217(8) 0.0170(8) -0.0021(7) -0.0017(6) 0.0014(6) C
    C7 0.0380(10) 0.0210(9) 0.0215(9) 0.0040(8) -0.0008(8) 0.0061(7) C
    C8 0.0419(11) 0.0276(11) 0.0191(9) 0.0059(9) 0.0078(8) 0.0003(8) C
    Ow1 0.0164(6) 0.0178(7) 0.0333(7) 0.0000(5) 0.0021(5) -0.0035(5) O
    Ow2 0.0213(6) 0.0194(7) 0.0280(7) 0.0000(5) -0.0028(5) -0.0035(6) O
loop_
    _jana_atom_site_ADP_C_label
    _jana_atom_site_ADP_C_type_symbol
    _jana_atom_site_ADP_C_111
    _jana_atom_site_ADP_C_112
    _jana_atom_site_ADP_C_113
    _jana_atom_site_ADP_C_122
    _jana_atom_site_ADP_C_123
    _jana_atom_site_ADP_C_133
    _jana_atom_site_ADP_C_222
    _jana_atom_site_ADP_C_223
    _jana_atom_site_ADP_C_233
    _jana_atom_site_ADP_C_333
    ? ? ? ? ? ? ? ? ? ? ? ?
loop_
    _jana_atom_site_ADP_D_label
    _jana_atom_site_ADP_D_type_symbol
    _jana_atom_site_ADP_D_1111
    _jana_atom_site_ADP_D_1112
    _jana_atom_site_ADP_D_1113
    _jana_atom_site_ADP_D_1122
    _jana_atom_site_ADP_D_1123
    _jana_atom_site_ADP_D_1133
    _jana_atom_site_ADP_D_1222
    _jana_atom_site_ADP_D_1223
    _jana_atom_site_ADP_D_1233
    _jana_atom_site_ADP_D_1333
    _jana_atom_site_ADP_D_2222
    _jana_atom_site_ADP_D_2223
    _jana_atom_site_ADP_D_2233
    _jana_atom_site_ADP_D_2333
    _jana_atom_site_ADP_D_3333
    ? ? ? ? ? ? ? ? ? ? ? ? ? ? ? ? ?
loop_
    _jana_atom_site_ADP_E_label
    _jana_atom_site_ADP_E_type_symbol
    _jana_atom_site_ADP_E_11111
    _jana_atom_site_ADP_E_11112
    _jana_atom_site_ADP_E_11113
    _jana_atom_site_ADP_E_11122
    _jana_atom_site_ADP_E_11123
    _jana_atom_site_ADP_E_11133
    _jana_atom_site_ADP_E_11222
    _jana_atom_site_ADP_E_11223
    _jana_atom_site_ADP_E_11233
    _jana_atom_site_ADP_E_11333
    _jana_atom_site_ADP_E_12222
    _jana_atom_site_ADP_E_12223
    _jana_atom_site_ADP_E_12233
    _jana_atom_site_ADP_E_12333
    _jana_atom_site_ADP_E_13333
    _jana_atom_site_ADP_E_22222
    _jana_atom_site_ADP_E_22223
    _jana_atom_site_ADP_E_22233
    _jana_atom_site_ADP_E_22333
    _jana_atom_site_ADP_E_23333
    _jana_atom_site_ADP_E_33333
    ? ? ? ? ? ? ? ? ? ? ? ? ? ? ? ? ? ? ? ? ? ? ?
loop_
    _jana_atom_site_ADP_F_label
    _jana_atom_site_ADP_F_type_symbol
    _jana_atom_site_ADP_F_111111
    _jana_atom_site_ADP_F_111112
    _jana_atom_site_ADP_F_111113
    _jana_atom_site_ADP_F_111122
    _jana_atom_site_ADP_F_111123
    _jana_atom_site_ADP_F_111133
    _jana_atom_site_ADP_F_111222
    _jana_atom_site_ADP_F_111223
    _jana_atom_site_ADP_F_111233
    _jana_atom_site_ADP_F_111333
    _jana_atom_site_ADP_F_112222
    _jana_atom_site_ADP_F_112223
    _jana_atom_site_ADP_F_112233
    _jana_atom_site_ADP_F_112333
    _jana_atom_site_ADP_F_113333
    _jana_atom_site_ADP_F_122222
    _jana_atom_site_ADP_F_122223
    _jana_atom_site_ADP_F_122233
    _jana_atom_site_ADP_F_122333
    _jana_atom_site_ADP_F_123333
    _jana_atom_site_ADP_F_133333
    _jana_atom_site_ADP_F_222222
    _jana_atom_site_ADP_F_222223
    _jana_atom_site_ADP_F_222233
    _jana_atom_site_ADP_F_222333
    _jana_atom_site_ADP_F_223333
    _jana_atom_site_ADP_F_233333
    _jana_atom_site_ADP_F_333333
    ? ? ? ? ? ? ? ? ? ? ? ? ? ? ? ? ? ? ? ? ? ? ? ? ? ? ? ? ? ?
loop_
    _geom_bond_atom_site_label_1
    _geom_bond_atom_site_label_2
    _geom_bond_site_symmetry_1
    _geom_bond_site_symmetry_2
    _geom_bond_distance
    _geom_bond_publ_flag
    Ca1 O3 . . 2.3479(12) yes
    Ca1 O2 . 6_555 2.3653(10) yes
    Ca1 O1 . 6_455 2.3938(10) yes
    Ca1 O5 . . 2.4085(12) yes
    Ca1 O2 . . 2.4993(11) yes
    Ca1 O1 . . 2.5308(11) yes
    Ca1 O4 . 6_455 2.5446(11) yes
    Ca1 O4 . . 2.6019(11) yes
    O1 C1 . . 1.2597(17) ?
    O2 C1 . . 1.2637(17) ?
    C1 C2 . . 1.520(2) ?
    C2 H1c2 . . 1 ?
    C2 C3 . . 1.525(2) ?
    C2 C4 . . 1.524(2) ?
    C3 H1c3 . . 0.98 ?
    C3 H2c3 . . 0.98 ?
    C3 H3c3 . . 0.98 ?
    C4 H1c4 . . 0.98 ?
    C4 H2c4 . . 0.98 ?
    C4 H3c4 . . 0.98 ?
    O6 C5 . . 1.2643(18) ?
    O7 C5 . . 1.2634(18) ?
    C5 C6 . . 1.520(2) ?
    C6 H1c6 . . 1 ?
    C6 C7 . . 1.525(2) ?
    C6 C8 . . 1.522(2) ?
    C7 H1c7 . . 0.98 ?
    C7 H2c7 . . 0.98 ?
    C7 H3c7 . . 0.98 ?
    C8 H1c8 . . 0.98 ?
    C8 H2c8 . . 0.98 ?
    C8 H3c8 . . 0.98 ?
    O3 H1o3 . . 0.840(13) ?
    O3 H2o3 . . 0.840(14) ?
    O4 H1o4 . . 0.840(13) ?
    O4 H2o4 . . 0.840(14) ?
    O5 H1o5 . . 0.840(13) ?
    O5 H2o5 . . 0.840(13) ?
    Ow1 H1ow1 . . 0.840(5) ?
    Ow1 H2ow1 . . 0.840(13) ?
    Ow2 H1ow2 . . 0.840(13) ?
    Ow2 H2ow2 . . 0.840(7) ?
    C2 C6 . . 4.435(2) ?
    C2 C8 . . 4.189(2) ?
    C2 C8 . 4_455 4.073(2) ?
    C3 C4 . 1_455 4.443(2) ?
    C3 C7 . 4_455 3.971(2) ?
    C3 C7 . 8_545 3.892(3) ?
    C3 C8 . 4_455 4.080(3) ?
    C4 C6 . 4_555 3.965(2) ?
    C4 C7 . 4_555 3.762(2) ?
    C4 C7 . 8_645 4.108(3) ?
    C4 C8 . . 4.016(3) ?
    C4 C8 . 4_555 4.345(2) ?
    C6 C8 . 4_455 3.932(2) ?
    C8 C8 . 4_455 3.944(3) ?
    C8 C8 . 4_555 3.944(3) ?
loop_
    _geom_angle_atom_site_label_1
    _geom_angle_atom_site_label_2
    _geom_angle_atom_site_label_3
    _geom_angle_site_symmetry_1
    _geom_angle_site_symmetry_2
    _geom_angle_site_symmetry_3
    _geom_angle
    _geom_angle_publ_flag
    O1 Ca1 O1 . . 6_455 127.55(4) ?
    O1 Ca1 O2 . . . 51.73(3) ?
    O1 Ca1 O2 . . 6_555 77.29(3) ?
    O1 Ca1 O3 . . . 92.33(4) ?
    O1 Ca1 O4 . . . 64.79(4) ?
    O1 Ca1 O4 . . 6_455 98.53(4) ?
    O1 Ca1 O5 . . . 143.49(4) ?
    O1 Ca1 O2 6_455 . . 77.40(3) ?
    O1 Ca1 O2 6_455 . 6_555 140.12(4) ?
    O1 Ca1 O3 6_455 . . 72.83(4) ?
    O1 Ca1 O4 6_455 . . 146.94(4) ?
    O1 Ca1 O4 6_455 . 6_455 67.61(4) ?
    O1 Ca1 O5 6_455 . . 86.28(4) ?
    O2 Ca1 O2 . . 6_555 126.26(4) ?
    O2 Ca1 O3 . . . 89.03(4) ?
    O2 Ca1 O4 . . . 99.34(4) ?
    O2 Ca1 O4 . . 6_455 66.87(4) ?
    O2 Ca1 O5 . . . 147.31(4) ?
    O2 Ca1 O3 6_555 . . 75.85(4) ?
    O2 Ca1 O4 6_555 . . 67.86(4) ?
    O2 Ca1 O4 6_555 . 6_455 147.11(4) ?
    O2 Ca1 O5 6_555 . . 83.88(4) ?
    O3 Ca1 O4 . . . 140.23(4) ?
    O3 Ca1 O4 . . 6_455 137.03(4) ?
    O3 Ca1 O5 . . . 113.12(4) ?
    O4 Ca1 O4 . . 6_455 80.74(3) ?
    O4 Ca1 O5 . . . 79.23(4) ?
    O4 Ca1 O5 6_455 . . 80.79(4) ?
    Ca1 O1 Ca1 . . 6_555 96.85(4) ?
    Ca1 O2 Ca1 . . 6_455 98.46(4) ?
    Ca1 O4 Ca1 . . 6_555 91.45(4) ?
    O1 C1 O2 . . . 120.85(13) ?
    O1 C1 C2 . . . 120.64(12) ?
    O2 C1 C2 . . . 118.50(12) ?
    C1 C2 H1c2 . . . 106.15 ?
    C1 C2 C3 . . . 111.00(13) ?
    C1 C2 C4 . . . 113.24(12) ?
    H1c2 C2 C3 . . . 108.99 ?
    H1c2 C2 C4 . . . 106.53 ?
    C3 C2 C4 . . . 110.65(14) ?
    C2 C3 H1c3 . . . 109.47 ?
    C2 C3 H2c3 . . . 109.47 ?
    C2 C3 H3c3 . . . 109.47 ?
    H1c3 C3 H2c3 . . . 109.47 ?
    H1c3 C3 H3c3 . . . 109.47 ?
    H2c3 C3 H3c3 . . . 109.47 ?
    C2 C4 H1c4 . . . 109.47 ?
    C2 C4 H2c4 . . . 109.47 ?
    C2 C4 H3c4 . . . 109.47 ?
    H1c4 C4 H2c4 . . . 109.47 ?
    H1c4 C4 H3c4 . . . 109.47 ?
    H2c4 C4 H3c4 . . . 109.47 ?
    C5 C6 H1c6 . . . 108.62 ?
    C5 C6 C7 . . . 108.04(13) ?
    C5 C6 C8 . . . 112.92(13) ?
    H1c6 C6 C7 . . . 110.74 ?
    H1c6 C6 C8 . . . 105.64 ?
    C7 C6 C8 . . . 110.89(14) ?
    C6 C7 H1c7 . . . 109.47 ?
    C6 C7 H2c7 . . . 109.47 ?
    C6 C7 H3c7 . . . 109.47 ?
    H1c7 C7 H2c7 . . . 109.47 ?
    H1c7 C7 H3c7 . . . 109.47 ?
    H2c7 C7 H3c7 . . . 109.47 ?
    C6 C8 H1c8 . . . 109.47 ?
    C6 C8 H2c8 . . . 109.47 ?
    C6 C8 H3c8 . . . 109.47 ?
    H1c8 C8 H2c8 . . . 109.47 ?
    H1c8 C8 H3c8 . . . 109.47 ?
    H2c8 C8 H3c8 . . . 109.47 ?
    H1o3 O3 H2o3 . . . 107.6(15) ?
    H1o4 O4 H2o4 . . . 106.8(14) ?
    H1o5 O5 H2o5 . . . 106.3(14) ?
    H1ow1 Ow1 H2ow1 . . . 105(2) ?
    H1ow2 Ow2 H2ow2 . . . 104.1(19) ?
loop_
    _geom_torsion_atom_site_label_1
    _geom_torsion_atom_site_label_2
    _geom_torsion_atom_site_label_3
    _geom_torsion_atom_site_label_4
    _geom_torsion_site_symmetry_1
    _geom_torsion_site_symmetry_2
    _geom_torsion_site_symmetry_3
    _geom_torsion_site_symmetry_4
    _geom_torsion
    _geom_torsion_publ_flag
    ? ? ? ? ? ? ? ? ? ?
loop_
    _geom_hbond_atom_site_label_D
    _geom_hbond_atom_site_label_H
    _geom_hbond_atom_site_label_A
    _geom_hbond_site_symmetry_D
    _geom_hbond_site_symmetry_H
    _geom_hbond_site_symmetry_A
    _geom_hbond_distance_DH
    _geom_hbond_distance_HA
    _geom_hbond_distance_DA
    _geom_hbond_angle_DHA
    _geom_hbond_publ_flag
    O3 H1o3 Ow2 . . 3_645 0.840(13) 2.063(15) 2.8754(16) 162.5(15) yes
    O3 H2o3 Ow1 . . 3_645 0.840(14) 1.954(15) 2.7829(17) 168.8(15) yes
    O4 H1o4 O6 . . . 0.840(13) 1.936(13) 2.7560(15) 165.1(14) yes
    O4 H2o4 O7 . . 6_555 0.840(14) 1.925(13) 2.7431(15) 164.4(14) yes
    O5 H1o5 O6 . . 6_455 0.840(13) 1.966(13) 2.7805(15) 163.0(18) yes
    O5 H2o5 O7 . . 6_555 0.840(13) 1.935(13) 2.7597(15) 166.9(18) yes
    Ow1 H1ow1 Ow2 . . 1_455 0.840(5) 1.882(4) 2.7192(17) 174(2) yes
    Ow1 H2ow1 O7 . . . 0.840(13) 1.960(13) 2.7872(17) 168.0(18) yes
    Ow2 H1ow2 O6 . . . 0.840(13) 1.969(13) 2.8070(17) 175.1(17) yes
    Ow2 H2ow2 Ow1 . . 6_555 0.840(7) 1.886(7) 2.7242(18) 175(2) yes
_iucr_refine_instructions_details
;
#m40
   42    0    0    1
 0.360505 0.000000 0.000000 0.000000 0.000000 0.000000      100000
 0.000000 0.000000                                          00
 0.000000 0.000000 0.000000 0.000000 0.000000 0.000000      000000
 0.000000 0.000000 0.000000 0.000000 0.000000 0.000000      000000
Ca1       3  2     1.000000 0.512432 0.148107 0.283542
 0.007927 0.012818 0.013852 0.000141-0.000088-0.000335      0111111111
O1        4  2     1.000000 0.675057 0.123570 0.188111
 0.009740 0.019015 0.017647-0.000640-0.001818-0.001880      0111111111
O2        4  2     1.000000 0.346061 0.120921 0.190687
 0.009940 0.021253 0.017255 0.000727 0.000988-0.003930      0111111111
C1        1  2     1.000000 0.508623 0.118310 0.163029
 0.012426 0.008897 0.017518 0.000736-0.000295 0.000618      0111111111
C2        1  2     1.000000 0.498930 0.109749 0.098623
 0.015338 0.018729 0.015389-0.000432-0.000132 0.001065      0111111111
H1c2      2  1     1.000000 0.446418 0.153868 0.083208
 0.019782 0.000000 0.000000 0.000000 0.000000 0.000000      0000000000
C3        1  2     1.000000 0.355249 0.052425 0.082207
 0.030032 0.038300 0.016853-0.014807-0.000243-0.007242      0111111111
H1c3      2  1     1.000000 0.349227 0.048592 0.040536
 0.042592 0.000000 0.000000 0.000000 0.000000 0.000000      0000000000
H2c3      2  1     1.000000 0.403026 0.009271 0.098419
 0.042592 0.000000 0.000000 0.000000 0.000000 0.000000      0000000000
H3c3      2  1     1.000000 0.221179 0.062580 0.097119
 0.042592 0.000000 0.000000 0.000000 0.000000 0.000000      0000000000
C4        1  2     1.000000 0.703879 0.098719 0.071295
 0.021709 0.031525 0.018185-0.003111 0.004192-0.006547      0111111111
H1c4      2  1     1.000000 0.689212 0.096932 0.029701
 0.035710 0.000000 0.000000 0.000000 0.000000 0.000000      0000000000
H2c4      2  1     1.000000 0.793135 0.136497 0.081634
 0.035710 0.000000 0.000000 0.000000 0.000000 0.000000      0000000000
H3c4      2  1     1.000000 0.761063 0.055638 0.084979
 0.035710 0.000000 0.000000 0.000000 0.000000 0.000000      0000000000
O3        4  2     1.000000 0.499489 0.031750 0.307282
 0.012107 0.014127 0.042350 0.000648 0.000580 0.002696      0111111111
H1o3      2  1     1.000000 0.392019 0.009808 0.310933
 0.034292 0.000000 0.000000 0.000000 0.000000 0.000000      0111000000
H2o3      2  1     1.000000 0.594144 0.003456 0.307754
 0.034292 0.000000 0.000000 0.000000 0.000000 0.000000      0111000000
O4        4  2     1.000000 0.766741 0.239784 0.248599
 0.017216 0.014975 0.014505 0.000158-0.000943 0.000411      0111111111
H1o4      2  1     1.000000 0.736748 0.265716 0.221348
 0.023348 0.000000 0.000000 0.000000 0.000000 0.000000      0111000000
H2o4      2  1     1.000000 0.803898 0.264935 0.275644
 0.023348 0.000000 0.000000 0.000000 0.000000 0.000000      0111000000
O5        4  2     1.000000 0.526652 0.221660 0.365815
 0.011366 0.018301 0.020664-0.000740 0.000855-0.002792      0111111111
H1o5      2  1     1.000000 0.427265 0.247659 0.369434
 0.025166 0.000000 0.000000 0.000000 0.000000 0.000000      0111000000
H2o5      2  1     1.000000 0.628648 0.246814 0.366653
 0.025166 0.000000 0.000000 0.000000 0.000000 0.000000      0111000000
O6        4  2     1.000000 0.694137 0.305988 0.146880
 0.015134 0.021695 0.017537 0.001781-0.002925 0.001026      0111111111
O7        4  2     1.000000 0.361060 0.302459 0.150201
 0.014244 0.019960 0.019817-0.001568 0.002884 0.000863      0111111111
C5        1  2     1.000000 0.523828 0.310756 0.123466
 0.016043 0.007810 0.017278 0.000078 0.000163-0.001309      0111111111
C6        1  2     1.000000 0.513113 0.331592 0.061024
 0.014944 0.021748 0.016956-0.002100-0.001665 0.001397      0111111111
H1c6      2  1     1.000000 0.379623 0.317605 0.045454
 0.021459 0.000000 0.000000 0.000000 0.000000 0.000000      0000000000
C7        1  2     1.000000 0.538975 0.408833 0.057738
 0.038036 0.021002 0.021508 0.004013-0.000818 0.006079      0111111111
H1c7      2  1     1.000000 0.530688 0.423530 0.017824
 0.040273 0.000000 0.000000 0.000000 0.000000 0.000000      0000000000
H2c7      2  1     1.000000 0.432769 0.431102 0.079868
 0.040273 0.000000 0.000000 0.000000 0.000000 0.000000      0000000000
H3c7      2  1     1.000000 0.670091 0.421507 0.073409
 0.040273 0.000000 0.000000 0.000000 0.000000 0.000000      0000000000
C8        1  2     1.000000 0.668122 0.295427 0.024142
 0.041934 0.027558 0.019130 0.005935 0.007766 0.000290      0111111111
H1c8      2  1     1.000000 0.651725 0.309588-0.015704
 0.044311 0.000000 0.000000 0.000000 0.000000 0.000000      0000000000
H2c8      2  1     1.000000 0.803143 0.307466 0.037273
 0.044311 0.000000 0.000000 0.000000 0.000000 0.000000      0000000000
H3c8      2  1     1.000000 0.649309 0.245941 0.027110
 0.044311 0.000000 0.000000 0.000000 0.000000 0.000000      0000000000
Ow1       4  2     1.000000 0.225180 0.425068 0.196540
 0.016389 0.017800 0.033300-0.000046 0.002117-0.003471      0111111111
H1ow1     2  1     1.000000 0.100493 0.429616 0.193083
 0.033744 0.000000 0.000000 0.000000 0.000000 0.000000      0111000000
H2ow1     2  1     1.000000 0.252960 0.388918 0.178957
 0.033744 0.000000 0.000000 0.000000 0.000000 0.000000      0111000000
Ow2       4  2     1.000000 0.818432 0.432593 0.190428
 0.021297 0.019410 0.027995 0.000038-0.002783-0.003456      0111111111
H1ow2     2  1     1.000000 0.781997 0.395678 0.175422
 0.034351 0.000000 0.000000 0.000000 0.000000 0.000000      0111000000
H2ow2     2  1     1.000000 0.790830 0.427646 0.225171
 0.034351 0.000000 0.000000 0.000000 0.000000 0.000000      0111000000
----------------------------   s.u. block   ----------------------------
 0.000527 0.000000 0.000000 0.000000 0.000000 0.000000
 0.000000 0.000000
 0.000000 0.000000 0.000000 0.000000 0.000000 0.000000
 0.000000 0.000000 0.000000 0.000000 0.000000 0.000000
Ca1                0.000000 0.000040 0.000015 0.000012
 0.000143 0.000155 0.000157 0.000120 0.000116 0.000114
O1                 0.000000 0.000143 0.000058 0.000045
 0.000494 0.000616 0.000600 0.000447 0.000424 0.000473
O2                 0.000000 0.000144 0.000058 0.000044
 0.000500 0.000637 0.000600 0.000453 0.000426 0.000480
C1                 0.000000 0.000208 0.000075 0.000063
 0.000700 0.000686 0.000746 0.000607 0.000614 0.000551
C2                 0.000000 0.000214 0.000082 0.000065
 0.000736 0.000799 0.000746 0.000677 0.000628 0.000599
H1c2               0.000000-0.100000-0.100000-0.100000
 0.000000 0.000000 0.000000 0.000000 0.000000 0.000000
C3                 0.000000 0.000265 0.000104 0.000071
 0.000975 0.001174 0.000881 0.000872 0.000721 0.000806
H1c3               0.000000-0.100000-0.100000-0.100000
 0.000000 0.000000 0.000000 0.000000 0.000000 0.000000
H2c3               0.000000-0.100000-0.100000-0.100000
 0.000000 0.000000 0.000000 0.000000 0.000000 0.000000
H3c3               0.000000-0.100000-0.100000-0.100000
 0.000000 0.000000 0.000000 0.000000 0.000000 0.000000
C4                 0.000000 0.000243 0.000098 0.000068
 0.000834 0.001071 0.000886 0.000766 0.000662 0.000767
H1c4               0.000000-0.100000-0.100000-0.100000
 0.000000 0.000000 0.000000 0.000000 0.000000 0.000000
H2c4               0.000000-0.100000-0.100000-0.100000
 0.000000 0.000000 0.000000 0.000000 0.000000 0.000000
H3c4               0.000000-0.100000-0.100000-0.100000
 0.000000 0.000000 0.000000 0.000000 0.000000 0.000000
O3                 0.000000 0.000157 0.000059 0.000056
 0.000546 0.000586 0.000737 0.000496 0.000544 0.000515
H1o3               0.000000 0.001588 0.000886 0.000826
 0.000000 0.000000 0.000000 0.000000 0.000000 0.000000
H2o3               0.000000 0.001996 0.000773 0.000829
 0.000000 0.000000 0.000000 0.000000 0.000000 0.000000
O4                 0.000000 0.000158 0.000056 0.000047
 0.000530 0.000552 0.000565 0.000481 0.000437 0.000498
H1o4               0.000000 0.002654 0.000756 0.000509
 0.000000 0.000000 0.000000 0.000000 0.000000 0.000000
H2o4               0.000000 0.002523 0.000770 0.000514
 0.000000 0.000000 0.000000 0.000000 0.000000 0.000000
O5                 0.000000 0.000152 0.000059 0.000047
 0.000533 0.000591 0.000569 0.000450 0.000452 0.000468
H1o5               0.000000 0.001742 0.000770 0.000782
 0.000000 0.000000 0.000000 0.000000 0.000000 0.000000
H2o5               0.000000 0.001690 0.000786 0.000776
 0.000000 0.000000 0.000000 0.000000 0.000000 0.000000
O6                 0.000000 0.000153 0.000060 0.000044
 0.000527 0.000654 0.000574 0.000475 0.000436 0.000497
O7                 0.000000 0.000153 0.000059 0.000045
 0.000527 0.000630 0.000580 0.000466 0.000436 0.000496
C5                 0.000000 0.000214 0.000075 0.000064
 0.000720 0.000685 0.000743 0.000599 0.000603 0.000572
C6                 0.000000 0.000224 0.000085 0.000066
 0.000734 0.000809 0.000776 0.000665 0.000632 0.000622
H1c6               0.000000-0.100000-0.100000-0.100000
 0.000000 0.000000 0.000000 0.000000 0.000000 0.000000
C7                 0.000000 0.000278 0.000090 0.000073
 0.001024 0.000913 0.000911 0.000808 0.000767 0.000724
H1c7               0.000000-0.100000-0.100000-0.100000
 0.000000 0.000000 0.000000 0.000000 0.000000 0.000000
H2c7               0.000000-0.100000-0.100000-0.100000
 0.000000 0.000000 0.000000 0.000000 0.000000 0.000000
H3c7               0.000000-0.100000-0.100000-0.100000
 0.000000 0.000000 0.000000 0.000000 0.000000 0.000000
C8                 0.000000 0.000281 0.000098 0.000072
 0.001073 0.001069 0.000899 0.000865 0.000799 0.000798
H1c8               0.000000-0.100000-0.100000-0.100000
 0.000000 0.000000 0.000000 0.000000 0.000000 0.000000
H2c8               0.000000-0.100000-0.100000-0.100000
 0.000000 0.000000 0.000000 0.000000 0.000000 0.000000
H3c8               0.000000-0.100000-0.100000-0.100000
 0.000000 0.000000 0.000000 0.000000 0.000000 0.000000
Ow1                0.000000 0.000174 0.000065 0.000054
 0.000561 0.000664 0.000703 0.000511 0.000513 0.000544
H1ow1              0.000000 0.000508 0.001100 0.000820
 0.000000 0.000000 0.000000 0.000000 0.000000 0.000000
H2ow1              0.000000 0.002943 0.000558 0.000759
 0.000000 0.000000 0.000000 0.000000 0.000000 0.000000
Ow2                0.000000 0.000175 0.000065 0.000052
 0.000603 0.000687 0.000706 0.000519 0.000525 0.000569
H1ow2              0.000000 0.002859 0.000532 0.000781
 0.000000 0.000000 0.000000 0.000000 0.000000 0.000000
H2ow2              0.000000 0.002843 0.001119 0.000222
 0.000000 0.000000 0.000000 0.000000 0.000000 0.000000
--------------------------   Saved points   ----------------------------
    0
--------------------------   Fourier maxima   --------------------------
    1    1    1
max1      1  1     1.000000 0.164284 0.296492 0.335374      000  0  0  0
     0.16     0.11
max2      1  1     1.000000 0.150084 0.375432 0.787898      000  0  0  0
     0.21     0.11
max3      1  1     1.000000 0.150000 0.690042 0.666522      000  0  0  0
     0.28     0.11
max4      1  1     1.000000 0.133952 0.611313 0.227847      000  0  0  0
     0.23     0.10
max5      1  1     1.000000 0.002209 0.444759 0.404869      000  0  0  0
     0.27     0.10
max6      1  1     1.000000 0.032655 0.309799 0.411371      000  0  0  0
     0.31     0.09
max7      1  1     1.000000 0.191658 0.646432 0.205288      000  0  0  0
     0.18     0.09
max8      1  1     1.000000 0.239260 0.730506 0.646158      000  0  0  0
     0.21     0.09
max9      1  1     1.000000 0.109556 0.711362 0.636415      000  0  0  0
     0.20     0.09
max10     1  1     1.000000 0.251194 0.323277 0.365528      000  0  0  0
     0.20     0.08
max11     1  1     1.000000 0.070112 0.587811 0.091046      000  0  0  0
     0.21     0.08
max12     1  1     1.000000 0.075100 0.438118 0.661038      000  0  0  0
     0.18     0.08
max13     1  1     1.000000 0.175843 0.661827 0.637566      000  0  0  0
     0.27     0.08
max14     1  1     1.000000 0.044501 0.475227 0.740361      000  0  0  0
     0.20     0.08
max15     1  1     1.000000 0.087402 0.390179 0.911864      000  0  0  0
     0.28     0.08
max16     1  1     1.000000 0.043792 0.474511 0.758024      000  0  0  0
     0.20     0.08
max17     1  1     1.000000 0.233220 0.357241 0.819784      000  0  0  0
     0.17     0.08
max18     1  1     1.000000 0.239704 0.643324 0.167052      000  0  0  0
     0.17     0.08
max19     1  1     1.000000 0.227666 0.477673 0.170434      000  0  0  0
     0.24     0.08
max20     1  1     1.000000 0.112889 0.615163 0.174446      000  0  0  0
     0.20     0.08
max21     1  1     1.000000-0.003222 0.621314 0.129750      000  0  0  0
     0.30     0.08
max22     1  1     1.000000 0.180900 0.547203 0.368975      000  0  0  0
     0.21     0.07
max23     1  1     1.000000 0.179300 0.261215 0.323662      000  0  0  0
     0.16     0.07
max24     1  1     1.000000 0.072418 0.451752 0.760617      000  0  0  0
     0.16     0.07
max25     1  1     1.000000 0.181788 0.581416 0.189898      000  0  0  0
     0.21     0.07
max26     1  1     1.000000 0.031316 0.361849 0.441158      000  0  0  0
     0.22     0.07
max27     1  1     1.000000 0.166620 0.446844 0.754375      000  0  0  0
     0.16     0.07
max28     1  1     1.000000 0.145328 0.720899 0.685237      000  0  0  0
     0.24     0.07
max29     1  1     1.000000 0.088231 0.312430 0.450120      000  0  0  0
     0.20     0.07
max30     1  1     1.000000 0.107097 0.322022 0.360170      000  0  0  0
     0.27     0.07
max31     1  1     1.000000 0.145216 0.574764 0.400663      000  0  0  0
     0.18     0.07
max32     1  1     1.000000 0.240434 0.586890 0.934677      000  0  0  0
     0.19     0.07
max33     1  1     1.000000 0.222377 0.409289 0.830787      000  0  0  0
     0.15     0.07
max34     1  1     1.000000 0.227649 0.345726 0.329186      000  0  0  0
     0.22     0.07
max35     1  1     1.000000 0.131557 0.556857 0.643466      000  0  0  0
     0.20     0.07
max36     1  1     1.000000 0.199376 0.253439 0.461931      000  0  0  0
     0.25     0.07
max37     1  1     1.000000 0.194575 0.424031 0.801367      000  0  0  0
     0.16     0.07
max38     1  1     1.000000 0.186250 0.470218 0.595710      000  0  0  0
     0.25     0.07
max39     1  1     1.000000 0.069329 0.578635 0.812022      000  0  0  0
     0.18     0.06
max40     1  1     1.000000 0.017133 0.541805 0.344706      000  0  0  0
     0.14     0.06
max41     1  1     1.000000 0.001903 0.740318 0.438251      000  0  0  0
     0.18     0.06
max42     1  1     1.000000 0.157374 0.636271 0.726089      000  0  0  0
     0.20     0.06
max43     1  1     1.000000 0.035184 0.344551 0.670680      000  0  0  0
     0.18     0.06
max44     1  1     1.000000 0.162619 0.541730 0.685917      000  0  0  0
     0.13     0.06
max45     1  1     1.000000 0.030974 0.564170 0.293348      000  0  0  0
     0.24     0.06
max46     1  1     1.000000 0.164699 0.403581 0.294710      000  0  0  0
     0.21     0.06
max47     1  1     1.000000 0.030629 0.485724 0.260528      000  0  0  0
     0.16     0.06
max48     1  1     1.000000 0.166626 0.569614 0.944440      000  0  0  0
     0.16     0.06
max49     1  1     1.000000 0.028791 0.634327 0.239917      000  0  0  0
     0.20     0.06
max50     1  1     1.000000 0.143675 0.472349 0.520444      000  0  0  0
     0.23     0.06
--------------------------   Fourier minima   --------------------------
    1    1    1
min1      1  1     1.000000 0.215961 0.278289 0.248821      000  0  0  0
     0.23     0.11
min2      1  1     1.000000 0.059349 0.330770 0.723387      000  0  0  0
     0.23     0.11
min3      1  1     1.000000 0.068523 0.646461 0.293001      000  0  0  0
     0.27     0.10
min4      1  1     1.000000 0.061376 0.273314 0.406508      000  0  0  0
     0.28     0.09
min5      1  1     1.000000 0.129091 0.742005 0.362563      000  0  0  0
     0.22     0.09
------------------------------------------------------------------------
#m50
Version Jana2006
title
cell 6.6662 19.5903 23.4286 90 90 90
esdcell 0.0002 0.0007 0.0008 0 0 0
spgroup Pbca 61 3
lattice P
symmetry x y z
symmetry -x+1/2 -y z+1/2
symmetry -x y+1/2 -z+1/2
symmetry x+1/2 -y+1/2 -z
symmetry -x -y -z
symmetry x+1/2 y -z+1/2
symmetry x -y+1/2 z+1/2
symmetry -x+1/2 y+1/2 z
unitsnumb 8
chemform C8 H24 Ca O9
formtab -62
atom C atradius 0.77 color 128073041
atom H atradius 0.46 color 255204204
atom Ca atradius 1.97 color 90150189
atom O atradius 0.74 color 254003000
roundmethod 1
end
*******************************************************************************
contour
end contour
dist
  angles 1 lsttype 1 dmax 1.7
  selfirst Ca1 O1 O2 O3 O4 O5
  selsecnd Ca1 O1 O2 O3 O4 O5
  bondval Ca O 1.967 0.37
  bondval Sr O 2.118 0.37
end dist
fourier
  maptype 6 positive 50 negative 5
end fourier
refine
  fsquare 1 skipbad 1 badref 15
  restric Ca1 1 Sr1
  distfix 0.84 0.001 O5 H1o5; O5 H2o5;
  distfix 0.84 0.001 O4 H1o4; O4 H2o4;
  distfix 0.84 0.001 O3 H1o3; O3 H2o3;
  distfix 0.84 0.001 Ow2 H1ow2; Ow2 H2ow2;
  distfix 0.84 0.001 Ow1 H1ow1; Ow1 H2ow1;
  keep hydro tetrahed C2 3 1 C1 C3 C4 1.00 H1c2
  keep ADP riding C2 1.2 H1c2
  keep hydro tetrahed C6 3 1 C5 C8 C7 1.00 H1c6
  keep ADP riding C6 1.2 H1c6
  keep ADP riding Ow1 1.5 H2ow1 H1ow1
  keep ADP riding Ow2 1.5 H2ow2 H1ow2
  keep ADP riding O3 1.5 H1o3 H2o3
  keep ADP riding O4 1.5 H2o4 H1o4
  keep ADP riding O5 1.5 H2o5 H1o5
  keep hydro tetrahed C3 1 3 C2 0.98 H1c3 H2c3 H3c3
  keep ADP riding C3 1.5 H1c3 H2c3 H3c3
  keep hydro tetrahed C4 1 3 C2 0.98 H1c4 H2c4 H3c4
  keep ADP riding C4 1.5 H1c4 H2c4 H3c4
  keep hydro tetrahed C7 1 3 C6 0.98 H1c7 H2c7 H3c7
  keep ADP riding C7 1.5 H1c7 H2c7 H3c7
  keep hydro tetrahed C8 1 3 C6 0.98 H1c8 H2c8 H3c8
  keep ADP riding C8 1.5 H1c8 H2c8 H3c8
end refine
;
data_II
_chemical_name_systematic
;
<i>catena</i>-Poly[[\m-aqua-diaqua(\m~3~-2-methylpropanoato-\
\k^4^<i>O</i>:<i>O</i>,<i>O</i>':<i>O</i>')strontium] 2-methylpropanoate
dihydrate]
;
_chemical_name_common
;
strontium isobutyrate pentahydrate
;
_chemical_formula_moiety
;
C4 H13 O5 Sr +, C4 H7 O2 -, 2(H2 O)
;
_chemical_formula_sum     'C8 H24 O9 Sr1'
_chemical_formula_structural     ?
_chemical_formula_analytical     ?
_chemical_formula_iupac
;
[Sr (C4 H7 O2) (H2 O1)3], C4 H7 O2, 2H2 O
;
_chemical_formula_weight     351.9
_chemical_melting_point     ?
_chemical_compound_source     ?
_chemical_absolute_configuration     .
_symmetry_cell_setting     orthorhombic
_symmetry_space_group_name_H-M     'C m c e'
_symmetry_space_group_name_Hall     '-C 2bc 2'
loop_
    _space_group_symop_id
    _space_group_symop_operation_xyz
    1 x,y,z
    2 -x,-y+1/2,z+1/2
    3 -x,y+1/2,-z+1/2
    4 x,-y,-z
    5 -x,-y,-z
    6 x,y+1/2,-z+1/2
    7 x,-y+1/2,z+1/2
    8 -x,y,z
    9 x+1/2,y+1/2,z
    10 -x+1/2,-y,z+1/2
    11 -x+1/2,y,-z+1/2
    12 x+1/2,-y+1/2,-z
    13 -x+1/2,-y+1/2,-z
    14 x+1/2,y,-z+1/2
    15 x+1/2,-y,z+1/2
    16 -x+1/2,y+1/2,z
_cell_length_a     6.8801(3)
_cell_length_b     19.7520(11)
_cell_length_c     23.2734(13)
_cell_angle_alpha     90
_cell_angle_beta     90
_cell_angle_gamma     90
_cell_volume     3162.8(3)
_cell_formula_units_Z     8
_cell_measurement_reflns_used     9972
_cell_measurement_theta_min     2.24
_cell_measurement_theta_max     27.47
_cell_measurement_temperature     120
_cell_special_details
;
There have been used diffractions with I/\s(I)>20
for the unit cell determination.
;
loop_
    _twin_individual_id
    _twin_individual_mass_fraction_refined
    _twin_individual_twin_matrix_11
    _twin_individual_twin_matrix_12
    _twin_individual_twin_matrix_13
    _twin_individual_twin_matrix_21
    _twin_individual_twin_matrix_22
    _twin_individual_twin_matrix_23
    _twin_individual_twin_matrix_31
    _twin_individual_twin_matrix_32
    _twin_individual_twin_matrix_33
    ? ? ? ? ? ? ? ? ? ? ?
_exptl_crystal_description     prism
_exptl_crystal_colour     'colourless'
_exptl_crystal_size_max     0.241
_exptl_crystal_size_mid     0.118
_exptl_crystal_size_min     0.080
_exptl_crystal_size_rad     ?
_exptl_crystal_density_diffrn     1.478
_exptl_crystal_density_meas     ?
_exptl_crystal_density_method     ?
_exptl_crystal_F_000     1456
loop_
    _exptl_crystal_face_index_h
    _exptl_crystal_face_index_k
    _exptl_crystal_face_index_l
    _exptl_crystal_face_perp_dist
    ? ? ? ?
_exptl_absorpt_coefficient_mu     3.44
_exptl_absorpt_correction_type     multi-scan
_exptl_absorpt_process_details     '(<i>SADABS</i>; Bruker, 2017)'
_exptl_absorpt_correction_T_min     0.4910
_exptl_absorpt_correction_T_max     0.7700
_exptl_special_details     ?
_diffrn_ambient_temperature     120
_diffrn_source     'I\mS  micro-focus sealed tube'
_diffrn_source_power     ?
_diffrn_source_voltage     ?
_diffrn_source_current     ?
_diffrn_radiation_type     'Mo K\a'
_diffrn_radiation_wavelength     0.71073
_diffrn_radiation_source     'X-ray tube'
_diffrn_radiation_monochromator     'Quazar Mo multilayer optic'
_diffrn_measurement_device_type
                                   'Bruker D8 VENTURE Kappa Duo PHOTON 100 CMOS'
_diffrn_measurement_device     ?
_diffrn_measurement_method     '\f and \w scans'
_diffrn_detector     'CCD'
_diffrn_measurement_specimen_support     ?
_diffrn_detector_area_resol_mean     ?
_diffrn_reflns_number     21213
_diffrn_reflns_av_R_equivalents     0.0315
_diffrn_reflns_av_unetI/netI     0.0146
_diffrn_reflns_theta_min     2.24
_diffrn_reflns_theta_max     27.49
_diffrn_reflns_theta_full     27.49
_diffrn_measured_fraction_theta_max     1
_diffrn_measured_fraction_theta_full     1
_diffrn_reflns_limit_h_min     -8
_diffrn_reflns_limit_h_max     8
_diffrn_reflns_limit_k_min     -25
_diffrn_reflns_limit_k_max     25
_diffrn_reflns_limit_l_min     -30
_diffrn_reflns_limit_l_max     27
_diffrn_reflns_reduction_process     ?
_diffrn_standards_number     0
_diffrn_standards_interval_count     .
_diffrn_standards_interval_time     .
_diffrn_standards_decay_%     ?
loop_
    _diffrn_standard_refln_index_h
    _diffrn_standard_refln_index_k
    _diffrn_standard_refln_index_l
    ? ? ?
_diffrn_radiation_probe     x-ray
loop_
    _refln_index_h
    _refln_index_k
    _refln_index_l
    _refln_observed_status
    _refln_F_squared_meas
    _refln_F_squared_calc
    _refln_F_squared_sigma
    2 0 0 o 49189.00 47789.90 444.34
    4 0 0 o 77892.10 74146.60 894.26
    6 0 0 o 70525.70 71283.90 922.29
    8 0 0 o 18604.90 19617.00 347.86
    2 2 0 o 1176.18 1131.75 16.28
    4 2 0 o 2959.35 3006.13 37.78
    6 2 0 o 1456.45 1243.77 47.28
    8 2 0 o 1231.31 1024.82 70.81
    0 4 0 o 87457.90 84960.20 987.40
    2 4 0 o 30557.50 31038.20 211.59
    4 4 0 o 16813.30 17074.20 142.33
    6 4 0 o 27239.90 27141.40 273.26
    8 4 0 o 4938.07 4770.86 117.26
    2 6 0 o 72596.00 71054.00 585.72
    4 6 0 o 5741.56 5990.85 59.64
    6 6 0 o 10294.80 10300.70 113.58
    8 6 0 o 5264.08 5252.52 126.65
    0 8 0 o 7845.62 8857.97 103.96
    2 8 0 o 22557.10 21816.20 201.85
    4 8 0 o 14166.70 14200.80 145.78
    6 8 0 o 3894.59 3961.87 79.96
    8 8 0 o 4438.37 4378.28 107.52
    0 10 0 o 3225.48 3357.06 67.36
    2 10 0 o 24815.00 24985.30 252.11
    4 10 0 o 24343.20 24604.00 277.17
    6 10 0 o 3338.34 3085.71 78.89
    8 10 0 o 8200.62 8313.63 144.59
    0 12 0 o 874.30 509.76 48.95
    2 12 0 o 248.30 197.63 24.36
    4 12 0 o 4505.97 4308.93 74.97
    6 12 0 o 2565.27 2311.59 75.20
    0 14 0 o 8489.91 8922.54 161.10
    2 14 0 o 9761.14 10046.80 127.36
    4 14 0 o 8290.55 8396.60 114.53
    6 14 0 o 5295.80 5270.03 105.97
    0 16 0 o 331.83 423.21 47.28
    2 16 0 o 12991.40 13584.00 164.43
    4 16 0 o 6512.50 6620.51 111.44
    6 16 0 o 995.24 856.08 75.20
    0 18 0 o 13163.00 12698.60 300.82
    2 18 0 o 3918.83 3663.63 83.88
    4 18 0 o 6658.39 6655.44 131.40
    6 18 0 o 2278.00 2351.87 94.09
    0 20 0 o 6953.03 7428.21 170.37
    2 20 0 o 6339.39 6242.30 129.02
    4 20 0 o 3604.23 3409.17 101.46
    0 22 0 o 389.33 213.50 75.92
    2 22 0 o 1880.71 1626.18 86.25
    4 22 0 o 1069.73 738.41 72.71
    0 24 0 o 10912.50 11744.00 247.47
    2 24 0 o 12130.50 12829.50 188.31
    1 1 1 o 2004.86 1839.92 11.52
    3 1 1 o 12145.00 10708.40 65.22
    5 1 1 o 316.38 226.12 17.70
    7 1 1 o 428.18 401.59 32.32
    0 2 1 o 75231.80 74883.00 1092.78
    2 2 1 o 89071.30 83706.60 419.15
    4 2 1 o 26824.50 26482.00 147.08
    6 2 1 o 25819.70 25671.70 182.49
    8 2 1 o 12068.40 12048.10 144.23
    1 3 1 o 20927.60 19264.60 115.24
    3 3 1 o 434.59 386.43 10.34
    5 3 1 o 1584.05 1464.44 27.21
    7 3 1 o 1358.08 1261.10 48.00
    0 4 1 o 2260.29 2534.11 24.95
    2 4 1 o 1529.28 1633.01 13.90
    4 4 1 o 12298.20 12168.20 76.15
    6 4 1 o 843.41 586.74 27.68
    8 4 1 o 1106.92 958.56 52.87
    1 5 1 o 27782.90 25660.90 180.11
    3 5 1 o 3137.80 2923.02 25.54
    5 5 1 o 4817.72 4837.06 43.84
    7 5 1 o 942.61 953.07 35.17
    0 6 1 o 115665.00 109501.00 973.74
    2 6 1 o 6773.16 7349.97 44.08
    4 6 1 o 3697.26 3945.94 34.22
    6 6 1 o 20945.20 21041.30 156.82
    8 6 1 o 3155.38 2838.12 74.14
    3 7 1 o 2151.58 2214.38 25.78
    5 7 1 o 1081.73 1068.30 25.78
    7 7 1 o 189.62 108.29 37.66
    0 8 1 o 45373.70 47564.10 389.92
    2 8 1 o 21031.00 21862.20 134.13
    4 8 1 o 14930.30 15289.00 112.27
    6 8 1 o 10424.60 10518.00 101.10
    8 8 1 o 5448.94 5424.55 82.93
    1 9 1 o 1394.55 1093.87 20.20
    3 9 1 o 1044.19 939.46 23.64
    5 9 1 o 1649.98 1540.88 34.81
    7 9 1 o 386.12 324.21 36.59
    0 10 1 o 96229.80 92519.50 1000.94
    2 10 1 o 2344.53 2294.69 31.48
    4 10 1 o 8102.24 7943.49 73.30
    6 10 1 o 8045.45 7988.44 94.69
    8 10 1 o 1628.36 1671.21 52.75
    1 11 1 o 41.70 25.06 13.31
    3 11 1 o 1608.05 1547.98 31.96
    5 11 1 o 1235.23 1203.09 33.62
    7 11 1 < 46.10 28.35 34.45
    0 12 1 o 23561.30 24633.70 266.72
    2 12 1 o 22684.00 22938.50 189.62
    4 12 1 o 18017.20 17943.70 134.49
    6 12 1 o 6716.96 6795.92 84.11
    1 13 1 o 2715.56 2708.24 39.68
    3 13 1 o 3488.87 3508.68 46.33
    5 13 1 o 657.95 582.59 32.32
    7 13 1 o 1120.70 1042.91 49.19
    0 14 1 o 5470.09 5492.68 84.47
    2 14 1 o 2724.23 2510.44 43.96
    4 14 1 o 3709.14 3489.65 53.34
    6 14 1 o 799.57 619.36 41.46
    1 15 1 o 277.41 168.73 23.17
    3 15 1 o 735.53 722.11 30.41
    5 15 1 o 102.77 40.22 30.30
    7 15 1 < 85.07 55.56 53.46
    0 16 1 o 433.05 452.16 35.76
    2 16 1 o 24573.30 24965.20 218.37
    4 16 1 o 9390.11 9339.86 95.52
    6 16 1 o 4236.04 3790.32 88.15
    1 17 1 o 2657.70 2844.83 48.83
    3 17 1 < 83.16 60.25 29.46
    5 17 1 o 843.41 858.58 47.28
    0 18 1 o 4465.93 4534.55 99.32
    2 18 1 o 5467.71 5351.15 74.37
    4 18 1 o 4527.83 4479.62 73.78
    6 18 1 o 2926.68 2870.10 78.41
    1 19 1 o 679.81 605.62 38.49
    3 19 1 o 366.16 431.35 36.12
    5 19 1 o 284.18 280.89 41.23
    0 20 1 o 1261.37 1124.00 64.63
    2 20 1 o 1675.88 1540.77 49.66
    4 20 1 o 2921.33 2829.76 67.36
    1 21 1 o 1313.76 1360.89 45.62
    3 21 1 o 233.57 244.84 38.73
    5 21 1 o 791.13 778.35 48.24
    0 22 1 o 9684.75 9633.46 154.57
    2 22 1 o 6138.73 6186.56 85.07
    4 22 1 o 11245.60 11466.60 125.82
    1 23 1 o 127.12 88.01 38.61
    3 23 1 < 26.49 14.96 44.79
    0 24 1 o 266.13 6.22 60.71
    2 24 1 o 486.16 176.19 50.26
    1 25 1 o 328.86 249.39 46.81
    2 0 2 o 6942.34 7375.40 51.80
    4 0 2 o 36571.40 38007.80 290.96
    6 0 2 o 18656.50 18122.50 209.46
    8 0 2 o 9607.28 8940.87 158.25
    1 1 2 o 4340.00 3617.13 23.05
    3 1 2 o 23991.80 21882.20 122.96
    5 1 2 o 862.53 704.75 22.93
    7 1 2 < 78.41 81.06 26.26
    0 2 2 o 1599.13 1533.76 17.94
    2 2 2 o 52.51 33.81 5.23
    4 2 2 o 1930.25 1926.56 22.10
    6 2 2 o 143.88 54.19 23.40
    8 2 2 o 742.42 767.86 55.36
    1 3 2 o 6072.08 5667.27 37.31
    5 3 2 o 368.54 313.90 17.23
    7 3 2 < 79.84 81.01 31.48
    0 4 2 o 28095.10 28435.00 240.11
    2 4 2 o 19441.70 19715.40 101.22
    4 4 2 o 3139.22 3426.94 29.11
    6 4 2 o 16459.00 16583.80 124.39
    8 4 2 o 3734.44 3667.96 78.53
    3 5 2 o 3834.72 3844.66 28.99
    5 5 2 o 131.99 104.08 16.87
    7 5 2 o 1008.79 858.88 38.37
    0 6 2 o 3470.69 3601.42 36.24
    2 6 2 o 55433.70 53569.20 303.43
    4 6 2 o 6330.48 5967.64 49.30
    6 6 2 o 8162.12 8429.11 77.46
    8 6 2 o 2983.11 3169.06 77.34
    1 7 2 o 253.77 217.78 10.69
    3 7 2 o 828.32 716.98 16.87
    5 7 2 o 1150.88 1109.04 27.68
    7 7 2 o 352.97 274.35 31.96
    0 8 2 o 35317.60 34957.90 290.24
    2 8 2 o 9718.01 9086.47 64.51
    4 8 2 o 6648.41 6406.80 59.52
    6 8 2 o 4771.39 4603.24 63.92
    8 8 2 o 3767.00 3888.28 76.87
    1 9 2 o 32897.70 32391.50 198.29
    3 9 2 o 13061.10 12416.60 101.82
    5 9 2 o 8127.79 8080.92 80.19
    7 9 2 o 4387.64 4809.69 66.89
    0 10 2 o 33370.00 34202.30 358.68
    2 10 2 o 18057.60 18276.80 151.36
    4 10 2 o 25411.20 25657.70 187.36
    6 10 2 o 7470.43 7494.18 82.33
    8 10 2 o 5337.38 5495.90 94.81
    1 11 2 o 16868.00 16482.80 131.52
    3 11 2 o 1585.59 1427.71 31.25
    5 11 2 o 5115.09 5067.31 70.69
    7 11 2 o 1911.71 1881.96 56.55
    0 12 2 o 63.44 0.55 19.84
    2 12 2 o 3696.19 3427.97 49.07
    4 12 2 o 124.15 40.10 20.67
    6 12 2 o 1173.45 1112.47 40.28
    1 13 2 o 2831.51 2786.29 38.85
    3 13 2 o 3999.03 3982.42 50.02
    5 13 2 o 2643.56 2678.57 51.68
    7 13 2 o 363.67 323.17 42.41
    0 14 2 o 19320.80 19774.50 224.54
    2 14 2 o 16403.00 16631.20 138.65
    4 14 2 o 12949.70 13288.80 104.91
    6 14 2 o 7849.54 7685.33 106.33
    1 15 2 o 17789.10 17849.10 155.52
    3 15 2 o 2555.53 2440.34 44.91
    5 15 2 o 8450.82 8371.78 94.09
    7 15 2 o 4555.75 4726.15 108.00
    0 16 2 < 85.54 85.02 31.48
    2 16 2 o 6817.47 6746.43 75.44
    4 16 2 o 3089.32 2949.28 56.43
    6 16 2 o 1035.52 906.17 57.98
    1 17 2 o 379.59 320.01 28.16
    3 17 2 o 251.04 280.97 25.78
    5 17 2 o 482.95 419.17 42.41
    0 18 2 o 10367.20 11032.70 148.75
    2 18 2 o 5954.22 6079.46 80.31
    4 18 2 o 8396.17 8494.20 93.62
    6 18 2 o 3221.08 3193.59 82.81
    1 19 2 o 1091.36 1149.37 41.70
    3 19 2 o 3639.40 3709.95 68.79
    5 19 2 o 1411.66 1251.44 52.51
    0 20 2 o 2236.41 1992.00 88.04
    2 20 2 o 7833.03 7992.37 95.52
    4 20 2 o 4667.19 4619.84 81.38
    1 21 2 o 193.18 138.38 34.10
    3 21 2 o 342.16 297.04 41.58
    5 21 2 < 37.42 79.81 40.16
    0 22 2 o 363.90 185.37 53.46
    2 22 2 o 717.12 630.56 43.84
    4 22 2 o 499.11 311.23 46.69
    1 23 2 o 1699.41 1678.38 56.43
    3 23 2 o 1158.84 1161.46 50.85
    0 24 2 o 7191.83 7623.26 140.19
    2 24 2 o 8167.23 8319.78 111.44
    1 25 2 o 810.14 703.11 51.09
    1 1 3 o 3609.70 3698.86 20.08
    3 1 3 o 29784.90 28188.90 148.87
    5 1 3 o 1551.02 1581.27 27.33
    7 1 3 o 2246.99 2183.89 52.75
    0 2 3 o 38279.10 36496.70 323.51
    2 2 3 o 55377.80 53998.80 258.05
    4 2 3 o 12934.00 12525.50 75.92
    6 2 3 o 13105.80 12997.10 103.60
    8 2 3 o 5641.64 5819.51 103.48
    1 3 3 o 8849.77 8600.57 54.06
    3 3 3 o 6976.55 7406.47 39.56
    5 3 3 o 6590.19 6486.81 55.24
    7 3 3 o 2032.54 2046.16 47.52
    0 4 3 o 86252.30 85223.80 726.26
    2 4 3 o 306.16 311.38 8.08
    4 4 3 o 6098.93 6031.19 44.20
    6 4 3 o 4797.29 4717.54 58.45
    8 4 3 o 2348.21 2038.68 67.96
    1 5 3 o 42214.40 37884.60 262.80
    3 5 3 o 3951.03 3848.85 30.18
    5 5 3 o 3780.06 3747.11 42.18
    7 5 3 o 954.02 932.03 35.88
    0 6 3 o 10066.10 10046.50 88.15
    2 6 3 o 10886.40 10926.70 67.60
    4 6 3 o 2368.41 2611.93 27.44
    6 6 3 o 4385.15 4192.88 54.41
    8 6 3 o 2079.35 2137.25 58.93
    1 7 3 o 13802.30 14767.50 95.05
    3 7 3 o 14328.80 13947.90 97.42
    5 7 3 o 9663.48 9622.67 82.57
    7 7 3 o 2299.26 2265.70 50.85
    0 8 3 o 25236.00 26453.70 213.26
    2 8 3 o 28438.30 26939.10 182.96
    4 8 3 o 24218.70 24468.50 165.97
    6 8 3 o 11139.10 11073.30 104.19
    8 8 3 o 4119.26 4028.85 84.35
    1 9 3 o 3689.18 3854.70 33.38
    3 9 3 o 251.63 143.05 15.44
    5 9 3 o 1128.78 955.11 33.62
    7 9 3 o 2362.11 2296.22 61.19
    0 10 3 o 2017.81 2139.05 34.81
    2 10 3 o 3156.21 2780.57 43.48
    4 10 3 o 315.79 297.42 22.57
    6 10 3 o 182.13 158.73 32.08
    8 10 3 o 159.20 96.53 46.81
    1 11 3 o 10509.00 10188.60 87.92
    3 11 3 o 15748.90 16205.90 126.41
    5 11 3 o 5503.35 5560.61 65.11
    7 11 3 o 2299.38 2105.45 61.19
    0 12 3 o 5946.98 6232.72 78.41
    2 12 3 o 9536.83 9831.50 91.48
    4 12 3 o 12257.90 12512.30 100.87
    6 12 3 o 3468.79 3311.97 68.55
    1 13 3 o 7403.54 7525.68 72.23
    3 13 3 o 9932.34 9911.25 90.06
    5 13 3 o 2852.90 2858.31 57.74
    7 13 3 o 4661.13 4631.23 87.32
    0 14 3 o 247.59 254.07 27.09
    2 14 3 o 1185.33 1210.67 34.57
    4 14 3 o 1399.18 1307.19 34.69
    6 14 3 o 122.85 13.41 39.68
    1 15 3 o 1480.68 1292.02 34.45
    3 15 3 o 1454.79 1340.14 36.12
    5 15 3 o 297.85 193.47 32.79
    7 15 3 o 975.28 942.99 63.80
    0 16 3 o 10426.50 10358.60 139.84
    2 16 3 o 15997.80 16300.30 146.85
    4 16 3 o 5028.25 4910.15 67.60
    6 16 3 o 6792.88 6920.45 111.56
    1 17 3 o 13448.30 13939.70 121.66
    3 17 3 o 3677.30 3812.05 53.34
    5 17 3 o 6812.60 7063.61 89.10
    0 18 3 o 2520.00 2145.85 71.28
    2 18 3 o 5218.22 5264.78 81.74
    4 18 3 o 2249.24 2134.88 53.23
    6 18 3 o 2367.93 2334.94 72.83
    1 19 3 o 646.54 688.16 38.73
    3 19 3 o 820.95 766.15 36.12
    5 19 3 o 212.31 151.54 45.15
    0 20 3 o 4056.53 3941.73 115.12
    2 20 3 o 1818.45 1827.93 48.71
    4 20 3 o 3493.74 3493.11 71.40
    1 21 3 o 9133.84 9532.34 103.96
    3 21 3 o 550.43 504.78 40.16
    5 21 3 o 5329.66 5726.90 92.79
    0 22 3 o 6879.13 6405.72 141.62
    2 22 3 o 2344.05 2456.13 61.30
    4 22 3 o 4233.67 4351.88 78.29
    1 23 3 o 2769.38 2565.36 71.76
    3 23 3 o 1358.67 1311.63 51.80
    0 24 3 o 218.60 72.17 60.47
    2 24 3 o 559.82 487.28 49.78
    1 25 3 o 2408.92 2441.54 69.26
    0 0 4 o 291.31 232.24 11.17
    2 0 4 o 793.15 828.34 14.02
    4 0 4 o 8673.82 9157.23 87.56
    6 0 4 o 452.65 427.55 37.54
    8 0 4 o 2456.68 2212.38 98.73
    1 1 4 o 45972.00 45230.70 238.80
    3 1 4 o 45359.80 41569.50 218.60
    5 1 4 o 15414.80 14907.90 114.41
    7 1 4 o 3535.80 3515.18 65.11
    0 2 4 o 48.12 18.95 5.11
    2 2 4 o 3530.81 3074.46 23.17
    4 2 4 o 1168.82 1237.01 19.13
    6 2 4 o 292.14 269.94 24.47
    8 2 4 o 575.74 492.59 52.39
    1 3 4 o 28869.10 27488.40 166.33
    3 3 4 o 2604.12 2674.88 20.55
    5 3 4 o 8071.00 7719.96 70.45
    7 3 4 o 153.85 173.11 34.22
    0 4 4 o 9441.43 9338.06 85.30
    2 4 4 o 30167.80 29083.80 164.07
    4 4 4 o 3484.36 3473.77 31.36
    6 4 4 o 5678.59 5885.36 60.83
    8 4 4 o 1433.76 1475.77 60.83
    1 5 4 o 6566.31 7237.41 45.03
    3 5 4 o 56613.80 54883.30 326.72
    5 5 4 o 7667.29 7851.12 64.16
    7 5 4 o 5865.95 5762.32 74.61
    0 6 4 o 1124.98 1319.95 21.03
    2 6 4 o 29452.80 29461.40 187.60
    4 6 4 o 3981.09 4084.85 41.94
    6 6 4 o 4750.95 4791.05 56.67
    8 6 4 o 1622.42 1550.64 58.93
    1 7 4 o 8452.72 8035.76 57.03
    3 7 4 o 737.67 580.74 18.89
    5 7 4 o 678.50 602.17 27.92
    7 7 4 o 3203.26 2979.20 63.80
    0 8 4 o 12066.20 11566.50 108.00
    2 8 4 o 105.50 83.35 11.52
    4 8 4 o 1635.13 1740.94 37.78
    6 8 4 o 891.29 822.77 37.78
    8 8 4 o 935.36 859.27 57.03
    1 9 4 o 19091.70 20362.30 134.96
    3 9 4 o 30391.30 30419.00 224.66
    5 9 4 o 6238.65 6214.14 72.35
    7 9 4 o 9768.98 9673.47 117.02
    0 10 4 o 35863.00 35079.30 333.49
    2 10 4 o 7496.45 7512.70 76.51
    4 10 4 o 12224.50 12303.10 119.40
    6 10 4 o 6168.55 6208.76 88.75
    8 10 4 o 3904.10 3807.98 90.53
    1 11 4 o 17396.70 16938.20 140.67
    3 11 4 o 403.59 336.78 19.01
    5 11 4 o 6557.52 6490.94 85.54
    7 11 4 o 3509.31 3381.58 76.15
    0 12 4 o 3583.32 3480.15 56.31
    2 12 4 o 520.14 540.97 26.02
    4 12 4 o 275.51 230.24 20.91
    6 12 4 < 16.75 0.62 35.17
    1 13 4 o 683.61 759.64 22.93
    3 13 4 o 1465.48 1340.92 34.93
    5 13 4 o 910.65 790.41 42.41
    7 13 4 o 1334.20 1103.59 57.98
    0 14 4 o 12517.60 12710.50 156.11
    2 14 4 o 11921.60 11921.50 119.28
    4 14 4 o 6179.60 6011.73 66.41
    6 14 4 o 6577.72 6471.78 97.06
    1 15 4 o 25787.20 26055.10 198.41
    3 15 4 o 5255.28 5436.85 61.66
    5 15 4 o 14237.10 14447.00 160.63
    7 15 4 o 6044.28 6054.14 119.52
    0 16 4 o 3424.24 3329.50 72.83
    2 16 4 o 2181.05 2002.52 44.67
    4 16 4 o 618.63 540.87 33.50
    6 16 4 o 2047.15 1915.97 71.05
    1 17 4 o 148.51 47.56 26.73
    3 17 4 o 329.81 244.68 28.75
    5 17 4 o 487.34 457.16 39.21
    0 18 4 o 3211.46 3104.42 78.17
    2 18 4 o 3646.41 3655.75 64.39
    4 18 4 o 4555.16 4656.70 63.68
    6 18 4 o 1143.51 1118.32 64.27
    1 19 4 o 10093.00 10359.80 110.96
    3 19 4 o 6214.77 6428.37 73.66
    5 19 4 o 4675.98 4780.14 80.79
    0 20 4 o 2312.69 2103.60 90.65
    2 20 4 o 3632.98 3856.59 66.65
    4 20 4 o 3364.60 3373.92 65.22
    1 21 4 o 496.37 352.22 36.59
    3 21 4 o 886.77 871.04 38.61
    0 22 4 o 303.67 146.22 59.40
    2 22 4 o 353.21 310.01 41.23
    4 22 4 o 175.12 138.35 41.11
    1 23 4 o 5262.18 5238.58 88.99
    3 23 4 o 2973.96 2867.38 69.15
    0 24 4 o 683.73 555.05 73.07
    2 24 4 o 1190.56 1211.72 60.35
    1 25 4 o 1799.32 1713.75 62.49
    1 1 5 o 21918.50 21578.90 114.05
    3 1 5 o 54633.90 49570.30 271.71
    5 1 5 o 4344.99 4230.68 46.22
    7 1 5 o 5960.76 5897.06 100.75
    0 2 5 o 7386.08 6939.81 61.54
    4 2 5 o 1134.96 1292.72 21.03
    6 2 5 o 932.27 888.87 33.03
    8 2 5 o 578.11 449.58 52.75
    1 3 5 o 9416.84 10079.90 56.91
    3 3 5 o 20590.30 21242.10 128.19
    5 3 5 o 10965.20 11266.10 81.98
    7 3 5 o 4588.78 4578.12 75.32
    0 4 5 o 10168.50 9952.02 97.78
    2 4 5 o 1763.56 1864.32 17.11
    4 4 5 o 656.76 589.52 19.37
    6 4 5 o 1253.05 1149.32 35.64
    8 4 5 o 348.34 403.15 52.16
    1 5 5 o 705.23 719.55 12.00
    3 5 5 o 19389.20 17105.90 124.63
    5 5 5 o 131.64 74.64 21.74
    7 5 5 < 6.77 50.46 33.86
    0 6 5 o 4186.26 3503.30 45.03
    2 6 5 o 9199.30 8685.59 59.05
    4 6 5 o 6363.27 6400.57 59.64
    6 6 5 o 193.30 179.09 32.08
    8 6 5 o 281.69 363.47 49.54
    1 7 5 o 56789.60 57874.30 334.56
    3 7 5 o 36356.30 37614.30 231.08
    5 7 5 o 26709.70 26877.20 225.49
    7 7 5 o 7212.27 7291.86 107.76
    0 8 5 o 2482.58 2587.16 34.81
    2 8 5 o 12981.00 12625.10 93.03
    4 8 5 o 1672.68 1553.58 39.09
    6 8 5 o 1762.49 1690.57 51.80
    8 8 5 o 868.47 869.43 54.06
    1 9 5 o 4308.16 4425.48 38.97
    3 9 5 o 841.03 901.06 23.05
    5 9 5 o 798.85 760.65 33.38
    7 9 5 o 2469.63 2611.20 68.91
    0 10 5 o 1755.48 1687.37 35.40
    2 10 5 < 24.47 15.17 14.14
    4 10 5 o 264.23 251.07 25.54
    6 10 5 o 958.53 876.68 43.72
    8 10 5 o 153.50 113.93 43.13
    1 11 5 o 15982.00 16725.60 137.58
    3 11 5 o 11356.20 11910.40 89.58
    5 11 5 o 8483.85 8410.90 99.68
    7 11 5 o 4674.92 4673.37 92.19
    0 12 5 o 3349.99 3442.88 55.72
    2 12 5 o 3829.01 3867.47 53.46
    4 12 5 o 4701.53 4681.48 57.15
    6 12 5 o 996.79 973.28 46.57
    1 13 5 o 10174.00 10316.50 85.18
    3 13 5 o 8094.28 7645.67 82.10
    5 13 5 o 4512.86 4481.67 76.04
    7 13 5 o 6112.00 6137.08 97.90
    0 14 5 o 1556.72 1427.27 45.98
    2 14 5 o 1466.07 1403.65 41.11
    4 14 5 o 114.65 96.11 24.00
    6 14 5 o 313.77 366.07 43.84
    1 15 5 o 1294.99 1204.45 35.05
    3 15 5 o 3891.15 3769.28 51.92
    5 15 5 o 498.75 322.86 41.58
    7 15 5 o 1169.29 1110.69 53.94
    0 16 5 o 6280.35 6538.79 100.04
    2 16 5 o 5603.74 5415.65 72.35
    4 16 5 o 1434.23 1494.50 40.87
    6 16 5 o 4162.98 4115.54 86.37
    1 17 5 o 24314.30 24804.30 199.71
    3 17 5 o 9996.02 9910.65 93.74
    5 17 5 o 11874.50 12376.40 123.80
    0 18 5 o 1516.09 1522.92 56.91
    2 18 5 o 2234.99 2222.98 54.77
    4 18 5 o 349.77 296.25 31.01
    6 18 5 o 1592.48 1588.36 62.25
    1 19 5 o 852.91 747.27 38.02
    3 19 5 o 96.59 17.59 28.63
    5 19 5 o 586.31 528.65 44.79
    0 20 5 o 4177.83 4510.55 108.83
    2 20 5 o 202.80 191.24 36.00
    4 20 5 o 1112.50 1098.36 41.70
    1 21 5 o 8606.70 8603.67 111.08
    3 21 5 o 1620.76 1570.74 48.59
    0 22 5 o 7014.57 7463.17 144.47
    2 22 5 o 584.17 534.14 45.15
    4 22 5 o 1493.75 1545.68 53.11
    1 23 5 o 3098.23 2890.72 81.03
    3 23 5 o 4135.42 4278.09 79.96
    0 24 5 o 260.66 283.75 68.91
    2 24 5 o 208.74 254.35 48.12
    1 25 5 o 4780.53 4522.69 93.38
    0 0 6 o 8824.94 6778.71 121.66
    2 0 6 o 3337.75 2902.60 35.64
    4 0 6 o 8686.06 8449.46 86.13
    6 0 6 o 2633.23 2679.78 66.41
    8 0 6 o 736.96 887.49 91.48
    1 1 6 o 18401.00 18637.70 108.59
    3 1 6 o 18598.40 19423.60 104.07
    5 1 6 o 14634.60 14455.20 105.03
    7 1 6 o 6004.24 5878.44 91.96
    0 2 6 o 65.82 101.51 6.77
    2 2 6 o 94.57 58.58 6.77
    4 2 6 o 7412.10 7111.15 60.71
    6 2 6 o 88.87 66.53 25.07
    8 2 6 o 305.93 249.79 49.78
    1 3 6 o 12962.10 13293.70 80.79
    3 3 6 o 15725.60 14994.10 100.99
    5 3 6 o 7774.81 7654.61 73.90
    7 3 6 o 1469.64 1276.86 54.18
    0 4 6 o 171.20 140.11 9.86
    2 4 6 o 18032.20 16931.20 103.84
    4 4 6 o 1687.53 1655.78 29.94
    6 4 6 o 894.97 775.33 40.28
    8 4 6 < 95.52 137.70 44.67
    1 5 6 o 47701.10 49523.60 288.94
    3 5 6 o 51974.50 50259.00 316.62
    5 5 6 o 15457.70 15566.30 140.55
    7 5 6 o 11584.70 11716.60 140.79
    0 6 6 o 912.79 914.56 20.08
    2 6 6 o 2022.09 1829.91 21.98
    4 6 6 < 20.79 33.50 16.63
    6 6 6 o 726.38 555.66 41.11
    8 6 6 < 67.84 5.00 47.28
    1 7 6 o 13626.40 13482.60 92.31
    3 7 6 o 110.37 84.91 12.24
    5 7 6 o 2122.12 2087.51 47.64
    7 7 6 o 719.14 852.48 40.39
    0 8 6 o 1904.82 1954.06 32.32
    2 8 6 o 3952.93 3614.43 45.50
    4 8 6 o 514.19 530.82 27.92
    6 8 6 o 243.20 199.63 36.12
    8 8 6 < -17.35 9.00 43.25
    1 9 6 o 17817.40 18696.70 127.00
    3 9 6 o 42754.30 42677.50 290.12
    5 9 6 o 10086.70 10266.40 112.75
    7 9 6 o 8589.71 8814.46 110.13
    0 10 6 o 17362.40 17791.50 182.25
    2 10 6 o 598.78 590.92 20.43
    4 10 6 < 42.65 12.27 22.69
    6 10 6 o 755.37 738.71 38.61
    8 10 6 o 746.10 679.85 51.44
    1 11 6 o 5025.28 5167.75 53.23
    3 11 6 o 261.26 274.88 18.06
    5 11 6 o 4680.62 4678.27 78.29
    7 11 6 o 1491.97 1415.96 51.09
    0 12 6 o 7631.29 7257.82 94.69
    2 12 6 < 46.57 22.74 19.96
    4 12 6 o 97.78 110.69 22.81
    6 12 6 o 852.55 782.07 42.30
    1 13 6 o 10131.00 10046.90 89.82
    3 13 6 o 5859.53 5794.33 59.40
    5 13 6 o 5200.16 5313.11 82.33
    7 13 6 o 2251.38 2188.59 63.56
    0 14 6 o 85.42 87.78 25.42
    2 14 6 o 1861.46 1950.68 43.25
    4 14 6 o 96.00 100.26 25.54
    6 14 6 o 743.37 675.48 44.55
    1 15 6 o 15894.00 16019.60 144.23
    3 15 6 o 6436.81 6596.24 69.38
    5 15 6 o 9809.61 9813.00 112.39
    7 15 6 o 5548.50 5722.42 94.33
    0 16 6 o 3001.53 3232.44 71.28
    2 16 6 < 11.41 2.40 26.49
    4 16 6 < 54.65 89.82 31.48
    6 16 6 o 964.35 952.74 53.34
    1 17 6 o 4708.54 4672.59 68.31
    3 17 6 o 192.70 116.50 28.75
    5 17 6 o 2696.19 2621.26 62.85
    0 18 6 < 38.73 61.93 54.89
    2 18 6 < 61.54 98.24 33.03
    4 18 6 o 111.56 107.20 29.46
    6 18 6 < 87.80 25.59 42.65
    1 19 6 o 16952.40 17463.00 168.71
    3 19 6 o 9575.92 9912.22 96.59
    5 19 6 o 8959.43 8922.62 110.13
    0 20 6 o 2176.06 2351.13 76.63
    2 20 6 o 289.06 249.78 37.66
    4 20 6 o 1010.09 995.85 48.35
    1 21 6 o 2727.32 2603.21 71.28
    3 21 6 o 2555.76 2429.25 56.31
    0 22 6 o 2841.14 2879.57 106.93
    2 22 6 < 47.40 53.08 40.16
    4 22 6 < 7.60 2.27 39.21
    1 23 6 o 5203.72 5299.45 100.15
    3 23 6 o 4520.70 4353.88 83.52
    0 24 6 < 165.38 128.06 69.15
    2 24 6 < -11.29 9.23 45.50
    1 1 7 o 11349.20 11514.80 65.22
    3 1 7 o 52505.40 50268.30 312.34
    5 1 7 o 6086.34 6012.76 59.88
    7 1 7 o 5471.16 5504.25 86.49
    0 2 7 o 407.74 369.21 12.12
    2 2 7 o 874.65 1046.46 13.07
    4 2 7 o 653.91 522.82 19.84
    6 2 7 o 1275.15 1161.53 38.37
    8 2 7 < 30.89 38.87 51.56
    1 3 7 o 24595.00 24834.30 141.14
    3 3 7 o 52725.90 51277.70 352.50
    5 3 7 o 13956.30 13654.20 128.31
    7 3 7 o 8773.38 8666.87 114.41
    0 4 7 < 3.21 17.49 8.08
    2 4 7 o 184.15 200.05 9.39
    4 4 7 o 382.91 241.74 19.72
    6 4 7 < 15.33 66.74 34.45
    8 4 7 < 67.60 44.37 46.81
    1 5 7 o 7862.26 7926.83 56.08
    3 5 7 o 1124.03 1158.44 21.74
    5 5 7 o 221.93 150.50 26.02
    7 5 7 o 1181.89 1245.88 54.18
    0 6 7 o 19537.60 18239.80 196.98
    2 6 7 o 7718.14 6685.71 63.68
    4 6 7 o 1982.76 1926.72 35.64
    6 6 7 o 940.71 985.73 38.97
    8 6 7 < 37.54 31.59 47.52
    1 7 7 o 77359.80 77936.00 494.23
    3 7 7 o 19024.00 18860.10 146.13
    5 7 7 o 31389.50 31202.10 289.77
    7 7 7 o 13524.30 13569.10 159.32
    0 8 7 o 11875.80 11003.00 108.23
    2 8 7 o 936.08 885.88 21.86
    4 8 7 o 3574.65 3390.09 46.81
    6 8 7 o 236.43 270.88 36.00
    8 8 7 o 423.19 372.59 52.27
    1 9 7 o 8999.47 8868.04 73.07
    3 9 7 o 4110.35 4103.18 47.28
    5 9 7 o 4048.81 4141.42 60.71
    7 9 7 o 2070.92 2134.32 57.03
    0 10 7 o 10080.00 10111.20 107.88
    2 10 7 o 128.55 130.36 16.51
    4 10 7 < 65.70 66.91 22.34
    6 10 7 o 2094.68 2290.22 49.54
    1 11 7 o 14015.70 14296.50 113.34
    3 11 7 o 6261.22 6371.04 61.78
    5 11 7 o 13515.40 13384.10 137.70
    7 11 7 o 3770.32 3835.99 81.14
    0 12 7 o 5990.46 5843.43 80.31
    2 12 7 o 213.26 227.63 22.93
    4 12 7 o 469.76 435.97 26.02
    6 12 7 o 288.94 210.74 36.35
    1 13 7 o 19492.30 20202.80 160.63
    3 13 7 o 3820.46 4045.69 49.66
    5 13 7 o 6713.40 6782.01 87.20
    7 13 7 o 6896.95 7204.20 106.21
    0 14 7 o 2491.37 2247.31 61.07
    2 14 7 o 82.45 53.03 25.19
    4 14 7 o 290.96 288.10 27.92
    6 14 7 < 40.99 11.15 38.02
    1 15 7 o 918.49 899.67 32.79
    3 15 7 o 5660.65 5713.20 65.34
    5 15 7 o 1046.33 867.56 43.36
    0 16 7 < 57.38 7.00 29.82
    2 16 7 o 2242.35 2263.26 52.16
    4 16 7 o 2306.86 2381.40 54.77
    6 16 7 < 8.79 47.62 41.34
    1 17 7 o 15803.00 16071.00 148.15
    3 17 7 o 15388.90 15720.90 134.13
    5 17 7 o 8948.86 8992.99 111.80
    0 18 7 < -47.28 4.95 39.92
    2 18 7 o 625.64 668.92 39.92
    4 18 7 o 376.73 401.23 33.15
    6 18 7 o 366.76 434.09 51.21
    1 19 7 o 374.24 300.35 35.17
    3 19 7 o 522.39 396.21 34.81
    5 19 7 o 474.87 396.43 43.01
    0 20 7 o 516.21 428.78 50.97
    2 20 7 o 423.55 439.66 39.56
    4 20 7 < 32.67 1.77 34.93
    1 21 7 o 5061.51 4973.49 87.09
    3 21 7 o 5362.57 5230.14 75.09
    0 22 7 < 15.68 57.08 57.38
    2 22 7 o 190.68 220.07 42.18
    4 22 7 < 19.37 37.58 37.07
    1 23 7 o 1165.85 1128.00 57.50
    3 23 7 o 3284.17 3335.61 74.85
    0 24 7 < -1.90 0.24 67.96
    2 24 7 o 737.55 811.73 52.87
    0 0 8 o 74393.90 68325.60 846.26
    2 0 8 o 885.58 1037.41 18.18
    4 0 8 o 606.39 660.51 30.77
    6 0 8 o 8431.58 8961.13 128.43
    8 0 8 o 390.64 371.12 65.94
    1 1 8 o 48428.70 47502.70 260.07
    3 1 8 o 4330.97 4924.08 39.56
    5 1 8 o 14873.00 15123.10 136.87
    7 1 8 o 8320.25 8870.75 105.26
    0 2 8 o 80188.40 76071.90 614.59
    2 2 8 o 856.83 664.67 13.66
    4 2 8 o 1771.17 1650.63 36.12
    6 2 8 o 288.34 276.56 32.67
    8 2 8 < 69.38 114.08 46.69
    1 3 8 o 3334.78 3735.04 27.21
    3 3 8 o 11257.70 10514.40 85.42
    5 3 8 o 4023.62 3777.45 58.57
    7 3 8 o 815.37 773.34 44.67
    0 4 8 o 84882.00 79632.20 682.31
    2 4 8 o 779.85 593.04 15.09
    4 4 8 o 2998.44 3206.76 41.46
    6 4 8 o 3188.41 3431.59 69.98
    8 4 8 o 473.68 478.67 54.77
    1 5 8 o 48246.60 48457.20 286.32
    3 5 8 o 29585.40 29811.70 190.33
    5 5 8 o 17675.10 17722.90 158.49
    7 5 8 o 12384.00 12556.60 158.01
    0 6 8 < 32.20 65.56 12.00
    2 6 8 o 14824.90 13852.10 126.29
    4 6 8 o 5848.37 5619.92 60.23
    6 6 8 o 172.74 131.50 40.51
    8 6 8 o 2646.41 2646.12 83.76
    1 7 8 o 1268.85 1313.64 19.84
    3 7 8 o 178.92 126.80 15.09
    5 7 8 o 689.79 730.26 33.03
    7 7 8 o 150.76 176.76 44.91
    0 8 8 o 1446.59 1549.63 36.00
    2 8 8 o 2759.52 2668.51 31.48
    4 8 8 o 326.01 363.46 22.22
    6 8 8 o 3367.93 3429.44 65.34
    8 8 8 < 95.40 48.15 51.56
    1 9 8 o 13327.10 13702.90 102.77
    3 9 8 o 37426.80 37092.30 287.87
    5 9 8 o 11078.30 11290.60 106.93
    7 9 8 o 6974.89 6760.23 124.87
    0 10 8 o 403.47 406.15 21.86
    2 10 8 o 5581.88 5518.51 56.55
    4 10 8 o 481.40 440.45 28.87
    6 10 8 o 2237.13 2050.56 52.99
    1 11 8 o 4522.72 4757.22 49.78
    3 11 8 o 12591.20 12988.20 103.36
    5 11 8 o 4486.73 4389.05 70.45
    7 11 8 o 1573.95 1498.99 57.50
    0 12 8 < 23.29 37.32 20.20
    2 12 8 o 247.83 252.77 23.64
    4 12 8 o 487.23 484.06 25.19
    6 12 8 < 40.99 0.67 35.40
    1 13 8 o 11268.70 11478.90 101.22
    3 13 8 o 4912.65 4952.09 57.38
    5 13 8 o 6008.04 6023.30 83.05
    7 13 8 o 3853.49 3532.70 88.27
    0 14 8 o 1730.65 1710.38 50.02
    2 14 8 < 65.46 85.18 24.95
    4 14 8 o 2477.71 2566.75 49.30
    6 14 8 < 63.09 55.23 42.18
    1 15 8 o 12609.90 12813.20 121.66
    3 15 8 o 10314.20 10300.60 101.82
    5 15 8 o 6878.54 6804.38 92.19
    0 16 8 o 1325.40 1256.52 48.95
    2 16 8 o 1943.08 1962.00 50.49
    4 16 8 o 3041.80 3072.73 59.76
    6 16 8 < -4.28 31.75 42.53
    1 17 8 o 1637.03 1570.97 45.74
    3 17 8 o 82.33 80.59 27.33
    5 17 8 o 747.89 709.64 44.79
    0 18 8 < 78.65 26.02 40.87
    2 18 8 o 1629.91 1669.73 49.90
    4 18 8 o 1529.04 1603.84 46.10
    1 19 8 o 11926.10 12040.70 124.75
    3 19 8 o 5856.80 5869.04 73.54
    5 19 8 o 6629.52 6727.58 91.96
    0 20 8 o 280.38 295.53 47.88
    2 20 8 o 1478.43 1589.03 50.26
    4 20 8 o 267.43 278.89 38.85
    1 21 8 o 1634.06 1715.03 55.36
    3 21 8 o 430.67 375.42 38.97
    0 22 8 o 730.18 684.97 87.92
    2 22 8 < -21.74 6.47 40.63
    1 23 8 o 3308.28 3089.85 83.52
    3 23 8 o 4398.45 4327.84 79.01
    0 24 8 < -20.43 41.28 66.18
    2 24 8 o 233.10 222.94 48.35
    1 1 9 o 8295.07 8589.06 52.27
    3 1 9 o 2002.48 2110.27 30.65
    5 1 9 o 5749.99 5716.60 72.00
    7 1 9 o 3005.92 2813.82 67.24
    0 2 9 o 52528.50 50305.50 449.68
    2 2 9 o 10032.10 10011.50 61.66
    4 2 9 o 1194.24 1195.51 32.67
    6 2 9 o 11448.70 11965.10 126.65
    8 2 9 o 2377.08 2553.99 75.09
    1 3 9 o 32033.00 33529.90 192.70
    3 3 9 o 25410.70 25539.80 177.26
    5 3 9 o 15562.00 15504.70 159.91
    7 3 9 o 7600.64 7700.36 109.54
    0 4 9 o 20567.70 20037.10 174.05
    4 4 9 o 261.97 291.28 19.96
    6 4 9 o 2075.43 2052.65 55.48
    8 4 9 < -45.62 22.47 49.66
    1 5 9 o 2365.32 2441.14 26.26
    3 5 9 o 1664.36 1559.08 23.76
    5 5 9 o 926.10 1001.94 34.22
    7 5 9 o 591.06 549.06 49.42
    0 6 9 o 6396.66 5681.11 64.27
    2 6 9 o 1837.82 1930.16 28.75
    4 6 9 o 4404.16 4694.62 51.32
    6 6 9 o 2181.64 1932.40 62.61
    8 6 9 o 468.81 512.97 59.17
    1 7 9 o 22070.20 22765.20 144.23
    3 7 9 o 11985.90 12390.40 91.96
    5 7 9 o 9919.98 10321.00 98.37
    7 7 9 o 7397.37 7513.24 115.84
    0 8 9 o 13548.20 14340.20 145.06
    2 8 9 o 8558.22 8945.68 74.73
    4 8 9 o 12546.80 12677.00 107.64
    6 8 9 o 1319.11 1268.43 48.59
    8 8 9 o 2673.26 2781.62 83.05
    1 9 9 o 695.02 743.35 18.77
    3 9 9 o 2643.92 2590.64 37.66
    5 9 9 o 258.05 205.03 29.35
    7 9 9 o 467.39 415.83 48.47
    0 10 9 o 9429.55 9069.21 109.54
    2 10 9 o 60.12 15.93 15.80
    4 10 9 < 19.25 20.81 23.17
    6 10 9 o 2131.15 2168.86 60.59
    1 11 9 o 23546.80 23678.10 179.75
    3 11 9 o 10564.00 10726.80 99.44
    5 11 9 o 8063.04 8094.66 94.33
    7 11 9 o 5821.40 6144.55 96.95
    0 12 9 o 5373.73 4799.94 77.94
    2 12 9 o 7317.88 7571.61 71.64
    4 12 9 o 1364.49 1271.02 35.05
    6 12 9 o 279.08 222.37 41.82
    1 13 9 o 7221.65 7592.12 73.78
    3 13 9 o 6301.02 6416.97 70.10
    5 13 9 o 4332.75 4411.81 73.30
    7 13 9 o 2815.24 2637.31 75.32
    0 14 9 o 6906.58 6873.17 94.81
    2 14 9 o 3263.73 3260.37 57.50
    4 14 9 o 756.32 720.22 32.91
    6 14 9 < 105.86 85.36 39.21
    1 15 9 o 3872.85 3929.27 60.12
    3 15 9 o 5369.93 5311.95 70.69
    5 15 9 o 2060.94 2082.08 53.82
    0 16 9 o 4758.91 4722.94 90.06
    2 16 9 o 6601.84 6353.40 87.56
    4 16 9 o 5210.73 5116.48 72.47
    6 16 9 o 1717.94 1634.49 58.81
    1 17 9 o 5030.74 5021.59 83.76
    3 17 9 o 8554.18 8559.71 91.84
    5 17 9 o 4388.83 4290.91 78.41
    0 18 9 o 7314.68 7442.97 108.71
    2 18 9 o 385.41 340.18 41.82
    4 18 9 o 2367.22 2447.97 58.33
    1 19 9 < 77.22 24.03 33.86
    3 19 9 < 13.90 14.49 34.81
    5 19 9 < 79.24 40.71 41.34
    0 20 9 < 134.01 170.18 48.95
    2 20 9 o 1706.54 1706.73 53.70
    4 20 9 o 329.81 404.35 40.51
    1 21 9 o 6249.10 6248.13 97.30
    3 21 9 o 8444.76 8718.35 93.86
    0 22 9 o 4144.56 4613.63 121.18
    2 22 9 o 2176.30 2321.45 63.80
    1 23 9 o 2597.70 2633.02 75.32
    0 24 9 < 79.84 1.10 69.50
    0 0 10 o 18388.30 18594.60 225.85
    2 0 10 o 16773.20 16156.10 163.95
    4 0 10 o 8920.46 9475.13 112.15
    6 0 10 o 10584.60 10048.70 168.47
    8 0 10 o 3434.34 3086.11 123.44
    1 1 10 o 30582.90 29546.90 184.51
    3 1 10 o 13627.60 14082.60 92.07
    5 1 10 o 8193.96 8276.22 90.65
    7 1 10 o 5238.30 5557.47 99.56
    0 2 10 o 27446.20 24632.50 242.96
    2 2 10 o 7560.72 7288.70 57.15
    4 2 10 < 26.49 21.99 21.03
    6 2 10 < 36.35 34.54 37.54
    8 2 10 < -4.40 16.52 52.16
    1 3 10 o 6834.22 6292.53 49.19
    3 3 10 o 124.98 84.47 12.00
    5 3 10 o 1535.57 1668.07 46.57
    7 3 10 o 1777.11 1835.72 61.42
    0 4 10 o 41463.50 40727.20 339.90
    2 4 10 o 978.13 1069.18 19.72
    4 4 10 o 6769.83 6983.44 70.93
    6 4 10 o 5638.91 5477.47 96.47
    8 4 10 o 3283.10 3106.83 95.52
    1 5 10 o 22033.70 22093.30 164.79
    3 5 10 o 8723.36 8614.98 68.55
    5 5 10 o 13578.20 13846.50 138.05
    7 5 10 o 6580.81 6403.89 118.69
    0 6 10 o 2408.09 2811.70 43.36
    2 6 10 o 14721.10 15081.90 111.80
    4 6 10 o 9460.91 9101.63 85.66
    6 6 10 o 1004.75 945.19 48.83
    8 6 10 o 2559.33 2919.33 85.42
    1 7 10 o 4987.73 4934.55 46.69
    3 7 10 < -11.64 9.15 15.44
    5 7 10 o 1751.09 1751.81 48.95
    7 7 10 o 191.63 207.18 47.05
    0 8 10 o 8072.07 8384.92 112.39
    2 8 10 o 7485.64 7645.92 65.82
    4 8 10 < 41.46 66.15 19.84
    6 8 10 o 5877.36 6248.78 84.35
    1 9 10 o 19024.00 19474.90 141.26
    3 9 10 o 5021.24 4764.12 51.44
    5 9 10 o 7235.91 7274.64 94.09
    7 9 10 o 4714.95 4889.04 98.61
    0 10 10 o 16965.40 16895.30 181.06
    2 10 10 o 10393.40 10687.20 86.13
    4 10 10 o 3770.32 3870.52 51.92
    6 10 10 o 7198.84 7512.71 99.44
    1 11 10 o 5266.33 5365.31 53.23
    3 11 10 o 10897.90 11274.50 98.02
    5 11 10 o 2368.17 2338.61 59.28
    7 11 10 o 1769.03 1898.35 60.23
    0 12 10 < 55.01 65.33 25.42
    2 12 10 o 281.69 342.59 22.22
    4 12 10 o 114.41 138.47 23.17
    6 12 10 < 1.54 5.45 38.02
    1 13 10 o 3893.17 4081.04 52.51
    3 13 10 o 4890.07 4903.37 65.70
    5 13 10 o 1827.84 1735.36 49.66
    7 13 10 o 2292.61 2306.86 75.92
    0 14 10 o 17057.30 17123.20 228.46
    2 14 10 o 4039.42 3972.63 64.39
    4 14 10 o 10213.20 10394.40 99.32
    6 14 10 o 2983.71 3107.34 70.45
    1 15 10 o 3676.94 3931.97 56.31
    3 15 10 o 10854.90 11382.30 117.26
    5 15 10 o 3200.29 3176.29 70.45
    0 16 10 o 1949.61 2144.25 63.68
    2 16 10 o 1532.84 1520.89 49.42
    4 16 10 o 2104.89 2053.93 49.42
    6 16 10 o 637.63 666.77 49.90
    1 17 10 o 862.30 923.41 40.04
    3 17 10 < 55.60 6.11 31.13
    5 17 10 o 471.19 458.68 43.48
    0 18 10 o 1782.57 1769.95 65.94
    2 18 10 o 6316.11 6504.87 86.49
    4 18 10 o 5968.72 6245.99 83.28
    1 19 10 o 2995.47 2974.67 66.18
    3 19 10 o 4138.74 4069.01 71.88
    5 19 10 o 1891.87 1846.82 60.71
    0 20 10 o 482.59 390.59 62.02
    2 20 10 o 8057.69 8181.59 103.72
    4 20 10 o 3660.78 3752.66 71.52
    1 21 10 o 354.52 326.85 42.41
    3 21 10 o 559.93 453.64 40.16
    0 22 10 < 96.00 14.55 61.90
    2 22 10 o 354.40 408.64 45.62
    1 23 10 o 2545.55 2333.33 74.14
    0 24 10 o 3528.67 3494.21 129.02
    1 1 11 o 17891.50 17578.10 107.40
    3 1 11 o 435.54 373.08 16.28
    5 1 11 o 4339.88 4614.81 65.58
    7 1 11 o 1905.66 2063.23 63.56
    0 2 11 o 21594.00 20334.90 184.74
    2 2 11 o 35784.00 36110.70 243.43
    4 2 11 o 9421.23 9797.79 91.01
    6 2 11 o 11956.70 11947.00 137.34
    8 2 11 o 5433.85 5896.78 119.76
    1 3 11 o 42200.50 41114.60 267.32
    3 3 11 o 7127.32 7264.92 55.36
    5 3 11 o 11814.10 12486.40 124.51
    7 3 11 o 6630.23 7069.21 108.95
    0 4 11 o 26078.50 26364.60 231.32
    2 4 11 o 1433.40 1475.61 24.47
    4 4 11 o 2750.73 2866.14 48.24
    6 4 11 o 3892.93 4052.85 79.72
    8 4 11 o 1306.75 1204.93 69.03
    1 5 11 o 2171.07 2271.78 28.99
    3 5 11 < 1.19 3.03 14.14
    5 5 11 o 882.26 927.70 39.92
    7 5 11 o 581.08 408.24 54.89
    0 6 11 o 14446.30 14250.80 165.74
    2 6 11 o 6335.95 6531.44 62.97
    4 6 11 o 6130.77 6095.19 64.27
    6 6 11 o 3797.17 3640.21 88.75
    8 6 11 o 2853.26 2847.20 90.89
    1 7 11 o 1395.38 1441.97 26.85
    3 7 11 o 6163.68 6362.33 58.10
    5 7 11 o 1305.92 1218.98 45.03
    7 7 11 o 2584.87 2389.39 83.52
    0 8 11 o 24211.90 24541.10 267.20
    2 8 11 o 7543.14 7625.55 75.92
    4 8 11 o 18080.10 18372.50 135.56
    6 8 11 o 6588.53 6397.17 100.63
    1 9 11 o 45.62 36.55 15.21
    3 9 11 o 1017.58 1049.24 28.39
    5 9 11 o 95.64 71.65 30.18
    7 9 11 < -17.35 13.19 48.24
    0 10 11 o 2080.66 2298.25 50.73
    2 10 11 o 553.76 562.85 24.12
    4 10 11 o 764.52 665.14 26.49
    6 10 11 o 921.11 917.49 45.86
    1 11 11 o 3019.47 3076.17 40.63
    3 11 11 o 2607.92 2559.95 51.44
    5 11 11 o 1271.59 1085.56 57.15
    7 11 11 o 1789.82 1633.95 68.43
    0 12 11 o 7258.01 7563.26 109.18
    2 12 11 o 26393.10 26538.20 218.84
    4 12 11 o 14313.70 14490.60 115.96
    6 12 11 o 7524.49 7484.85 99.56
    1 13 11 o 1463.46 1540.56 36.12
    3 13 11 o 7893.03 8081.40 86.61
    5 13 11 o 2134.60 2312.82 52.51
    0 14 11 o 440.06 413.59 35.52
    2 14 11 o 8629.98 8865.02 85.78
    4 14 11 o 1825.82 1753.83 46.81
    6 14 11 o 1368.29 1390.14 57.50
    1 15 11 o 495.90 574.17 28.75
    3 15 11 o 351.43 353.19 34.93
    5 15 11 o 685.28 727.07 43.13
    0 16 11 o 9123.98 9168.57 135.68
    2 16 11 o 6801.43 6985.84 94.81
    4 16 11 o 5644.61 5678.89 77.34
    6 16 11 o 2916.10 3032.40 78.77
    1 17 11 o 863.13 916.83 40.75
    3 17 11 o 2598.89 2651.37 59.40
    5 17 11 o 573.72 602.29 46.45
    0 18 11 o 6385.61 6481.69 114.77
    2 18 11 o 3104.41 3096.59 67.24
    4 18 11 o 5659.82 5622.10 83.88
    1 19 11 o 162.88 144.34 36.83
    3 19 11 o 427.35 447.44 37.42
    5 19 11 < 39.68 18.29 47.52
    0 20 11 o 1612.80 1651.19 79.13
    2 20 11 o 3084.10 3043.56 72.83
    4 20 11 o 823.92 784.55 46.57
    1 21 11 o 3622.53 3649.51 76.87
    3 21 11 o 5402.37 5594.60 78.41
    0 22 11 o 5320.87 4887.47 136.27
    2 22 11 o 4550.64 4300.90 87.80
    1 23 11 o 875.84 981.09 56.43
    0 0 12 o 23801.20 26777.30 287.99
    2 0 12 o 45322.80 45398.70 419.15
    4 0 12 o 22171.10 22551.90 261.61
    6 0 12 o 13747.80 14231.70 209.34
    8 0 12 o 4091.69 4602.61 178.33
    1 1 12 o 364.14 413.00 15.33
    3 1 12 o 2246.04 2205.23 30.30
    5 1 12 o 185.10 150.23 34.57
    7 1 12 o 1272.42 1174.05 57.38
    0 2 12 o 6697.36 6360.87 72.47
    2 2 12 o 15738.50 15593.40 119.40
    4 2 12 o 1545.67 1504.51 39.92
    6 2 12 o 3143.26 3260.92 68.08
    8 2 12 o 669.59 752.23 66.29
    1 3 12 o 39.80 21.60 12.47
    3 3 12 o 201.50 93.20 14.85
    5 3 12 o 153.74 100.60 34.10
    7 3 12 o 1273.25 1221.15 58.22
    0 4 12 o 17571.20 18876.90 183.79
    2 4 12 o 6980.59 7313.20 60.95
    4 4 12 o 11490.10 11907.80 111.32
    6 4 12 o 3976.10 3853.52 94.69
    8 4 12 o 5013.63 5156.14 116.91
    1 5 12 o 5998.18 6295.50 56.67
    3 5 12 < 44.08 60.45 16.04
    5 5 12 o 2738.13 2950.42 60.59
    7 5 12 o 1104.78 1133.64 63.92
    0 6 12 o 15233.80 14202.70 174.76
    2 6 12 o 9201.80 9625.76 74.61
    4 6 12 o 12237.10 12576.60 106.93
    6 6 12 o 4984.29 4903.82 110.61
    1 7 12 o 4765.21 4656.87 57.38
    3 7 12 o 1003.68 894.00 28.39
    5 7 12 o 366.64 403.49 43.96
    7 7 12 o 1574.54 1551.47 72.47
    0 8 12 o 1024.35 1026.24 36.95
    2 8 12 o 7652.21 7632.57 72.35
    4 8 12 o 493.05 448.66 29.46
    6 8 12 o 2562.06 2423.51 72.71
    1 9 12 o 5598.52 5695.30 61.90
    3 9 12 o 1518.23 1267.15 34.10
    5 9 12 o 2423.06 2605.58 56.79
    7 9 12 o 356.89 305.55 58.93
    0 10 12 o 16556.80 17143.40 193.54
    2 10 12 o 24431.00 24611.50 205.65
    4 10 12 o 12187.90 12826.50 110.49
    6 10 12 o 12108.00 12019.70 150.76
    1 11 12 o 288.22 277.68 19.96
    3 11 12 o 4021.60 3944.26 62.25
    5 11 12 o 124.75 90.66 38.02
    7 11 12 < 37.07 126.54 55.24
    0 12 12 o 592.84 651.49 36.00
    2 12 12 o 120.94 107.47 22.34
    4 12 12 o 120.11 93.73 29.23
    6 12 12 o 287.75 171.93 45.74
    1 13 12 o 2833.18 2886.69 48.00
    3 13 12 o 1867.64 1926.96 50.49
    5 13 12 o 1654.97 1695.73 49.07
    0 14 12 o 25318.00 25403.80 270.29
    2 14 12 o 10722.80 11056.60 95.28
    4 14 12 o 14662.90 14472.80 132.71
    6 14 12 o 7551.46 7479.40 114.53
    1 15 12 o 149.46 156.98 26.49
    3 15 12 o 1602.94 1664.60 47.17
    5 15 12 o 139.95 103.31 38.26
    0 16 12 o 3900.53 3860.27 108.95
    2 16 12 o 1984.07 1827.49 51.92
    4 16 12 o 2001.77 2073.83 48.35
    6 16 12 o 1288.22 1341.13 62.37
    1 17 12 o 105.50 140.84 30.06
    3 17 12 o 612.45 684.03 36.71
    5 17 12 < 60.95 133.73 40.63
    0 18 12 o 8280.22 8056.96 133.66
    2 18 12 o 6969.07 6988.74 85.78
    4 18 12 o 5901.00 5760.64 90.53
    1 19 12 o 506.59 441.00 44.08
    3 19 12 o 3703.55 3957.56 67.24
    0 20 12 o 3442.06 3439.04 97.90
    2 20 12 o 7028.23 6973.82 91.12
    4 20 12 o 3905.88 3949.39 85.07
    1 21 12 o 182.96 141.12 42.65
    3 21 12 o 371.51 324.38 40.63
    0 22 12 o 1916.59 2084.28 90.89
    2 22 12 o 2466.78 2502.08 65.11
    1 23 12 o 516.57 602.92 54.89
    1 1 13 < 8.91 7.47 12.00
    3 1 13 o 6706.98 6453.53 60.00
    5 1 13 o 151.48 182.41 32.32
    7 1 13 < -3.09 30.38 44.31
    0 2 13 o 5202.53 6182.81 70.21
    2 2 13 o 15695.00 16237.00 115.84
    4 2 13 o 12335.00 12047.80 114.41
    6 2 13 o 6110.33 5908.89 106.57
    8 2 13 o 4321.94 4068.32 115.60
    1 3 13 o 2528.56 2536.99 35.76
    3 3 13 o 1914.92 1897.72 29.46
    5 3 13 o 109.06 69.20 31.84
    7 3 13 o 718.07 727.58 52.51
    0 4 13 o 7570.59 8125.20 108.11
    2 4 13 o 10420.30 10554.10 83.64
    4 4 13 o 5293.90 5281.02 64.27
    6 4 13 o 3019.94 3116.75 78.06
    1 5 13 o 847.45 862.51 28.28
    3 5 13 < -7.01 0.88 14.73
    5 5 13 o 214.33 195.48 38.49
    7 5 13 < 150.17 62.66 53.23
    0 6 13 o 10895.30 11292.10 132.47
    2 6 13 o 6915.60 7400.03 64.27
    4 6 13 o 10659.20 10903.50 106.21
    6 6 13 o 2862.64 3010.63 79.13
    1 7 13 o 73.54 24.21 19.13
    3 7 13 o 1386.00 1252.52 32.67
    5 7 13 < 50.61 60.91 37.78
    7 7 13 o 268.98 277.80 56.20
    0 8 13 o 19435.30 19460.70 242.37
    2 8 13 o 11916.40 12107.10 111.80
    4 8 13 o 12230.20 12710.40 100.27
    6 8 13 o 5975.96 6041.31 112.75
    1 9 13 o 232.62 196.80 20.91
    3 9 13 o 2067.59 2036.55 41.46
    5 9 13 o 959.60 955.55 44.91
    7 9 13 < 66.41 83.61 55.60
    0 10 13 o 1549.35 1548.42 49.90
    2 10 13 o 4428.99 4591.74 60.00
    4 10 13 o 1896.98 2026.39 40.87
    6 10 13 o 825.94 831.00 51.09
    1 11 13 < -7.48 15.74 18.06
    3 11 13 o 497.09 475.75 27.92
    5 11 13 < 98.61 50.58 41.23
    7 11 13 < 87.44 2.67 55.60
    0 12 13 o 37358.30 37478.70 450.63
    2 12 13 o 38807.40 38855.70 301.65
    4 12 13 o 17937.40 18203.30 177.73
    6 12 13 o 17826.60 18085.30 198.88
    1 13 13 o 142.21 148.96 24.36
    3 13 13 o 2035.39 2118.95 53.46
    5 13 13 o 572.29 537.69 43.72
    0 14 13 o 1067.12 1024.91 46.10
    2 14 13 o 927.64 891.17 38.61
    4 14 13 o 123.56 60.96 37.07
    6 14 13 o 1468.69 1429.47 67.84
    1 15 13 o 1182.24 1245.24 53.58
    3 15 13 o 639.18 602.85 41.11
    5 15 13 o 435.66 528.77 46.57
    0 16 13 o 14733.30 14955.20 192.70
    2 16 13 o 9117.45 9196.43 90.29
    4 16 13 o 9094.40 9398.05 101.46
    1 17 13 < 51.92 55.42 28.87
    3 17 13 o 574.55 624.96 41.46
    5 17 13 < 2.85 14.15 45.03
    0 18 13 o 8378.35 8271.95 137.22
    2 18 13 o 1867.40 1804.19 48.83
    4 18 13 o 4140.17 4143.43 80.67
    1 19 13 < 18.42 9.89 37.66
    3 19 13 o 816.56 834.79 43.72
    0 20 13 o 1934.17 1846.07 76.63
    2 20 13 o 5213.47 5116.21 81.26
    4 20 13 o 2172.85 2091.20 64.39
    1 21 13 < 2.38 2.91 41.58
    3 21 13 o 606.03 736.75 50.61
    0 22 13 o 5753.68 5558.70 144.82
    2 22 13 o 7059.60 6980.58 101.58
    0 0 14 o 21518.80 21285.00 342.52
    2 0 14 o 32823.50 32620.60 334.56
    4 0 14 o 13595.00 14579.90 175.83
    6 0 14 o 10982.60 10881.30 184.27
    1 1 14 o 2813.69 2806.80 38.49
    3 1 14 o 87.80 84.13 16.75
    5 1 14 o 807.77 782.51 41.23
    7 1 14 o 239.63 256.06 45.86
    0 2 14 o 6520.69 6929.31 101.82
    2 2 14 o 6623.94 6541.82 62.14
    4 2 14 o 981.34 1000.85 37.90
    6 2 14 o 4132.56 4178.10 93.03
    1 3 14 < 33.50 8.35 15.33
    3 3 14 o 954.85 930.41 22.69
    5 3 14 o 818.93 760.94 46.69
    7 3 14 < -33.27 7.02 49.54
    0 4 14 o 20278.80 19949.20 280.74
    2 4 14 o 18006.00 18748.20 129.38
    4 4 14 o 26120.00 26513.00 220.15
    6 4 14 o 4656.02 4507.08 91.12
    1 5 14 o 1246.04 1034.23 35.40
    3 5 14 o 1320.89 1334.28 28.75
    5 5 14 < 12.83 58.56 33.74
    7 5 14 < -26.14 16.08 52.63
    0 6 14 o 21252.30 22319.80 288.82
    2 6 14 o 4870.00 5116.99 57.38
    4 6 14 o 8201.80 8409.01 81.62
    6 6 14 o 5674.20 5560.49 108.95
    1 7 14 o 274.32 195.00 20.79
    3 7 14 o 5539.59 5752.32 60.83
    5 7 14 o 548.89 569.17 47.40
    7 7 14 < 86.37 17.91 60.59
    0 8 14 o 236.66 191.35 31.01
    2 8 14 o 10279.00 10309.00 101.34
    4 8 14 o 5224.40 5246.26 59.52
    6 8 14 o 1234.28 1045.54 67.72
    1 9 14 o 1533.32 1549.51 39.44
    3 9 14 o 8258.00 8256.51 87.68
    5 9 14 o 240.58 227.63 40.16
    7 9 14 o 415.35 511.48 63.21
    0 10 14 o 13654.10 13878.50 167.76
    2 10 14 o 28556.80 29212.90 238.68
    4 10 14 o 11352.40 11407.00 102.89
    6 10 14 o 10395.20 10272.80 141.62
    1 11 14 < 6.18 28.07 21.27
    3 11 14 o 1086.37 1069.28 37.54
    5 11 14 < 80.43 37.77 38.85
    0 12 14 < 10.93 0.38 31.48
    2 12 14 o 162.65 220.25 26.26
    4 12 14 < 35.88 0.42 33.74
    6 12 14 o 360.70 317.91 59.88
    1 13 14 o 807.17 815.72 32.32
    3 13 14 < -21.74 4.49 38.97
    5 13 14 o 153.74 187.04 43.96
    0 14 14 o 16726.80 17033.60 191.99
    2 14 14 o 13822.80 14081.00 123.08
    4 14 14 o 12567.30 12472.70 128.67
    6 14 14 o 6968.00 7077.31 122.61
    1 15 14 o 805.15 781.50 36.00
    3 15 14 < 32.67 23.68 37.07
    5 15 14 o 539.97 602.62 48.12
    0 16 14 o 4866.07 4992.00 99.92
    2 16 14 o 1344.06 1316.62 49.78
    4 16 14 o 2135.19 2100.96 64.63
    1 17 14 < 8.20 2.76 29.82
    3 17 14 o 907.56 1000.86 52.99
    5 17 14 < -8.67 64.55 46.45
    0 18 14 o 7311.82 7279.14 129.38
    2 18 14 o 3319.69 3247.68 63.32
    4 18 14 o 1810.49 1774.82 66.18
    1 19 14 < 65.46 23.15 39.09
    3 19 14 o 364.74 395.01 50.14
    0 20 14 o 11724.20 11950.30 175.95
    2 20 14 o 4120.21 3846.98 76.75
    1 21 14 o 178.21 260.32 45.27
    3 21 14 < 100.87 157.54 49.07
    0 22 14 o 2616.36 2714.23 108.35
    2 22 14 o 601.64 602.50 70.69
    1 1 15 o 4071.38 3728.30 50.73
    3 1 15 o 10734.40 11217.10 84.59
    5 1 15 o 1216.70 1092.99 51.09
    7 1 15 o 1978.48 1908.43 78.29
    0 2 15 o 18077.00 17888.90 210.05
    2 2 15 o 34445.30 35588.00 237.61
    4 2 15 o 28331.20 29239.00 218.84
    6 2 15 o 6306.96 6270.54 111.20
    1 3 15 o 8531.97 8517.32 84.23
    3 3 15 o 7872.95 7799.65 71.40
    5 3 15 o 4158.70 4305.14 90.17
    7 3 15 o 2091.83 2047.22 76.99
    0 4 15 o 238.56 194.18 29.23
    2 4 15 o 16628.40 16602.00 142.33
    4 4 15 o 7820.67 7917.98 79.72
    6 4 15 o 1590.94 1569.37 57.03
    1 5 15 < 2.73 26.34 20.08
    3 5 15 o 1406.07 1384.72 32.32
    5 5 15 o 155.52 198.08 43.13
    7 5 15 o 282.17 278.46 59.17
    0 6 15 o 16668.10 17188.70 211.00
    2 6 15 o 13483.70 13652.20 137.70
    4 6 15 o 13845.20 14184.10 111.32
    6 6 15 o 4852.17 4804.57 105.97
    1 7 15 o 3015.90 3283.05 47.28
    3 7 15 o 531.90 476.65 28.63
    5 7 15 o 2898.28 2844.38 79.36
    7 7 15 o 798.14 642.43 70.10
    0 8 15 o 19755.00 20345.50 248.78
    2 8 15 o 6218.21 6294.53 73.90
    4 8 15 o 4215.97 4339.31 64.99
    6 8 15 o 5991.65 5919.94 118.81
    1 9 15 < 43.60 29.29 22.22
    3 9 15 o 125.46 150.10 28.04
    5 9 15 < 37.19 19.06 39.68
    7 9 15 < 20.67 15.16 62.25
    0 10 15 o 2576.20 2589.62 67.96
    2 10 15 o 1703.09 1661.23 44.20
    4 10 15 o 208.15 208.83 30.18
    6 10 15 < 32.55 47.76 50.49
    1 11 15 o 1005.58 1041.72 34.69
    3 11 15 o 706.07 610.53 43.60
    5 11 15 o 1361.52 1335.50 47.52
    0 12 15 o 19812.50 20811.90 233.93
    2 12 15 o 7421.48 7355.53 93.14
    4 12 15 o 3938.67 3929.70 75.09
    6 12 15 o 11444.30 11518.10 175.95
    1 13 15 o 1088.27 1138.54 38.26
    3 13 15 o 938.33 955.68 42.89
    5 13 15 < 101.58 118.71 40.75
    0 14 15 o 2128.77 2260.39 68.91
    2 14 15 < 45.50 18.94 31.13
    4 14 15 o 345.96 406.11 39.68
    6 14 15 o 1220.86 1417.07 68.91
    1 15 15 o 136.51 153.15 34.93
    3 15 15 < 32.20 37.59 39.32
    5 15 15 < 46.93 25.96 44.67
    0 16 15 o 6720.17 6753.94 128.19
    2 16 15 o 3304.48 3241.58 70.45
    4 16 15 o 6422.44 6594.24 100.39
    1 17 15 o 556.85 593.45 36.47
    3 17 15 o 335.39 283.20 47.64
    5 17 15 o 233.34 242.00 51.44
    0 18 15 o 7050.81 6808.75 128.79
    2 18 15 o 3685.38 3451.55 75.44
    4 18 15 o 3843.39 3826.00 81.50
    1 19 15 < 28.63 1.27 37.07
    3 19 15 < -8.79 46.25 45.86
    0 20 15 o 1746.69 1702.12 78.41
    2 20 15 o 3032.06 2894.23 73.54
    1 21 15 o 1267.66 1248.38 57.98
    0 22 15 o 3694.05 3666.87 129.74
    0 0 16 o 404.30 368.36 46.22
    2 0 16 o 16694.10 17079.80 186.76
    4 0 16 o 3838.28 3815.58 68.43
    6 0 16 o 4110.58 4100.59 119.88
    1 1 16 o 5614.56 5932.85 59.88
    3 1 16 o 11132.90 11536.30 88.87
    5 1 16 o 3378.02 3630.69 68.91
    7 1 16 o 1698.69 1793.94 75.32
    0 2 16 o 2675.05 2820.70 60.00
    2 2 16 < 31.72 21.38 19.48
    4 2 16 o 311.15 305.19 25.90
    6 2 16 o 1760.12 1743.17 68.79
    1 3 16 o 1859.20 2044.26 39.92
    3 3 16 o 189.62 193.63 21.86
    5 3 16 o 1521.32 1755.65 53.58
    7 3 16 o 197.81 375.24 56.67
    0 4 16 o 10035.60 10173.90 142.09
    2 4 16 o 26134.80 26587.70 211.71
    4 4 16 o 24107.50 24760.20 175.95
    6 4 16 o 3424.36 3309.56 83.40
    1 5 16 o 9425.04 9002.19 110.13
    3 5 16 o 6020.75 6021.76 59.88
    5 5 16 o 3143.26 3320.14 77.94
    7 5 16 o 3947.70 4015.35 119.28
    0 6 16 o 21326.00 21151.00 299.51
    2 6 16 o 136.39 176.02 30.18
    4 6 16 o 2936.30 3006.63 49.90
    6 6 16 o 1980.27 1999.30 75.20
    1 7 16 o 582.63 626.98 28.87
    3 7 16 o 323.87 381.79 25.54
    5 7 16 < 14.26 2.06 41.70
    7 7 16 < 99.80 70.87 60.12
    0 8 16 o 396.58 383.18 45.38
    2 8 16 o 11409.70 11502.20 112.99
    4 8 16 o 6987.72 7550.94 75.44
    6 8 16 o 1592.01 1457.73 80.79
    1 9 16 o 6297.57 6135.92 77.94
    3 9 16 o 2066.52 2023.61 51.92
    5 9 16 o 3732.66 3812.01 87.44
    0 10 16 o 5516.78 5661.84 98.37
    2 10 16 o 10866.30 10500.50 117.26
    4 10 16 o 5844.56 5956.12 74.49
    6 10 16 o 4268.83 4288.32 102.06
    1 11 16 o 3171.30 3347.22 64.04
    3 11 16 o 202.68 241.43 36.24
    5 11 16 o 2029.93 1960.16 55.13
    0 12 16 o 2605.78 2586.02 69.86
    2 12 16 < 2.02 10.45 28.99
    4 12 16 o 961.03 975.16 54.29
    6 12 16 < 91.01 0.60 66.06
    1 13 16 o 1042.29 1026.91 44.43
    3 13 16 o 1822.85 1800.12 49.66
    5 13 16 o 1490.07 1457.55 59.40
    0 14 16 o 10649.20 10627.70 160.63
    2 14 16 o 6563.34 6575.67 83.16
    4 14 16 o 5343.20 5182.22 88.15
    1 15 16 o 3518.81 3540.73 66.06
    3 15 16 o 1660.68 1643.22 56.55
    5 15 16 o 2046.32 2118.03 65.46
    0 16 16 o 2337.52 2222.87 76.51
    2 16 16 o 410.71 412.86 44.79
    4 16 16 o 548.89 551.95 51.32
    1 17 16 < 21.15 23.25 34.57
    3 17 16 < -38.37 4.20 43.01
    0 18 16 o 3624.43 3471.53 108.35
    2 18 16 o 1127.12 1057.37 52.16
    4 18 16 o 265.65 204.93 51.32
    1 19 16 o 1693.94 1595.12 53.23
    3 19 16 o 4381.94 4444.46 93.74
    0 20 16 o 10742.80 11389.70 207.67
    2 20 16 o 4091.93 4060.11 86.85
    1 21 16 < 51.68 102.52 45.50
    1 1 17 o 1518.35 1627.51 35.17
    3 1 17 o 147.20 131.34 21.27
    5 1 17 o 1758.45 1764.34 53.94
    7 1 17 o 886.77 1084.46 65.58
    0 2 17 o 6945.54 6919.66 103.60
    2 2 17 o 13433.80 13289.40 127.12
    4 2 17 o 13440.30 13904.40 118.21
    6 2 17 o 3870.83 3703.98 97.66
    1 3 17 o 12790.20 13172.80 126.05
    3 3 17 o 891.88 841.38 28.51
    5 3 17 o 5563.35 5512.57 93.74
    7 3 17 o 3780.18 4059.46 102.89
    0 4 17 o 740.52 899.30 41.70
    2 4 17 o 4078.74 4130.38 61.66
    4 4 17 o 679.10 688.92 30.18
    6 4 17 o 1351.66 1351.67 67.48
    1 5 17 o 111.20 85.30 28.16
    3 5 17 o 1551.97 1580.50 36.00
    5 5 17 < 126.41 187.18 43.13
    7 5 17 o 363.90 90.28 68.79
    0 6 17 o 4369.58 4432.83 97.30
    2 6 17 o 11905.10 12359.90 128.31
    4 6 17 o 7931.28 8013.01 82.10
    6 6 17 o 1435.42 1406.04 69.74
    1 7 17 o 9329.87 9615.96 106.09
    3 7 17 o 12782.60 12953.80 120.83
    5 7 17 o 6174.73 6354.06 104.07
    0 8 17 o 5455.35 5743.27 109.90
    2 8 17 o 3225.48 3300.67 54.06
    4 8 17 o 3628.94 3721.88 58.81
    6 8 17 o 1874.77 1936.94 76.63
    1 9 17 o 817.74 863.94 35.29
    3 9 17 o 4161.08 4058.57 73.18
    5 9 17 o 602.94 637.72 58.69
    0 10 17 o 2944.02 2986.47 75.56
    2 10 17 o 1791.72 1721.62 47.17
    4 10 17 < 6.18 56.35 32.67
    6 10 17 < -6.89 11.90 58.22
    1 11 17 o 8342.47 8227.47 104.91
    3 11 17 o 9897.41 9519.92 125.10
    5 11 17 o 4595.31 4564.41 96.59
    0 12 17 o 6569.40 6459.64 125.58
    2 12 17 o 2096.46 2077.79 56.91
    4 12 17 o 1266.24 1290.47 42.89
    6 12 17 o 3408.68 3598.42 97.30
    1 13 17 o 3266.11 3246.20 63.68
    3 13 17 o 10727.40 11004.90 113.22
    5 13 17 o 1992.98 1952.85 67.72
    0 14 17 < 23.52 8.98 45.62
    2 14 17 < 75.09 34.91 33.15
    4 14 17 o 815.96 915.54 49.54
    1 15 17 o 5292.59 5231.65 80.19
    3 15 17 o 748.84 739.85 53.11
    5 15 17 o 1629.07 1728.27 72.71
    0 16 17 o 10130.30 9848.85 141.14
    2 16 17 o 390.64 331.67 42.89
    4 16 17 o 1743.60 1794.55 62.85
    1 17 17 o 6108.43 6190.51 87.68
    3 17 17 o 4765.92 4734.36 91.96
    0 18 17 o 2566.81 2295.93 92.91
    2 18 17 o 1755.72 1811.94 68.43
    1 19 17 o 140.90 152.91 40.87
    3 19 17 < 44.79 45.04 49.90
    0 20 17 o 215.63 177.28 62.02
    2 20 17 o 581.08 616.71 50.73
    1 21 17 o 3275.97 3146.57 82.57
    0 0 18 o 2253.16 2060.92 88.39
    2 0 18 o 19564.60 19759.70 217.30
    4 0 18 o 4829.48 5197.56 89.70
    6 0 18 o 1142.09 1152.55 77.94
    1 1 18 o 7236.03 7189.25 81.74
    3 1 18 o 6535.66 6701.34 69.86
    5 1 18 o 5432.19 5417.78 87.32
    7 1 18 o 2937.49 3025.46 100.51
    0 2 18 < 81.62 54.89 31.25
    2 2 18 o 942.14 982.10 38.14
    4 2 18 < 7.96 50.78 28.04
    6 2 18 o 312.94 341.34 53.82
    1 3 18 o 4134.94 3988.35 62.97
    3 3 18 o 107.64 101.70 24.59
    5 3 18 o 1277.64 1317.97 60.71
    7 3 18 o 543.66 623.05 63.32
    0 4 18 o 8335.82 8003.14 128.67
    2 4 18 o 5898.74 6009.65 81.86
    4 4 18 o 6389.41 6403.90 68.08
    6 4 18 o 1072.23 1138.45 63.92
    1 5 18 o 22865.50 23378.20 230.60
    3 5 18 o 14198.60 14199.50 125.10
    5 5 18 o 12931.50 12704.20 167.52
    0 6 18 o 8232.69 7754.09 129.26
    2 6 18 o 156.71 140.77 32.43
    4 6 18 o 2898.88 2973.73 52.63
    6 6 18 o 836.99 795.60 67.48
    1 7 18 o 501.84 612.48 33.38
    3 7 18 o 6778.86 6771.51 84.11
    5 7 18 o 165.62 236.57 46.93
    0 8 18 o 1501.24 1346.49 80.31
    2 8 18 o 205.06 192.24 28.28
    4 8 18 o 197.10 220.82 30.41
    6 8 18 o 689.91 759.07 67.13
    1 9 18 o 9185.28 9456.21 109.42
    3 9 18 o 2436.72 2404.30 63.68
    5 9 18 o 4269.43 4402.97 96.83
    0 10 18 o 2583.57 2578.80 84.83
    2 10 18 o 1758.57 1745.28 48.12
    4 10 18 o 751.57 769.14 47.40
    6 10 18 o 2711.88 2839.49 93.38
    1 11 18 o 6579.74 6677.38 107.64
    3 11 18 o 8432.29 8433.07 104.79
    5 11 18 o 3252.56 3368.75 84.35
    0 12 18 o 280.38 264.42 41.46
    2 12 18 o 264.23 326.27 34.81
    4 12 18 o 650.47 674.73 40.75
    1 13 18 o 4903.97 4737.24 77.82
    3 13 18 o 4459.52 4410.71 80.91
    5 13 18 o 2198.16 2380.65 71.40
    0 14 18 o 1021.62 1119.74 54.41
    2 14 18 o 1626.58 1609.99 54.41
    4 14 18 o 891.52 872.71 53.11
    1 15 18 o 5307.68 5333.51 82.21
    3 15 18 o 7359.35 6994.30 106.21
    0 16 18 o 2153.60 2135.43 71.52
    2 16 18 < -60.71 18.31 39.44
    4 16 18 o 181.89 276.17 48.83
    1 17 18 o 292.03 326.47 39.68
    3 17 18 o 2063.79 2173.37 67.24
    0 18 18 < 106.09 142.41 56.79
    2 18 18 o 1170.01 1099.19 60.35
    1 19 18 o 6866.78 6539.15 108.00
    0 20 18 o 1410.35 1442.00 79.72
    1 1 19 o 8451.06 8541.54 84.47
    3 1 19 o 314.24 294.69 30.89
    5 1 19 o 2846.84 3093.36 68.79
    0 2 19 o 1737.78 1801.52 59.40
    2 2 19 o 436.97 518.89 34.69
    4 2 19 o 95.76 140.50 26.85
    6 2 19 < 118.09 197.68 53.94
    1 3 19 o 18082.80 17853.70 162.29
    3 3 19 o 9200.13 9249.30 98.13
    5 3 19 o 9231.02 9650.17 145.78
    0 4 19 < 107.40 35.88 37.42
    2 4 19 o 327.31 443.36 34.57
    4 4 19 o 200.90 212.12 29.70
    6 4 19 o 244.27 261.07 60.00
    1 5 19 o 2515.73 2365.73 67.36
    3 5 19 < -47.28 28.67 31.36
    5 5 19 o 1019.00 1089.50 62.37
    0 6 19 < 0.24 35.12 36.95
    2 6 19 o 693.59 673.14 45.98
    4 6 19 o 1186.04 1207.13 40.04
    6 6 19 < -26.85 17.20 63.56
    1 7 19 o 15512.20 15507.00 159.68
    3 7 19 o 13962.50 13924.50 143.16
    5 7 19 o 9440.60 9352.67 145.54
    0 8 19 < 110.85 55.22 47.76
    2 8 19 o 1186.04 1206.78 41.58
    4 8 19 o 481.52 453.33 38.73
    6 8 19 < 65.82 95.62 62.85
    1 9 19 o 4639.51 4846.64 83.52
    3 9 19 o 5186.97 5445.60 79.36
    5 9 19 o 2556.71 2421.84 77.11
    0 10 19 o 429.72 416.86 67.24
    2 10 19 o 2725.06 2799.35 62.73
    4 10 19 < 97.06 134.03 40.04
    6 10 19 < 81.26 122.99 66.18
    1 11 19 o 6437.77 6229.45 99.68
    3 11 19 o 4843.38 4662.72 81.98
    5 11 19 o 3588.19 3305.80 87.80
    0 12 19 o 879.05 885.99 56.43
    2 12 19 o 3656.39 3624.22 71.17
    4 12 19 o 1034.57 1077.02 49.90
    1 13 19 o 6203.12 5965.33 88.39
    3 13 19 o 12012.20 11954.60 144.23
    5 13 19 o 6226.53 6220.93 124.15
    0 14 19 o 221.22 226.68 45.62
    2 14 19 < 118.21 143.69 40.16
    4 14 19 < -61.42 28.39 45.38
    1 15 19 o 2342.03 2468.65 67.01
    3 15 19 o 1038.84 1138.59 55.13
    0 16 19 o 3829.13 3782.12 105.14
    2 16 19 < -56.43 14.21 40.75
    4 16 19 o 646.43 697.66 56.79
    1 17 19 o 8347.94 8056.73 105.14
    3 17 19 o 12510.80 12234.00 148.03
    0 18 19 o 272.42 356.89 62.61
    2 18 19 < -17.11 40.09 50.02
    1 19 19 o 314.36 254.15 44.67
    0 0 20 o 380.18 520.13 56.43
    2 0 20 o 1000.11 1057.47 48.71
    4 0 20 o 153.50 164.47 45.03
    6 0 20 < 20.91 58.83 71.52
    1 1 20 o 7225.45 7255.75 78.53
    3 1 20 o 3478.30 3649.81 61.90
    5 1 20 o 3874.87 3983.99 86.49
    0 2 20 < 57.98 80.90 42.18
    2 2 20 o 1188.66 1268.12 46.10
    4 2 20 o 179.28 273.58 31.96
    6 2 20 < 70.69 121.76 58.10
    1 3 20 o 2547.33 2555.59 54.41
    3 3 20 o 1525.00 1417.92 50.26
    5 3 20 o 528.81 492.95 55.96
    0 4 20 o 144.71 213.84 40.16
    2 4 20 o 2422.34 2419.90 62.14
    4 4 20 < 63.21 105.82 28.99
    6 4 20 o 457.52 402.59 62.97
    1 5 20 o 19777.60 19780.60 223.71
    3 5 20 o 8772.91 8623.79 97.30
    5 5 20 o 12001.60 12161.10 165.14
    0 6 20 o 229.77 335.93 42.41
    2 6 20 < 55.24 30.31 40.99
    4 6 20 o 749.67 748.71 43.25
    6 6 20 < 7.25 95.84 67.48
    1 7 20 < 23.40 6.52 31.96
    3 7 20 o 310.08 306.05 43.01
    5 7 20 < 68.79 26.82 54.53
    0 8 20 < 104.55 113.27 62.02
    2 8 20 o 264.70 321.21 40.28
    4 8 20 o 251.99 364.02 42.77
    6 8 20 < 83.88 95.92 64.99
    1 9 20 o 12939.20 13428.30 158.25
    3 9 20 o 5585.21 5454.02 76.87
    5 9 20 o 7294.24 7151.55 124.39
    0 10 20 o 330.28 375.67 70.81
    2 10 20 o 227.87 270.23 41.58
    4 10 20 o 272.19 320.01 40.75
    1 11 20 o 2757.38 2777.97 70.21
    3 11 20 o 9543.84 9345.83 115.60
    5 11 20 o 1851.24 1873.72 70.21
    0 12 20 o 564.33 622.19 66.06
    2 12 20 < 67.84 158.72 42.41
    4 12 20 < 88.51 76.99 44.55
    1 13 20 o 7573.20 7351.45 100.15
    3 13 20 o 5072.20 4925.22 90.77
    0 14 20 < -34.22 25.80 52.87
    2 14 20 < 70.10 75.79 40.04
    4 14 20 < 23.52 58.03 50.73
    1 15 20 o 5422.68 5076.67 89.94
    3 15 20 o 10952.50 10824.20 126.17
    0 16 20 < 117.62 153.10 50.14
    2 16 20 o 370.68 410.13 48.47
    1 17 20 o 169.06 172.13 46.22
    3 17 20 o 327.19 379.70 53.82
    0 18 20 o 280.62 243.90 65.22
    2 18 20 o 600.45 772.11 58.10
    1 19 20 o 7905.03 7700.28 122.25
    1 1 21 o 6720.88 6682.05 77.46
    3 1 21 o 2313.87 2434.96 58.93
    5 1 21 o 4317.31 4449.57 86.49
    0 2 21 o 338.00 355.57 43.60
    2 2 21 o 834.85 942.12 44.20
    4 2 21 o 1135.55 1211.39 43.48
    6 2 21 < 59.05 36.88 65.34
    1 3 21 o 16971.00 17677.00 157.66
    3 3 21 o 13178.00 13111.60 139.36
    5 3 21 o 8255.86 8375.35 124.03
    0 4 21 o 290.60 141.56 45.50
    2 4 21 < 26.97 45.42 38.73
    4 4 21 o 352.50 376.15 31.36
    6 4 21 < -34.10 36.82 64.04
    1 5 21 o 967.68 1000.81 50.26
    3 5 21 o 317.81 327.74 40.51
    5 5 21 o 465.13 465.21 60.95
    0 6 21 o 1656.87 1952.88 73.78
    2 6 21 o 1314.36 1393.04 61.07
    4 6 21 o 328.86 333.12 40.39
    6 6 21 o 493.52 628.52 76.63
    1 7 21 o 11275.30 11141.30 148.15
    3 7 21 o 8291.86 8271.43 102.77
    5 7 21 o 5871.30 5761.95 120.71
    0 8 21 o 524.89 479.22 62.25
    2 8 21 o 497.44 498.72 48.47
    4 8 21 < 93.03 108.62 40.16
    1 9 21 o 983.12 945.94 56.20
    3 9 21 o 2513.11 2495.67 60.12
    5 9 21 o 1571.57 1467.12 73.78
    0 10 21 o 186.76 126.15 59.40
    2 10 21 < 24.47 34.40 40.87
    4 10 21 o 469.76 535.99 45.15
    1 11 21 o 6807.97 6496.67 111.32
    3 11 21 o 3778.40 3540.54 86.73
    5 11 21 o 4363.29 4307.68 105.03
    0 12 21 o 1158.24 1073.75 81.50
    2 12 21 < 3.33 33.24 40.75
    4 12 21 < 106.93 102.84 44.20
    1 13 21 o 6098.45 5682.81 98.37
    3 13 21 o 4108.92 3807.55 86.73
    0 14 21 < -25.54 24.01 65.82
    2 14 21 o 1716.99 1836.81 58.10
    4 14 21 o 829.74 879.17 61.30
    1 15 21 o 1749.19 1670.07 58.57
    3 15 21 o 863.13 761.76 54.77
    0 16 21 < 61.78 47.07 56.20
    2 16 21 o 1347.86 1425.83 59.28
    1 17 21 o 5058.78 4618.37 96.11
    0 18 21 < 111.08 85.43 61.90
    0 0 22 o 3921.44 3720.49 187.71
    2 0 22 o 836.87 950.12 55.72
    4 0 22 o 3529.86 3796.68 81.98
    6 0 22 o 387.31 323.98 98.25
    1 1 22 o 13116.00 13530.30 125.10
    3 1 22 o 4689.41 4902.76 86.13
    5 1 22 o 5711.38 5785.16 114.77
    0 2 22 o 2004.98 2075.78 86.37
    2 2 22 < 3.45 29.34 33.50
    4 2 22 o 244.98 306.24 36.47
    6 2 22 < 161.10 170.78 63.09
    1 3 22 o 1138.52 1176.35 46.57
    3 3 22 o 3190.90 3159.02 78.06
    5 3 22 o 585.24 679.32 54.89
    0 4 22 o 1213.13 1109.45 62.37
    2 4 22 o 6068.75 6079.21 104.55
    4 4 22 o 3469.74 3470.13 63.80
    1 5 22 o 13460.30 13377.40 167.64
    3 5 22 o 4372.55 4279.31 85.18
    5 5 22 o 7692.84 7878.17 137.58
    0 6 22 o 871.21 847.21 56.79
    2 6 22 o 3380.40 3354.13 84.11
    4 6 22 o 322.80 344.47 46.33
    1 7 22 o 206.49 214.95 41.82
    3 7 22 < 22.45 21.00 42.18
    5 7 22 < 64.16 44.27 58.10
    0 8 22 < 171.91 22.39 65.94
    2 8 22 o 176.78 231.13 41.70
    4 8 22 o 1503.14 1611.54 60.47
    1 9 22 o 6826.74 6494.10 120.71
    3 9 22 o 8313.13 8128.09 110.73
    5 9 22 o 6203.48 6147.96 131.88
    0 10 22 o 1949.73 1941.03 96.71
    2 10 22 o 1996.30 1871.91 66.53
    4 10 22 o 2250.55 2206.23 69.98
    1 11 22 o 2085.41 1848.37 69.86
    3 11 22 o 9507.49 9263.95 120.35
    0 12 22 o 343.35 332.70 62.61
    2 12 22 o 283.59 285.38 45.27
    4 12 22 < 30.30 55.76 47.17
    1 13 22 o 1801.11 1790.32 65.34
    3 13 22 o 1932.51 1815.26 64.99
    0 14 22 o 1788.16 1776.10 97.54
    2 14 22 o 2112.26 1927.70 66.41
    1 15 22 o 5353.66 5160.10 96.83
    3 15 22 o 8057.45 7915.42 114.53
    0 16 22 o 399.43 398.61 74.25
    2 16 22 < 58.33 13.37 48.12
    1 17 22 < 65.11 43.74 47.64
    1 1 23 o 2720.79 2672.30 60.23
    3 1 23 o 1337.52 1362.07 55.72
    5 1 23 o 2828.90 3045.83 81.74
    0 2 23 o 6147.88 5671.35 114.53
    2 2 23 o 5151.33 5082.68 83.76
    4 2 23 o 5300.67 5308.62 87.09
    1 3 23 o 5012.21 5093.32 79.72
    3 3 23 o 8252.18 8305.53 116.43
    5 3 23 o 3234.39 3283.75 97.90
    0 4 23 o 1248.06 1262.67 65.46
    2 4 23 o 1043.60 1000.75 48.71
    4 4 23 o 1402.99 1478.32 54.29
    1 5 23 o 727.69 836.25 45.27
    3 5 23 o 1708.79 1664.86 59.28
    5 5 23 o 477.72 502.14 68.19
    0 6 23 o 521.56 379.60 57.38
    2 6 23 o 6572.85 6508.38 115.84
    4 6 23 o 5368.51 5119.41 99.68
    1 7 23 o 6094.53 6031.50 98.13
    3 7 23 o 3469.98 3408.09 89.82
    5 7 23 o 2201.25 2256.88 85.42
    0 8 23 o 2319.22 2380.03 100.27
    2 8 23 o 3441.47 3450.96 80.67
    4 8 23 o 1231.90 1145.25 60.83
    1 9 23 o 265.77 201.57 56.67
    3 9 23 o 244.86 188.96 45.62
    0 10 23 < 72.71 69.44 65.70
    2 10 23 o 408.58 387.34 55.48
    4 10 23 o 866.81 803.33 55.01
    1 11 23 o 5455.47 5165.20 107.28
    3 11 23 o 4751.07 4683.78 104.07
    0 12 23 o 8378.11 8067.70 164.67
    2 12 23 o 3929.76 3869.43 93.74
    4 12 23 o 3828.78 3853.96 95.88
    1 13 23 o 4220.24 4017.83 91.60
    3 13 23 o 932.04 841.20 58.33
    0 14 23 o 1009.02 1000.71 81.38
    2 14 23 < 57.86 65.63 46.69
    1 15 23 o 471.66 432.53 54.29
    0 16 23 o 1577.99 1642.86 88.75
    0 0 24 o 1841.74 1262.27 104.07
    2 0 24 o 12246.30 11848.00 179.87
    4 0 24 o 10842.20 11021.80 200.90
    1 1 24 o 3410.93 3592.76 66.06
    3 1 24 o 1624.44 1717.13 61.42
    5 1 24 o 1381.01 1452.88 67.36
    0 2 24 o 1526.66 1464.85 62.61
    2 2 24 o 1007.00 988.37 49.54
    4 2 24 o 2869.65 3083.59 76.04
    1 3 24 < 54.77 62.38 36.12
    3 3 24 o 434.12 433.76 47.40
    5 3 24 < 97.66 81.59 62.14
    0 4 24 o 1162.40 952.56 85.78
    2 4 24 o 8425.87 7997.34 112.51
    4 4 24 o 3960.53 3763.22 85.78
    1 5 24 o 2734.45 2744.21 74.02
    3 5 24 o 2736.35 2716.09 77.34
    5 5 24 o 2594.26 2596.14 102.65
    0 6 24 o 2494.94 2498.50 101.22
    2 6 24 o 2587.84 2597.09 80.43
    4 6 24 o 1104.54 1129.59 62.49
    1 7 24 o 244.62 346.11 47.40
    3 7 24 < -36.24 2.07 44.31
    0 8 24 o 3592.71 3640.73 148.63
    2 8 24 o 800.76 708.79 50.97
    4 8 24 o 2453.23 2530.81 76.27
    1 9 24 o 3791.95 3534.95 101.70
    3 9 24 o 4428.87 4380.81 89.82
    0 10 24 o 14970.10 14865.20 304.38
    2 10 24 o 1932.62 1844.82 68.08
    4 10 24 o 2459.89 2344.38 74.37
    1 11 24 o 640.37 547.21 58.45
    3 11 24 o 1488.29 1491.77 64.75
    0 12 24 < 217.18 136.33 76.27
    2 12 24 o 863.60 859.52 61.66
    1 13 24 o 1899.95 1825.44 68.31
    3 13 24 o 1311.15 1374.79 68.67
    0 14 24 o 4002.23 3710.85 149.82
    2 14 24 o 5134.34 5010.93 105.86
    1 15 24 o 1436.49 1385.17 66.89
    1 1 25 o 1636.80 1597.43 48.00
    3 1 25 o 980.75 1000.52 61.07
    5 1 25 o 569.91 552.62 61.54
    0 2 25 o 9385.95 9014.51 141.85
    2 2 25 o 8217.72 7869.96 109.66
    4 2 25 o 7815.80 7535.25 108.11
    1 3 25 o 1083.16 1011.05 47.64
    3 3 25 o 1398.11 1446.01 58.81
    0 4 25 o 5381.46 5635.55 126.05
    2 4 25 o 1420.33 1390.30 58.33
    4 4 25 o 930.14 844.61 55.13
    1 5 25 < 12.12 1.92 45.86
    3 5 25 o 882.61 800.51 61.78
    0 6 25 o 493.28 315.64 72.95
    2 6 25 o 9389.04 8757.00 131.16
    4 6 25 o 5436.70 5409.56 113.70
    1 7 25 o 1279.43 1243.75 58.10
    3 7 25 o 3727.55 3819.08 88.39
    0 8 25 o 2992.73 2970.04 123.56
    2 8 25 o 4623.47 4472.86 93.38
    4 8 25 o 2863.12 2848.63 85.54
    1 9 25 o 412.61 516.95 65.82
    3 9 25 < -33.62 11.56 46.81
    0 10 25 o 294.05 123.56 77.22
    2 10 25 o 1682.42 1576.15 68.08
    1 11 25 o 637.16 685.55 57.38
    3 11 25 o 624.09 691.09 59.64
    0 12 25 o 11864.50 11506.60 208.03
    2 12 25 o 6034.89 5747.85 116.07
    1 13 25 o 855.64 924.33 60.83
    0 14 25 o 592.25 538.63 81.26
    0 0 26 o 8219.39 7527.04 203.99
    2 0 26 o 15349.40 14835.60 218.25
    4 0 26 o 14900.70 14615.10 276.58
    1 1 26 < -62.73 14.21 43.36
    3 1 26 o 2230.47 2186.28 85.90
    0 2 26 o 2966.48 2988.29 88.75
    2 2 26 o 220.15 188.34 45.86
    4 2 26 o 1114.52 1242.87 57.15
    1 3 26 o 327.43 311.88 44.55
    3 3 26 o 532.73 588.88 52.99
    0 4 26 o 4840.41 4511.69 122.73
    2 4 26 o 11513.80 11276.80 140.90
    4 4 26 o 5306.97 4979.02 100.51
    1 5 26 o 138.77 182.47 46.10
    3 5 26 o 838.42 785.06 62.73
    0 6 26 o 4004.25 3492.64 137.93
    2 6 26 o 2910.28 2856.62 79.48
    4 6 26 o 2122.83 2175.45 87.92
    1 7 26 < 81.03 162.44 46.33
    3 7 26 < 70.10 42.46 51.09
    0 8 26 o 4977.52 4917.09 153.38
    2 8 26 o 883.56 829.24 57.26
    1 9 26 < 127.60 223.96 52.75
    3 9 26 < -9.62 25.12 50.97
    0 10 26 o 8680.36 8525.75 197.57
    2 10 26 o 4587.59 4219.55 109.18
    1 11 26 < -40.51 5.92 51.80
    0 12 26 o 581.68 582.18 79.60
    1 1 27 < 61.42 175.60 39.44
    3 1 27 o 305.57 355.98 56.20
    0 2 27 o 8725.27 8883.60 150.65
    2 2 27 o 5224.99 5008.69 96.59
    1 3 27 o 362.12 355.93 48.71
    3 3 27 o 439.46 403.46 54.06
    0 4 27 o 1433.88 1375.99 80.79
    2 4 27 o 3532.00 3378.43 96.00
    1 5 27 < 27.68 41.35 46.81
    3 5 27 o 1843.64 1856.74 70.10
    0 6 27 o 3523.80 3344.11 162.88
    2 6 27 o 3092.77 3098.86 84.11
    1 7 27 < 19.96 4.56 51.92
    3 7 27 o 190.45 137.25 52.39
    0 8 27 o 3747.04 3237.52 140.55
    2 8 27 o 6584.13 6362.57 106.57
    1 9 27 < 79.36 15.65 57.26
    0 10 27 < 222.76 90.28 83.05
    2 10 27 o 611.26 571.90 65.82
    1 11 27 < 156.35 184.04 56.91
    0 0 28 o 5266.45 5074.35 156.71
    2 0 28 o 1449.32 1573.84 101.70
    1 1 28 o 790.78 784.26 50.49
    3 1 28 < 55.48 19.76 57.62
    0 2 28 o 761.43 711.32 72.59
    2 2 28 < 63.80 63.33 52.87
    1 3 28 < 16.63 7.72 47.05
    3 3 28 < 102.17 73.84 52.39
    0 4 28 o 3254.94 3229.50 112.39
    2 4 28 o 4360.55 4320.62 104.55
    1 5 28 o 589.87 582.81 55.72
    0 6 28 o 4185.43 3967.39 151.95
    2 6 28 o 4433.38 4186.97 99.68
    1 7 28 < 63.56 0.77 56.79
    0 8 28 o 2507.17 2634.00 120.59
    1 9 28 o 779.49 848.57 70.21
    1 1 29 o 851.37 793.45 53.34
    0 2 29 o 6726.11 6757.56 152.90
    2 2 29 o 3455.96 3464.90 95.52
    1 3 29 o 1347.15 1286.56 64.27
    0 4 29 o 508.02 458.77 74.85
    2 4 29 o 2347.14 2344.86 80.79
    1 5 29 o 683.26 709.24 57.50
    0 6 29 o 2133.53 2023.07 116.31
    0 0 30 o 7174.60 7211.19 189.62
    1 1 30 o 4418.06 4192.78 108.00
    0 2 30 o 689.43 807.76 78.29
_refine_special_details
;
The positions of the methyl hydrogen atoms s H1C6, H2C6 and H3C6 were
 restrained
 by
 the
 angle restraints 56.250?(1) \% for the angles H1c6---C6---H2c6iii,
 H2c6---C6---H2c6iii, H2c6---C6---H2c6iii, H3c6---C6---H3c6iii ((iii) x + 1, y,
 z).
;
_reflns_number_total     1965
_reflns_number_gt     1762
_reflns_threshold_expression     'I>3\s(I)'
_refine_ls_structure_factor_coef     Fsqd
_refine_ls_R_factor_all     0.0254
_refine_ls_R_factor_gt     0.0210
_refine_ls_wR_factor_gt     0.0543
_refine_ls_wR_factor_ref     0.0552
_refine_ls_goodness_of_fit_ref     1.79
_refine_ls_goodness_of_fit_gt     1.87
_refine_ls_restrained_S_all     ?
_refine_ls_restrained_S_gt     ?
_refine_ls_number_reflns     1965
_refine_ls_number_parameters     126
_refine_ls_number_restraints     9
_refine_ls_number_constraints     62
_refine_ls_hydrogen_treatment     mixed
_refine_ls_weighting_scheme     sigma
_refine_ls_weighting_details     'w=1/(\s^2^(I)+0.0004I^2^)'
_atom_sites_solution_primary     'dual-space method'
_refine_ls_shift/su_max     0.0497
_refine_ls_shift/su_mean     0.0036
_refine_diff_density_max     0.37
_refine_diff_density_min     -0.30
_refine_ls_extinction_method     'none'
_refine_ls_extinction_coef     ?
_refine_ls_abs_structure_details     ?
_refine_ls_abs_structure_Flack     ?
_refine_ls_abs_structure_Rogers     ?
loop_
    _atom_type_symbol
    _atom_type_scat_dispersion_real
    _atom_type_scat_dispersion_imag
    _atom_type_scat_source
    C 0.0033 0.0016 'International Tables Vol C tables 4.2.6.8 and 6.1.1.1'
    H 0.0000 0.0000 'International Tables Vol C tables 4.2.6.8 and 6.1.1.1'
    O 0.0106 0.0060 'International Tables Vol C tables 4.2.6.8 and 6.1.1.1'
    Sr -1.5307 3.2498 'International Tables Vol C tables 4.2.6.8 and 6.1.1.1'
_computing_data_collection
;
APEX2 (Bruker, 2017)
;
_computing_cell_refinement     'SAINT (Bruker, 2017)'
_computing_data_reduction     'SAINT (Bruker, 2017)'
_computing_structure_solution
;
<i>SHELXT</i> (Sheldrick, 2015)
;
_computing_structure_refinement
;
<i>JANA</i>2006 (Pet\<r\'i\<cek <i>et al.</i>, 2014)
;
_computing_molecular_graphics
;
DIAMOND (Brandenburg, 2015)
;
_computing_publication_material     'publCIF (Westrip, 2010)'
loop_
    _restr_distance_atom_site_label_1
    _restr_distance_site_symmetry_1
    _restr_distance_atom_site_label_2
    _restr_distance_site_symmetry_2
    _restr_distance_target
    _restr_distance_target_weight_param
    Ow1 . H1ow1 . 0.84 0.01
    Ow1 . H2ow1 . 0.84 0.01
    Ow1 . H3ow1 . 0.84 0.01
    O2 . H1o2 . 0.84 0.01
    O3 . H1o3 . 0.84 0.01
    O4 . H1o4 . 0.84 0.01
loop_
    _restr_angle_atom_site_label_1
    _restr_angle_site_symmetry_1
    _restr_angle_atom_site_label_2
    _restr_angle_site_symmetry_2
    _restr_angle_atom_site_label_3
    _restr_angle_site_symmetry_3
    _restr_angle_target
    _restr_angle_target_weight_param
    H2c6 . C6 . H2c6 8_655 56.25 0.001
    H3c6 . C6 . H3c6 8_655 56.25 0.001
    H1c6 . C6 . H2c6 8_655 56.25 0.001
loop_
    _restr_torsion_atom_site_label_1
    _restr_torsion_site_symmetry_1
    _restr_torsion_atom_site_label_2
    _restr_torsion_site_symmetry_2
    _restr_torsion_atom_site_label_3
    _restr_torsion_site_symmetry_3
    _restr_torsion_atom_site_label_4
    _restr_torsion_site_symmetry_4
    _restr_torsion_angle_target
    _restr_torsion_weight_param
    ? ? ? ? ? ? ? ? ? ?
loop_
    _restr_equal_distance_atom_site_label_1
    _restr_equal_distance_site_symmetry_1
    _restr_equal_distance_atom_site_label_2
    _restr_equal_distance_site_symmetry_2
    _restr_equal_distance_class_class_id
    _restr_equal_distance_class_target_weight_param
    ? ? ? ? ? ?
loop_
    _restr_equal_angle_atom_site_label_1
    _restr_equal_angle_site_symmetry_1
    _restr_equal_angle_atom_site_label_2
    _restr_equal_angle_site_symmetry_2
    _restr_equal_angle_atom_site_label_3
    _restr_equal_angle_site_symmetry_3
    _restr_equal_angle_class_class_id
    _restr_equal_angle_class_target_weight_param
    ? ? ? ? ? ? ? ?
loop_
    _restr_equal_torsion_atom_site_label_1
    _restr_equal_torsion_site_symmetry_1
    _restr_equal_torsion_atom_site_label_2
    _restr_equal_torsion_site_symmetry_2
    _restr_equal_torsion_atom_site_label_3
    _restr_equal_torsion_site_symmetry_3
    _restr_equal_torsion_atom_site_label_4
    _restr_equal_torsion_site_symmetry_4
    _restr_equal_torsion_class_class_id
    _restr_equal_torsion_class_target_weight_param
    ? ? ? ? ? ? ? ? ? ?
loop_
    _atom_site_type_symbol
    _atom_site_label
    _atom_site_fract_x
    _atom_site_fract_y
    _atom_site_fract_z
    _atom_site_U_iso_or_equiv
    _atom_site_adp_type
    _atom_site_calc_flag
    _atom_site_refinement_flags
    _atom_site_occupancy
    _atom_site_site_symmetry_multiplicity
    _atom_site_disorder_assembly
    _atom_site_disorder_group
    Sr Sr1 0.5 0.145526(9) 0.287511(8) 0.01228(6) Uani d . 1 8 . .
    O O1 0.65991(15) 0.11785(5) 0.18632(5) 0.0166(3) Uani d . 1 16 . .
    C C1 0.5 0.11399(10) 0.15989(9) 0.0130(6) Uani d . 1 8 . .
    C C2 0.5 0.10609(11) 0.09535(10) 0.0163(6) Uani d . 1 8 . .
    H H1c2 0.44623 0.149367 0.079711 0.0196 Uiso d . 0.5 16 . .
    C C3a 0.3722(5) 0.04613(19) 0.07858(15) 0.0299(11) Uani d . 0.5 16 . .
    H H1c3a 0.429281 0.004234 0.093548 0.0448 Uiso d . 0.5 16 . .
    H H2c3a 0.241896 0.052214 0.094806 0.0448 Uiso d . 0.5 16 . .
    H H3c3a 0.363233 0.043419 0.036618 0.0448 Uiso d . 0.5 16 . .
    C C3b 0.7010(5) 0.09931(18) 0.06811(14) 0.0233(10) Uani d . 0.5 16 . .
    H H1c3b 0.778228 0.139682 0.076891 0.035 Uiso d . 0.5 16 . .
    H H2c3b 0.766218 0.059155 0.08359 0.035 Uiso d . 0.5 16 . .
    H H3c3b 0.687385 0.094733 0.026376 0.035 Uiso d . 0.5 16 . .
    O O2 0.75 0.23969(8) 0.25 0.0159(4) Uani d . 1 8 . .
    H H1o2 0.717(3) 0.2627(9) 0.2223(6) 0.0238 Uiso d . 1 16 . .
    O O3 0.5 0.02368(8) 0.31496(8) 0.0218(5) Uani d . 1 8 . .
    H H1o3 0.599(2) -0.0003(10) 0.3152(9) 0.0328 Uiso d . 1 16 . .
    O O4 0.5 0.22986(9) 0.37100(8) 0.0276(6) Uani d . 1 8 . .
    H H1o4 0.597(2) 0.2558(10) 0.3707(9) 0.0414 Uiso d . 1 16 . .
    O O5 0.66149(19) 0.30397(6) 0.14868(5) 0.0267(4) Uani d . 1 16 . .
    C C4 0.5 0.31058(11) 0.12363(10) 0.0204(7) Uani d . 1 8 . .
    C C5 0.5 0.33102(9) 0.06050(8) 0.0185(6) Uani d . 1 8 . .
    H H1c5 0.378186 0.314569 0.041672 0.0222 Uiso d . 0.5 16 . .
    C C6 0.5 0.40764(9) 0.05703(8) 0.0570(13) Uani d . 1 8 . .
    H H1c6 0.365706 0.424153 0.056282 0.0855 Uiso d . 0.5 16 . .
    H H2c6 0.56715 0.426313 0.090613 0.0855 Uiso d . 0.5 16 . .
    H H3c6 0.567143 0.421994 0.021948 0.0855 Uiso d . 0.5 16 . .
    C C7 0.6601(5) 0.2941(2) 0.02353(15) 0.0302(12) Uani d . 0.5 16 . .
    H H1c7 0.788041 0.313174 0.032479 0.0452 Uiso d . 0.5 16 . .
    H H2c7 0.659677 0.245607 0.032529 0.0452 Uiso d . 0.5 16 . .
    H H3c7 0.632122 0.300485 -0.017398 0.0452 Uiso d . 0.5 16 . .
    O Ow1 0.1996(2) 0.42598(7) 0.19314(6) 0.0323(4) Uani d . 1 16 . .
    H H1ow1 0.233(3) 0.3890(8) 0.1810(10) 0.0484 Uiso d . 1 16 . .
    H H2ow1 0.228(8) 0.424(2) 0.2273(9) 0.0484 Uiso d . 0.5 16 . .
    H H3ow1 0.083(2) 0.424(2) 0.1927(19) 0.0484 Uiso d . 0.5 16 . .
loop_
    _atom_site_aniso_label
    _atom_site_aniso_U_11
    _atom_site_aniso_U_22
    _atom_site_aniso_U_33
    _atom_site_aniso_U_12
    _atom_site_aniso_U_13
    _atom_site_aniso_U_23
    _atom_site_aniso_type_symbol
    Sr1 0.01072(11) 0.01255(11) 0.01357(12) 0 0 -0.00006(8) Sr
    O1 0.0105(5) 0.0232(6) 0.0160(6) 0.0002(4) -0.0021(4) -0.0048(5) O
    C1 0.0139(10) 0.0088(9) 0.0163(11) 0 0 -0.0014(8) C
    C2 0.0160(11) 0.0193(11) 0.0137(11) 0 0 0.0003(9) C
    C3a 0.0282(19) 0.044(2) 0.0176(17) -0.0197(17) 0.0033(15) -0.0109(16) C
    C3b 0.0209(16) 0.0328(19) 0.0164(16) -0.0053(14) 0.0062(13) -0.0033(14) C
    O2 0.0209(8) 0.0128(7) 0.0140(8) 0 -0.0028(7) 0 O
    O3 0.0114(8) 0.0127(8) 0.0415(11) 0 0 0.0013(7) O
    O4 0.0419(12) 0.0215(9) 0.0194(9) 0 0 -0.0014(7) O
    O5 0.0430(8) 0.0199(6) 0.0172(6) 0.0072(6) -0.0088(5) 0.0004(5) O
    C4 0.0384(14) 0.0081(9) 0.0145(11) 0 0 -0.0002(8) C
    C5 0.0226(12) 0.0198(11) 0.0132(11) 0 0 0.0012(9) C
    C6 0.128(3) 0.0216(14) 0.0217(15) 0 0 0.0094(12) C
    C7 0.041(2) 0.034(2) 0.0162(17) 0.0110(17) 0.0050(16) -0.0005(15) C
    Ow1 0.0426(8) 0.0220(7) 0.0322(7) -0.0113(6) 0.0130(7) -0.0072(6)
                                                                     O
loop_
    _jana_atom_site_ADP_C_label
    _jana_atom_site_ADP_C_type_symbol
    _jana_atom_site_ADP_C_111
    _jana_atom_site_ADP_C_112
    _jana_atom_site_ADP_C_113
    _jana_atom_site_ADP_C_122
    _jana_atom_site_ADP_C_123
    _jana_atom_site_ADP_C_133
    _jana_atom_site_ADP_C_222
    _jana_atom_site_ADP_C_223
    _jana_atom_site_ADP_C_233
    _jana_atom_site_ADP_C_333
    ? ? ? ? ? ? ? ? ? ? ? ?
loop_
    _jana_atom_site_ADP_D_label
    _jana_atom_site_ADP_D_type_symbol
    _jana_atom_site_ADP_D_1111
    _jana_atom_site_ADP_D_1112
    _jana_atom_site_ADP_D_1113
    _jana_atom_site_ADP_D_1122
    _jana_atom_site_ADP_D_1123
    _jana_atom_site_ADP_D_1133
    _jana_atom_site_ADP_D_1222
    _jana_atom_site_ADP_D_1223
    _jana_atom_site_ADP_D_1233
    _jana_atom_site_ADP_D_1333
    _jana_atom_site_ADP_D_2222
    _jana_atom_site_ADP_D_2223
    _jana_atom_site_ADP_D_2233
    _jana_atom_site_ADP_D_2333
    _jana_atom_site_ADP_D_3333
    ? ? ? ? ? ? ? ? ? ? ? ? ? ? ? ? ?
loop_
    _jana_atom_site_ADP_E_label
    _jana_atom_site_ADP_E_type_symbol
    _jana_atom_site_ADP_E_11111
    _jana_atom_site_ADP_E_11112
    _jana_atom_site_ADP_E_11113
    _jana_atom_site_ADP_E_11122
    _jana_atom_site_ADP_E_11123
    _jana_atom_site_ADP_E_11133
    _jana_atom_site_ADP_E_11222
    _jana_atom_site_ADP_E_11223
    _jana_atom_site_ADP_E_11233
    _jana_atom_site_ADP_E_11333
    _jana_atom_site_ADP_E_12222
    _jana_atom_site_ADP_E_12223
    _jana_atom_site_ADP_E_12233
    _jana_atom_site_ADP_E_12333
    _jana_atom_site_ADP_E_13333
    _jana_atom_site_ADP_E_22222
    _jana_atom_site_ADP_E_22223
    _jana_atom_site_ADP_E_22233
    _jana_atom_site_ADP_E_22333
    _jana_atom_site_ADP_E_23333
    _jana_atom_site_ADP_E_33333
    ? ? ? ? ? ? ? ? ? ? ? ? ? ? ? ? ? ? ? ? ? ? ?
loop_
    _jana_atom_site_ADP_F_label
    _jana_atom_site_ADP_F_type_symbol
    _jana_atom_site_ADP_F_111111
    _jana_atom_site_ADP_F_111112
    _jana_atom_site_ADP_F_111113
    _jana_atom_site_ADP_F_111122
    _jana_atom_site_ADP_F_111123
    _jana_atom_site_ADP_F_111133
    _jana_atom_site_ADP_F_111222
    _jana_atom_site_ADP_F_111223
    _jana_atom_site_ADP_F_111233
    _jana_atom_site_ADP_F_111333
    _jana_atom_site_ADP_F_112222
    _jana_atom_site_ADP_F_112223
    _jana_atom_site_ADP_F_112233
    _jana_atom_site_ADP_F_112333
    _jana_atom_site_ADP_F_113333
    _jana_atom_site_ADP_F_122222
    _jana_atom_site_ADP_F_122223
    _jana_atom_site_ADP_F_122233
    _jana_atom_site_ADP_F_122333
    _jana_atom_site_ADP_F_123333
    _jana_atom_site_ADP_F_133333
    _jana_atom_site_ADP_F_222222
    _jana_atom_site_ADP_F_222223
    _jana_atom_site_ADP_F_222233
    _jana_atom_site_ADP_F_222333
    _jana_atom_site_ADP_F_223333
    _jana_atom_site_ADP_F_233333
    _jana_atom_site_ADP_F_333333
    ? ? ? ? ? ? ? ? ? ? ? ? ? ? ? ? ? ? ? ? ? ? ? ? ? ? ? ? ? ?
loop_
    _geom_bond_atom_site_label_1
    _geom_bond_atom_site_label_2
    _geom_bond_site_symmetry_1
    _geom_bond_site_symmetry_2
    _geom_bond_distance
    _geom_bond_publ_flag
    Sr1 O1 . 11_655 2.4788(10) yes
    Sr1 O1 . 14_455 2.4788(10) yes
    Sr1 O3 . . 2.4899(16) yes
    Sr1 O4 . . 2.5593(18) yes
    Sr1 O1 . . 2.6561(11) yes
    Sr1 O1 . 8_655 2.6561(11) yes
    Sr1 O2 . . 2.6796(11) yes
    Sr1 O2 . 14_455 2.6796(11) yes
    O1 C1 . . 1.2629(15) ?
    C1 C2 . . 1.510(3) ?
    C2 H1c2 . . 1 ?
    C2 H1c2 . 8_655 1 ?
    C2 C3a . . 1.526(4) ?
    C2 C3a . 8_655 1.526(4) ?
    C2 C3b . . 1.527(3) ?
    C2 C3b . 8_655 1.527(3) ?
    C3a H1c3a . . 0.98 ?
    C3a H2c3a . . 0.98 ?
    C3a H3c3a . . 0.98 ?
    C3b H1c3b . . 0.98 ?
    C3b H2c3b . . 0.98 ?
    C3b H3c3b . . 0.98 ?
    O2 H1o2 . . 0.820(16) ?
    O2 H1o2 . 11_655 0.820(16) ?
    O3 H1o3 . . 0.827(17) ?
    O3 H1o3 . 8_655 0.827(17) ?
    O4 H1o4 . . 0.844(18) ?
    O4 H1o4 . 8_655 0.844(18) ?
    O5 C4 . . 1.2615(16) ?
    C4 C5 . . 1.524(3) ?
    C5 H1c5 . . 1 ?
    C5 H1c5 . 8_655 1 ?
    C5 C6 . . 1.516(3) ?
    C5 C7 . . 1.577(4) ?
    C5 C7 . 8_655 1.577(4) ?
    C6 H1c6 . . 0.98 ?
    C6 H1c6 . 8_655 0.98 ?
    C6 H2c6 . . 0.98 ?
    C6 H2c6 . 8_655 0.98 ?
    C6 H3c6 . . 0.98 ?
    C6 H3c6 . 8_655 0.98 ?
    C7 H1c7 . . 0.98 ?
    C7 H2c7 . . 0.98 ?
    C7 H3c7 . . 0.98 ?
    Ow1 H1ow1 . . 0.818(18) ?
    Ow1 H2ow1 . . 0.82(2) ?
    Ow1 H3ow1 . . 0.803(17) ?
    C2 C7 . . 4.217(4) ?
    C2 C7 . 12_455 4.124(4) ?
    C2 C7 . 13_655 4.124(4) ?
    C2 C7 . 8_655 4.217(4) ?
    C3a C3a . 4_555 4.087(5) ?
    C3a C3a . 5_655 4.449(5) ?
    C3a C3b . 5_655 4.491(5) ?
    C3a C6 . 9_445 3.781(4) ?
    C3a C6 . 12_455 4.166(4) ?
    C3a C7 . 12_455 4.212(5) ?
    C3b C3b . 8_755 4.115(5) ?
    C3b C5 . 12_555 3.884(4) ?
    C3b C6 . 9_545 4.317(4) ?
    C3b C6 . 12_555 3.569(4) ?
    C3b C7 . . 3.993(5) ?
    C3b C7 . 12_555 4.356(5) ?
    C3b C7 . 13_655 3.146(5) ?
    C5 C7 . 12_455 3.923(4) ?
    C5 C7 . 13_655 3.923(4) ?
    C7 C7 . 12_455 4.007(5) ?
    C7 C7 . 12_555 4.007(5) ?
loop_
    _geom_angle_atom_site_label_1
    _geom_angle_atom_site_label_2
    _geom_angle_atom_site_label_3
    _geom_angle_site_symmetry_1
    _geom_angle_site_symmetry_2
    _geom_angle_site_symmetry_3
    _geom_angle
    _geom_angle_publ_flag
    O1 Sr1 O1 . . 11_655 77.38(3) ?
    O1 Sr1 O1 . . 14_455 124.29(3) ?
    O1 Sr1 O1 . . 8_655 48.94(3) ?
    O1 Sr1 O2 . . . 65.67(3) ?
    O1 Sr1 O2 . . 14_455 96.88(2) ?
    O1 Sr1 O3 . . . 91.64(5) ?
    O1 Sr1 O4 . . . 143.81(4) ?
    O1 Sr1 O1 11_655 . 14_455 141.45(4) ?
    O1 Sr1 O1 11_655 . 8_655 124.29(3) ?
    O1 Sr1 O2 11_655 . . 68.11(3) ?
    O1 Sr1 O2 11_655 . 14_455 147.04(3) ?
    O1 Sr1 O3 11_655 . . 73.97(3) ?
    O1 Sr1 O4 11_655 . . 87.54(3) ?
    O1 Sr1 O1 14_455 . 8_655 77.38(3) ?
    O1 Sr1 O2 14_455 . . 147.04(3) ?
    O1 Sr1 O2 14_455 . 14_455 68.11(3) ?
    O1 Sr1 O3 14_455 . . 73.97(3) ?
    O1 Sr1 O4 14_455 . . 87.54(3) ?
    O1 Sr1 O2 8_655 . . 96.88(2) ?
    O1 Sr1 O2 8_655 . 14_455 65.67(3) ?
    O1 Sr1 O3 8_655 . . 91.64(5) ?
    O1 Sr1 O4 8_655 . . 143.81(4) ?
    O2 Sr1 O2 . . 14_455 79.87(3) ?
    O2 Sr1 O3 . . . 138.98(2) ?
    O2 Sr1 O4 . . . 78.21(3) ?
    O2 Sr1 O3 14_455 . . 138.98(2) ?
    O2 Sr1 O4 14_455 . . 78.21(3) ?
    O3 Sr1 O4 . . . 115.74(6) ?
    Sr1 O1 Sr1 . . 11_655 97.34(4) ?
    Sr1 O2 Sr1 . . 11_655 92.08(5) ?
    O1 C1 O1 . . 8_655 121.20(18) ?
    O1 C1 C2 . . . 119.39(10) ?
    O1 C1 C2 8_655 . . 119.39(10) ?
    C1 C2 H1c2 . . . 105.88 ?
    C1 C2 H1c2 . . 8_655 105.88 ?
    C1 C2 C3a . . . 109.54(19) ?
    C1 C2 C3a . . 8_655 109.54(19) ?
    C1 C2 C3b . . . 114.96(14) ?
    C1 C2 C3b . . 8_655 114.96(14) ?
    H1c2 C2 C3a . . . 110.93 ?
    H1c2 C2 C3b . . . 105.01 ?
    H1c2 C2 C3a 8_655 . 8_655 110.93 ?
    C2 C3a H1c3a . . . 109.47 ?
    C2 C3a H2c3a . . . 109.47 ?
    C2 C3a H3c3a . . . 109.47 ?
    H1c3a C3a H2c3a . . . 109.47 ?
    H1c3a C3a H3c3a . . . 109.47 ?
    H1c3a C3a H3c3a 8_655 . . 103.72 ?
    H2c3a C3a H3c3a . . . 109.47 ?
    C2 C3b H1c3b . . . 109.47 ?
    C2 C3b H2c3b . . . 109.47 ?
    C2 C3b H3c3b . . . 109.47 ?
    H1c3b C3b H2c3b . . . 109.47 ?
    H1c3b C3b H3c3b . . . 109.47 ?
    H2c3b C3b H3c3b . . . 109.47 ?
    H1o2 O2 H1o2 . . 11_655 112.6(16) ?
    H1o3 O3 H1o3 . . 8_655 110.2(17) ?
    H1o4 O4 H1o4 . . 8_655 105.2(18) ?
    O5 C4 O5 . . 8_655 123.46(19) ?
    O5 C4 C5 . . . 118.23(10) ?
    O5 C4 C5 8_655 . . 118.23(10) ?
    C4 C5 H1c5 . . . 109.66 ?
    C4 C5 H1c5 . . 8_655 109.66 ?
    C4 C5 C6 . . . 108.42(15) ?
    C4 C5 C7 . . . 113.80(17) ?
    C4 C5 C7 . . 8_655 113.80(17) ?
    H1c5 C5 H1c5 . . 8_655 113.88 ?
    H1c5 C5 C6 . . . 107.52 ?
    C5 C6 H1c6 . . . 109.47 ?
    C5 C6 H1c6 . . 8_655 109.47 ?
    C5 C6 H2c6 . . . 109.47 ?
    C5 C6 H2c6 . . 8_655 109.47 ?
    C5 C6 H3c6 . . . 109.47 ?
    C5 C6 H3c6 . . 8_655 109.47 ?
    H1c6 C6 H2c6 . . . 109.47 ?
    H1c6 C6 H3c6 . . . 109.47 ?
    H1c6 C6 H2c6 8_655 . 8_655 109.47 ?
    H1c6 C6 H3c6 8_655 . 8_655 109.47 ?
    H2c6 C6 H3c6 . . . 109.47 ?
    H2c6 C6 H3c6 8_655 . 8_655 109.47 ?
    H1c7 C7 H2c7 . . . 109.47 ?
    H1c7 C7 H3c7 . . . 109.47 ?
    H2c7 C7 H3c7 . . . 109.47 ?
    H1c7 H3c7 H2c7 . . . 60 ?
    H1ow1 Ow1 H2ow1 . . . 103(4) ?
    H1ow1 Ow1 H3ow1 . . . 104(4) ?
    H2ow1 Ow1 H3ow1 . . . 104(5) ?
loop_
    _geom_torsion_atom_site_label_1
    _geom_torsion_atom_site_label_2
    _geom_torsion_atom_site_label_3
    _geom_torsion_atom_site_label_4
    _geom_torsion_site_symmetry_1
    _geom_torsion_site_symmetry_2
    _geom_torsion_site_symmetry_3
    _geom_torsion_site_symmetry_4
    _geom_torsion
    _geom_torsion_publ_flag
    ? ? ? ? ? ? ? ? ? ?
loop_
    _geom_hbond_atom_site_label_D
    _geom_hbond_atom_site_label_H
    _geom_hbond_atom_site_label_A
    _geom_hbond_site_symmetry_D
    _geom_hbond_site_symmetry_H
    _geom_hbond_site_symmetry_A
    _geom_hbond_distance_DH
    _geom_hbond_distance_HA
    _geom_hbond_distance_DA
    _geom_hbond_angle_DHA
    _geom_hbond_publ_flag
    O2 H1o2 O5 . . . 0.820(16) 1.936(15) 2.7465(14) 169.3(17) yes
    O3 H1o3 Ow1 . . 3_645 0.827(17) 2.022(17) 2.8339(18) 167.1(18) yes
    O4 H1o4 O5 . . 11_655 0.844(18) 1.964(17) 2.7887(16) 165.3(19) yes
    Ow1 H1ow1 O5 . . 8_655 0.818(18) 1.976(19) 2.7913(18) 174(2) yes
    Ow1 H2ow1 Ow1 . . 11_555 0.82(2) 1.92(3) 2.736(2) 176(5) yes
    Ow1 H3ow1 Ow1 . . 8_555 0.803(17) 1.946(17) 2.747(2) 176(5) yes
_iucr_refine_instructions_details
;
#m40
   40    0    0    1    0
 0.917445 0.000000 0.000000 0.000000 0.000000 0.000000      100000
 0.000000 0.000000 0.000000                                 000
 0.000000 0.000000 0.000000 0.000000 0.000000 0.000000      000000
 0.000000 0.000000 0.000000 0.000000 0.000000 0.000000      000000
Sr1       1  2     0.500000 0.500000 0.145526 0.287511
 0.010719 0.012552 0.013566 0.000000 0.000000-0.000056      0011111001
O1        4  2     1.000000 0.659915 0.117854 0.186324
 0.010507 0.023184 0.015964 0.000204-0.002123-0.004816      0111111111
C1        2  2     0.500000 0.500000 0.113986 0.159888
 0.013905 0.008757 0.016260 0.000000 0.000000-0.001363      0011111001
C2        2  2     0.500000 0.500000 0.106089 0.095347
 0.016011 0.019275 0.013718 0.000000 0.000000 0.000272      0011111001
H1c2      3  1     0.500000 0.446230 0.149367 0.079711
 0.019602 0.000000 0.000000 0.000000 0.000000 0.000000      0000000000
C2d       2  2     0.000000 0.500000 0.106089 0.095347
 0.016011 0.019275 0.013718 0.000000 0.000000 0.000272      0000000000
H1c2d     3  1     0.000000 0.553770 0.149367 0.079711
 0.019602 0.000000 0.000000 0.000000 0.000000 0.000000      0000000000
C3        2  2     0.000000 0.331710 0.070959 0.072934
 0.136489 0.593475 0.048810-0.263952 0.067644-0.159178      0000000000
C3a       2  2     0.500000 0.372168 0.046126 0.078580
 0.028233 0.043837 0.017554-0.019683 0.003258-0.010853      0111111111
H1c3a     3  1     0.500000 0.429281 0.004234 0.093548
 0.044812 0.000000 0.000000 0.000000 0.000000 0.000000      0000000000
H2c3a     3  1     0.500000 0.241896 0.052214 0.094806
 0.044812 0.000000 0.000000 0.000000 0.000000 0.000000      0000000000
H3c3a     3  1     0.500000 0.363233 0.043419 0.036618
 0.044812 0.000000 0.000000 0.000000 0.000000 0.000000      0000000000
C3b       2  2     0.500000 0.700950 0.099307 0.068112
 0.020865 0.032781 0.016381-0.005304 0.006192-0.003286      0111111111
H1c3b     3  1     0.500000 0.778228 0.139682 0.076891
 0.035014 0.000000 0.000000 0.000000 0.000000 0.000000      0000000000
H2c3b     3  1     0.500000 0.766218 0.059155 0.083590
 0.035014 0.000000 0.000000 0.000000 0.000000 0.000000      0000000000
H3c3b     3  1     0.500000 0.687385 0.094733 0.026376
 0.035014 0.000000 0.000000 0.000000 0.000000 0.000000      0000000000
O2        4  2     0.500000 0.750000 0.239691 0.250000
 0.020854 0.012828 0.014002 0.000000-0.002790 0.000000      0010111010
H1o2      3  1     1.000000 0.717029 0.262736 0.222348
 0.023842 0.000000 0.000000 0.000000 0.000000 0.000000      0111000000
O3        4  2     0.500000 0.500000 0.023684 0.314956
 0.011354 0.012695 0.041472 0.000000 0.000000 0.001324      0011111001
H1o3      3  1     1.000000 0.598570-0.000259 0.315237
 0.032761 0.000000 0.000000 0.000000 0.000000 0.000000      0111000000
O4        4  2     0.500000 0.500000 0.229857 0.371001
 0.041894 0.021514 0.019398 0.000000 0.000000-0.001355      0011111001
H1o4      3  1     1.000000 0.597419 0.255801 0.370659
 0.041403 0.000000 0.000000 0.000000 0.000000 0.000000      0111000000
O5        4  2     1.000000 0.661488 0.303968 0.148681
 0.043026 0.019859 0.017238 0.007241-0.008847 0.000362      0111111111
C4        2  2     0.500000 0.500000 0.310582 0.123631
 0.038443 0.008092 0.014528 0.000000 0.000000-0.000237      0011111001
C5        2  2     0.500000 0.500000 0.331020 0.060500
 0.022585 0.019849 0.013180 0.000000 0.000000 0.001227      0011111001
H1c5      3  1     0.500000 0.378186 0.314569 0.041672
 0.022246 0.000000 0.000000 0.000000 0.000000 0.000000      0000000000
C5d       2  2     0.000000 0.500000 0.331020 0.060500
 0.022585 0.019849 0.013180 0.000000 0.000000 0.001227      0000000000
H1c5d     3  1     0.000000 0.621814 0.314569 0.041672
 0.022246 0.000000 0.000000 0.000000 0.000000 0.000000      0000000000
C6        2  2     0.500000 0.500000 0.407638 0.057029
 0.127746 0.021648 0.021685 0.000000 0.000000 0.009384      0011111001
H1c6      3  1     0.500000 0.365706 0.424153 0.056282
 0.085539 0.000000 0.000000 0.000000 0.000000 0.000000      0000000000
H2c6      3  1     0.500000 0.567150 0.426313 0.090613
 0.085539 0.000000 0.000000 0.000000 0.000000 0.000000      0000000000
H3c6      3  1     0.500000 0.567143 0.421994 0.021948
 0.085539 0.000000 0.000000 0.000000 0.000000 0.000000      0000000000
C7        2  2     0.500000 0.660110 0.294076 0.023529
 0.040597 0.033657 0.016235 0.010988 0.005016-0.000545      0111111111
H1c7      3  1     0.500000 0.788041 0.313174 0.032479
 0.045244 0.000000 0.000000 0.000000 0.000000 0.000000      0000000000
H2c7      3  1     0.500000 0.659677 0.245607 0.032529
 0.045244 0.000000 0.000000 0.000000 0.000000 0.000000      0000000000
H3c7      3  1     0.500000 0.632122 0.300485-0.017398
 0.045244 0.000000 0.000000 0.000000 0.000000 0.000000      0000000000
Ow1       4  2     1.000000 0.199630 0.425976 0.193139
 0.042579 0.022019 0.032201-0.011298 0.012952-0.007243      0111111111
H1ow1     3  1     1.000000 0.233492 0.388956 0.181009
 0.048399 0.000000 0.000000 0.000000 0.000000 0.000000      0111000000
H2ow1     3  1     0.500000 0.227979 0.423902 0.227264
 0.048399 0.000000 0.000000 0.000000 0.000000 0.000000      0111000000
H3ow1     3  1     0.500000 0.083080 0.423958 0.192677
 0.048399 0.000000 0.000000 0.000000 0.000000 0.000000      0111000000
----------------------------   s.u. block   ----------------------------
 0.001264 0.000000 0.000000 0.000000 0.000000 0.000000
 0.000000 0.000000 0.000000
 0.000000 0.000000 0.000000 0.000000 0.000000 0.000000
 0.000000 0.000000 0.000000 0.000000 0.000000 0.000000
Sr1                0.000000 0.000000 0.000009 0.000008
 0.000112 0.000108 0.000115 0.000000 0.000000 0.000077
O1                 0.000000 0.000146 0.000054 0.000045
 0.000537 0.000574 0.000572 0.000433 0.000434 0.000459
C1                 0.000000 0.000000 0.000101 0.000093
 0.001000 0.000936 0.001083 0.000000 0.000000 0.000788
C2                 0.000000 0.000000 0.000114 0.000095
 0.001070 0.001099 0.001083 0.000000 0.000000 0.000861
H1c2               0.000000-0.100000-0.100000-0.100000
 0.000000 0.000000 0.000000 0.000000 0.000000 0.000000
C2d                0.000000 0.000000 0.000114 0.000095
 0.001070 0.001099 0.001083 0.000000 0.000000 0.000861
H1c2d              0.000000 0.000000 0.000000 0.000000
 0.000000 0.000000 0.000000 0.000000 0.000000 0.000000
C3                 0.000000 0.000000 0.000000 0.000000
 0.000000 0.000000 0.000000 0.000000 0.000000 0.000000
C3a                0.000000 0.000508 0.000191 0.000150
 0.001858 0.002192 0.001712 0.001734 0.001512 0.001563
H1c3a              0.000000-0.100000-0.100000-0.100000
 0.000000 0.000000 0.000000 0.000000 0.000000 0.000000
H2c3a              0.000000-0.100000-0.100000-0.100000
 0.000000 0.000000 0.000000 0.000000 0.000000 0.000000
H3c3a              0.000000-0.100000-0.100000-0.100000
 0.000000 0.000000 0.000000 0.000000 0.000000 0.000000
C3b                0.000000 0.000488 0.000181 0.000139
 0.001621 0.001869 0.001613 0.001414 0.001345 0.001405
H1c3b              0.000000-0.100000-0.100000-0.100000
 0.000000 0.000000 0.000000 0.000000 0.000000 0.000000
H2c3b              0.000000-0.100000-0.100000-0.100000
 0.000000 0.000000 0.000000 0.000000 0.000000 0.000000
H3c3b              0.000000-0.100000-0.100000-0.100000
 0.000000 0.000000 0.000000 0.000000 0.000000 0.000000
O2                 0.000000 0.000000 0.000076 0.000000
 0.000806 0.000721 0.000782 0.000000 0.000670 0.000000
H1o2               0.000000 0.002919 0.000868 0.000605
 0.000000 0.000000 0.000000 0.000000 0.000000 0.000000
O3                 0.000000 0.000000 0.000079 0.000082
 0.000780 0.000777 0.001099 0.000000 0.000000 0.000735
H1o3               0.000000 0.002212 0.000953 0.000865
 0.000000 0.000000 0.000000 0.000000 0.000000 0.000000
O4                 0.000000 0.000000 0.000088 0.000078
 0.001151 0.000908 0.000918 0.000000 0.000000 0.000726
H1o4               0.000000 0.002406 0.000975 0.000854
 0.000000 0.000000 0.000000 0.000000 0.000000 0.000000
O5                 0.000000 0.000186 0.000056 0.000049
 0.000764 0.000570 0.000604 0.000550 0.000539 0.000469
C4                 0.000000 0.000000 0.000107 0.000096
 0.001389 0.000945 0.001117 0.000000 0.000000 0.000818
C5                 0.000000 0.000000 0.000094 0.000078
 0.001174 0.001077 0.001098 0.000000 0.000000 0.000882
H1c5               0.000000-0.100000-0.100000-0.100000
 0.000000 0.000000 0.000000 0.000000 0.000000 0.000000
C5d                0.000000 0.000000 0.000094 0.000078
 0.001174 0.001077 0.001098 0.000000 0.000000 0.000882
H1c5d              0.000000 0.000000 0.000000 0.000000
 0.000000 0.000000 0.000000 0.000000 0.000000 0.000000
C6                 0.000000 0.000000 0.000094 0.000078
 0.003443 0.001413 0.001519 0.000000 0.000000 0.001207
H1c6               0.000000-0.100000-0.100000-0.100000
 0.000000 0.000000 0.000000 0.000000 0.000000 0.000000
H2c6               0.000000-0.100000-0.100000-0.100000
 0.000000 0.000000 0.000000 0.000000 0.000000 0.000000
H3c6               0.000000-0.100000-0.100000-0.100000
 0.000000 0.000000 0.000000 0.000000 0.000000 0.000000
C7                 0.000000 0.000544 0.000196 0.000151
 0.002163 0.002047 0.001744 0.001709 0.001616 0.001459
H1c7               0.000000-0.100000-0.100000-0.100000
 0.000000 0.000000 0.000000 0.000000 0.000000 0.000000
H2c7               0.000000-0.100000-0.100000-0.100000
 0.000000 0.000000 0.000000 0.000000 0.000000 0.000000
H3c7               0.000000-0.100000-0.100000-0.100000
 0.000000 0.000000 0.000000 0.000000 0.000000 0.000000
Ow1                0.000000 0.000224 0.000066 0.000062
 0.000849 0.000670 0.000723 0.000609 0.000703 0.000588
H1ow1              0.000000 0.003404 0.000821 0.001002
 0.000000 0.000000 0.000000 0.000000 0.000000 0.000000
H2ow1              0.000000 0.008357 0.002342 0.000912
 0.000000 0.000000 0.000000 0.000000 0.000000 0.000000
H3ow1              0.000000 0.002432 0.002328 0.001873
 0.000000 0.000000 0.000000 0.000000 0.000000 0.000000
--------------------------   Saved points   ----------------------------
    0
--------------------------   Fourier maxima   --------------------------
    1    1    1
max1      1  1     1.000000 0.500000 0.416400 0.015559      000  0  0  0
     0.33     0.17
max2      1  1     1.000000 0.399806 0.118458 0.170604      000  0  0  0
     0.27     0.17
max3      1  1     1.000000 0.374671 0.121761 0.205659      000  0  0  0
     0.29     0.17
max4      1  1     1.000000 0.362247 0.292425 0.175741      000  0  0  0
     0.28     0.16
max5      1  1     1.000000 0.500000 0.319427 0.092582      000  0  0  0
     0.27     0.15
max6      1  1     1.000000 0.288442 0.286364 0.144082      000  0  0  0
     0.26     0.15
max7      1  1     1.000000 0.415327 0.292694 0.135641      000  0  0  0
     0.28     0.15
max8      1  1     1.000000 0.500000 0.354712 0.068865      000  0  0  0
     0.24     0.14
max9      1  1     1.000000 0.141429 0.427024 0.181600      000  0  0  0
     0.25     0.13
max10     1  1     1.000000 0.287406 0.326416 0.147016      000  0  0  0
     0.22     0.13
max11     1  1     1.000000 0.421359 0.086160 0.087574      000  0  0  0
     0.28     0.13
max12     1  1     1.000000 0.000000 0.187135 0.185860      000  0  0  0
     0.27     0.12
max13     1  1     1.000000 0.425075 0.318115 0.145991      000  0  0  0
     0.24     0.12
max14     1  1     1.000000 0.500000 0.075478 0.313712      000  0  0  0
     0.22     0.12
max15     1  1     1.000000 0.000000 0.199582 0.151085      000  0  0  0
     0.25     0.12
max16     1  1     1.000000 0.419890 0.319631 0.046958      000  0  0  0
     0.24     0.11
max17     1  1     1.000000 0.000000 0.141903 0.171247      000  0  0  0
     0.30     0.11
max18     1  1     1.000000 0.500000 0.153003 0.248731      000  0  0  0
     0.37     0.11
max19     1  1     1.000000 0.000000 0.071003 0.175827      000  0  0  0
     0.23     0.10
max20     1  1     1.000000 0.305135 0.415656 0.071640      000  0  0  0
     0.24     0.10
max21     1  1     1.000000 0.500000 0.496080 0.186280      000  0  0  0
     0.26     0.10
max22     1  1     1.000000 0.257652 0.917740 0.326268      000  0  0  0
     0.16     0.10
max23     1  1     1.000000 0.000000 0.241438 0.142672      000  0  0  0
     0.22     0.09
max24     1  1     1.000000 0.500000 0.108942 0.126853      000  0  0  0
     0.32     0.09
max25     1  1     1.000000 0.000000 0.194577 0.235220      000  0  0  0
     0.22     0.09
max26     1  1     1.000000 0.000000 0.030067 0.164312      000  0  0  0
     0.16     0.09
max27     1  1     1.000000 0.500000 0.445024 0.084320      000  0  0  0
     0.22     0.09
max28     1  1     1.000000 0.250707 0.413054 0.173185      000  0  0  0
     0.16     0.09
max29     1  1     1.000000 0.000000 0.121197 0.244800      000  0  0  0
     0.18     0.09
max30     1  1     1.000000 0.241803 0.118995 0.182160      000  0  0  0
     0.15     0.08
max31     1  1     1.000000 0.000000 0.066657 0.228762      000  0  0  0
     0.13     0.08
max32     1  1     1.000000 0.215710 0.418485 0.216376      000  0  0  0
     0.16     0.08
max33     1  1     1.000000 0.434172 0.401615 0.058449      000  0  0  0
     0.18     0.08
max34     1  1     1.000000 0.000000 0.198847 0.104332      000  0  0  0
     0.21     0.08
max35     1  1     1.000000 0.500000 0.112513 0.168546      000  0  0  0
     0.22     0.08
max36     1  1     1.000000 0.500000 0.123021 0.089149      000  0  0  0
     0.20     0.08
max37     1  1     1.000000 0.063130 0.032553 0.203925      000  0  0  0
     0.15     0.08
max38     1  1     1.000000 0.500000 0.293197 0.112391      000  0  0  0
     0.17     0.07
max39     1  1     1.000000 0.250218 0.203413 0.250123      000  0  0  0
     0.16     0.07
max40     1  1     1.000000 0.233404 0.258387 0.234197      000  0  0  0
     0.14     0.06
max41     1  1     1.000000 0.291418 0.157625 0.167110      000  0  0  0
     0.12     0.06
max42     1  1     1.000000 0.217973 0.660535 0.164457      000  0  0  0
     0.12     0.06
max43     1  1     1.000000 0.172830 0.186672 0.017488      000  0  0  0
     0.15     0.06
max44     1  1     1.000000 0.000000 0.152499 0.084379      000  0  0  0
     0.12     0.06
max45     1  1     1.000000 0.160849 0.736880 0.246607      000  0  0  0
     0.13     0.06
max46     1  1     1.000000 0.421952 0.119880 0.244456      000  0  0  0
     0.16     0.06
max47     1  1     1.000000 0.500000 0.088237 0.237154      000  0  0  0
     0.11     0.05
max48     1  1     1.000000 0.000000 0.165194 0.063091      000  0  0  0
     0.14     0.05
max49     1  1     1.000000 0.500000 0.452356 0.220776      000  0  0  0
     0.20     0.05
max50     1  1     1.000000 0.500000 0.033828 0.219317      000  0  0  0
     0.17     0.05
--------------------------   Fourier minima   --------------------------
    1    1    1
min1      1  1     1.000000 0.500000 0.398603 0.111562      000  0  0  0
     0.17     0.13
min2      1  1     1.000000 0.500000 0.178107 0.130268      000  0  0  0
     0.20     0.11
min3      1  1     1.000000 0.219714 0.128130 0.226668      000  0  0  0
     0.17     0.11
min4      1  1     1.000000 0.500000 0.060217 0.204401      000  0  0  0
     0.30     0.09
min5      1  1     1.000000 0.500000 0.064768 0.179487      000  0  0  0
     0.28     0.09
-------------------------------------------------------
#m50
Version Jana2006
title mo_jf_srisobut_fabry_0m_d_a.res in cmca
cell 6.8801 19.752 23.2734 90 90 90
esdcell 0.0003 0.0011 0.0013 0 0 0
spgroup Cmce 64 3
lattice C
symmetry x y z
symmetry -x -y+1/2 z+1/2
symmetry -x y+1/2 -z+1/2
symmetry x -y -z
symmetry -x -y -z
symmetry x y+1/2 -z+1/2
symmetry x -y+1/2 z+1/2
symmetry -x y z
unitsnumb 8
chemform Sr C8 H24 O9
atlist Sr C8 H24 O9
formtab -62
atom Sr atradius 2.15 color 255038
atom C atradius 0.77 color 128073041
atom H atradius 0.46 color 255204204
atom O atradius 0.74 color 254003000
roundmethod 1
end
*******************************************************************************
contour
end contour
dist
  angles 1 lsttype 1 dmax 2.8
  selfirst Sr1 O1 O2 O3 O4 O5 Ow1
  selsecnd Sr1 O1 O2 O3 O4 O5 Ow1
end dist
fourier
  addbord 0 maptype 6 positive 50 negative 5
end fourier
refine
  cycles 1000 fsquare 1 skipbad 1 badref 10 damp 0.5
  restric C5 1 C5d
  restric C2 1 C2d
  distfix 0.84 0.01 Ow1 H1ow1;
  distfix 0.84 0.01 Ow1 H2ow1;
  distfix 0.84 0.01 Ow1 H3ow1;
  distfix 0.84 0.01 O2 H1o2;
  distfix 0.84 0.01 O3 H1o3;
  distfix 0.84 0.01 O4 H1o4;
  anglefix 56.25 0.001 H2c6 C6 H2c6#s8t1,0,0;
  anglefix 56.25 0.001 H3c6 C6 H3c6#s8t1,0,0;
  anglefix 56.25 0.001 H1c6 C6 H2c6#s8t1,0,0;
  keep hydro tetrahed C5 3 1 C4 C6 C7 1 H1c5
  keep ADP riding C5 1.2 H1c5
  keep hydro tetrahed C5d 3 1 C4 C6 C7#s8t1,0,0 1 H1c5d
  keep ADP riding C5d 1.2 H1c5d
  keep ADP riding O2 1.5 H1o2
  keep ADP riding O3 1.5 H1o3
  keep ADP riding O4 1.5 H1o4
  keep hydro tetrahed C7 1 3 C5d 0.98 H1c7 H2c7 H3c7
  keep ADP riding C7 1.5 H1c7 H2c7 H3c7
  keep hydro tetrahed C2 3 1 C1 C3a C3b 1.0 H1c2
  keep ADP riding C2 1.2 H1c2
  keep hydro tetrahed C2d 3 1 C1 C3a#s8t1,0,0 C3b#s8t1,0,0 1 H1c2d
  keep ADP riding C2d 1.2 H1c2d
  keep hydro tetrahed C3a 1 3 C2 0.98 H1c3a H2c3a H3c3a
  keep ADP riding C3a 1.5 H1c3a H2c3a H3c3a
  keep hydro tetrahed C3b 1 3 C2d 0.98 H1c3b H2c3b H3c3b
  keep ADP riding C3b 1.5 H1c3b H2c3b H3c3b
  keep ADP riding Ow1 1.5 H3ow1 H2ow1 H1ow1
  keep hydro tetrahed C6 1 3 C5 0.98 H1c6 H2c6 H3c6
  keep ADP riding C6 1.5 H1c6 H2c6 H3c6
end refine
  equation : ai[H3ow1] = 1.0 - ai[H2ow1]
;
loop_
    _twin_refln_datum_id
    _twin_refln_individual_id
    _twin_refln_index_h
    _twin_refln_index_k
    _twin_refln_index_l
    _twin_refln_F_squared_calc
    _twin_refln_F_squared_meas
    _twin_refln_F_squared_sigma
    _twin_refln_include_status
    ? ? ? ? ? ? ? ? ?
data_III
_chemical_name_systematic
;
<i>catena</i>-Poly[[\m-aqua-diaqua(\m~3~-2-methylpropanoato-\
\k^4^<i>O</i>:<i>O</i>,<i>O</i>':<i>O</i>')(calcium/strontium)]
2-methylpropanoate dihydrate]
;
_chemical_name_common
;
calcium strontium isobutyrate pentahydrate
;
_chemical_formula_moiety
;
C4 H13 Ca0.794 O5 Sr0.206 +, C4 H7 O2 -, 2(H2 O)
;
_chemical_formula_sum     'C8 H24 Ca0.794 O9 Sr0.206'
_chemical_formula_structural     ?
_chemical_formula_analytical     ?
_chemical_formula_iupac
;
[Ca0.794 Sr0.206 (C4 H7 O2) (H2 O1)3], C4 H7 O2, 2H2 O
;
_chemical_formula_weight     314.2
_chemical_melting_point     ?
_chemical_compound_source     ?
_chemical_absolute_configuration     .
_symmetry_cell_setting     orthorhombic
_symmetry_space_group_name_H-M     'P b c a'
_symmetry_space_group_name_Hall     '--P 2ac 2ab'
loop_
    _space_group_symop_id
    _space_group_symop_operation_xyz
    1 x,y,z
    2 -x+1/2,-y,z+1/2
    3 -x,y+1/2,-z+1/2
    4 x+1/2,-y+1/2,-z
    5 -x,-y,-z
    6 x+1/2,y,-z+1/2
    7 x,-y+1/2,z+1/2
    8 -x+1/2,y+1/2,z
_cell_length_a     6.7153(3)
_cell_length_b     19.6061(10)
_cell_length_c     23.3498(11)
_cell_angle_alpha     90
_cell_angle_beta     90
_cell_angle_gamma     90
_cell_volume     3074.3(3)
_cell_formula_units_Z     8
_cell_measurement_reflns_used     9952
_cell_measurement_theta_min     2.253
_cell_measurement_theta_max     27.485
_cell_measurement_temperature     120
_cell_special_details
;
There have been used diffractions with I/\s(I)>20
for the unit cell determination.
;
loop_
    _twin_individual_id
    _twin_individual_mass_fraction_refined
    _twin_individual_twin_matrix_11
    _twin_individual_twin_matrix_12
    _twin_individual_twin_matrix_13
    _twin_individual_twin_matrix_21
    _twin_individual_twin_matrix_22
    _twin_individual_twin_matrix_23
    _twin_individual_twin_matrix_31
    _twin_individual_twin_matrix_32
    _twin_individual_twin_matrix_33
    ? ? ? ? ? ? ? ? ? ? ?
_exptl_crystal_description     prism
_exptl_crystal_colour     'colourless'
_exptl_crystal_size_max     0.585
_exptl_crystal_size_mid     0.179
_exptl_crystal_size_min     0.082
_exptl_crystal_size_rad     ?
_exptl_crystal_density_diffrn     1.3577
_exptl_crystal_density_meas     ?
_exptl_crystal_density_method     ?
_exptl_crystal_F_000     1342
loop_
    _exptl_crystal_face_index_h
    _exptl_crystal_face_index_k
    _exptl_crystal_face_index_l
    _exptl_crystal_face_perp_dist
    ? ? ? ?
_exptl_absorpt_coefficient_mu     1.081
_exptl_absorpt_correction_type     multi-scan
_exptl_absorpt_process_details     '(<i>SADABS</i>; Bruker, 2017)'
_exptl_absorpt_correction_T_min     0.5730
_exptl_absorpt_correction_T_max     0.9170
_exptl_special_details     ?
_diffrn_ambient_temperature     120
_diffrn_source     'I\mS  micro-focus sealed tube'
_diffrn_source_power     ?
_diffrn_source_voltage     ?
_diffrn_source_current     ?
_diffrn_radiation_type     'Mo K\a'
_diffrn_radiation_wavelength     0.71073
_diffrn_radiation_source     'X-ray tube'
_diffrn_radiation_monochromator     'Quazar Mo multilayer optic'
_diffrn_measurement_device_type
                                   'Bruker D8 VENTURE Kappa Duo PHOTON 100 CMOS'
_diffrn_measurement_device     ?
_diffrn_measurement_method     '\f and \w scans'
_diffrn_detector     'CCD'
_diffrn_measurement_specimen_support     ?
_diffrn_detector_area_resol_mean     ?
_diffrn_reflns_number     25462
_diffrn_reflns_av_R_equivalents     0.0304
_diffrn_reflns_av_unetI/netI     0.0201
_diffrn_reflns_theta_min     2.08
_diffrn_reflns_theta_max     27.54
_diffrn_reflns_theta_full     27.54
_diffrn_measured_fraction_theta_max     1
_diffrn_measured_fraction_theta_full     1
_diffrn_reflns_limit_h_min     -8
_diffrn_reflns_limit_h_max     8
_diffrn_reflns_limit_k_min     -25
_diffrn_reflns_limit_k_max     24
_diffrn_reflns_limit_l_min     -30
_diffrn_reflns_limit_l_max     30
_diffrn_reflns_reduction_process     ?
_diffrn_standards_number     0
_diffrn_standards_interval_count     .
_diffrn_standards_interval_time     .
_diffrn_standards_decay_%     ?
loop_
    _diffrn_standard_refln_index_h
    _diffrn_standard_refln_index_k
    _diffrn_standard_refln_index_l
    ? ? ?
_diffrn_radiation_probe     x-ray
loop_
    _refln_index_h
    _refln_index_k
    _refln_index_l
    _refln_observed_status
    _refln_F_squared_meas
    _refln_F_squared_calc
    _refln_F_squared_sigma
    2 0 0 o 10351.10 11015.80 107.96
    4 0 0 o 40915.30 40084.50 467.01
    6 0 0 o 34075.50 33833.20 399.82
    2 1 0 o 1859.64 1959.89 16.98
    4 1 0 o 1285.68 1247.22 17.74
    6 1 0 o 8274.40 8473.45 82.64
    8 1 0 o 1441.25 1567.52 114.90
    0 2 0 o 16967.10 16121.40 406.61
    2 2 0 o 362.43 355.73 6.94
    4 2 0 o 1097.46 1152.21 16.20
    6 2 0 o 436.39 371.39 24.67
    8 2 0 o 238.23 223.44 69.39
    2 3 0 o 811.41 781.48 13.88
    4 3 0 o 84.04 82.20 10.02
    6 3 0 o 825.04 799.33 29.30
    8 3 0 o 377.01 343.51 43.18
    0 4 0 o 50388.90 46749.20 833.09
    2 4 0 o 10640.60 10896.50 103.16
    4 4 0 o 4785.44 4875.20 55.59
    6 4 0 o 9742.75 9589.53 106.60
    8 4 0 o 785.69 774.27 39.32
    2 5 0 o 3156.82 3237.17 44.02
    4 5 0 < 23.13 41.43 9.25
    6 5 0 o 1483.72 1447.22 33.16
    8 5 0 o 1107.28 1213.86 43.95
    0 6 0 o 5192.51 5474.04 72.73
    2 6 0 o 43115.00 43183.10 435.65
    4 6 0 o 821.25 820.08 23.13
    6 6 0 o 3954.16 3977.72 56.32
    8 6 0 o 1392.65 1548.43 48.58
    2 7 0 o 1183.19 1113.82 20.83
    4 7 0 < 0.00 0.57 10.02
    6 7 0 o 286.80 240.04 19.27
    8 7 0 < -36.23 6.77 38.55
    0 8 0 o 95.60 82.95 10.02
    2 8 0 o 7384.43 7104.94 93.54
    4 8 0 o 3165.82 3166.79 47.84
    6 8 0 o 636.88 627.53 26.99
    8 8 0 o 923.71 820.93 43.18
    2 9 0 o 242.09 188.37 13.11
    4 9 0 o 1099.67 1095.41 27.76
    6 9 0 o 356.97 364.42 28.53
    8 9 0 o 1258.43 1321.34 50.89
    0 10 0 o 167.30 138.54 13.88
    2 10 0 o 7127.13 7489.14 81.92
    4 10 0 o 7506.07 7381.62 92.68
    6 10 0 o 599.08 544.58 26.99
    8 10 0 o 1983.52 2214.37 63.24
    2 11 0 o 255.20 215.32 13.88
    4 11 0 o 2420.57 2439.87 42.43
    6 11 0 o 310.70 264.22 22.36
    0 12 0 o 2119.16 2055.91 40.12
    2 12 0 o 231.30 200.71 14.65
    4 12 0 o 2459.06 2413.72 43.97
    6 12 0 o 2437.93 2359.11 54.76
    2 13 0 o 256.74 240.84 14.65
    4 13 0 o 158.82 178.86 19.27
    6 13 0 o 240.54 249.92 31.61
    0 14 0 o 2086.56 2084.39 41.65
    2 14 0 o 960.04 939.11 24.68
    4 14 0 o 989.32 1011.42 33.93
    6 14 0 o 705.49 631.85 43.95
    2 15 0 o 963.13 1020.33 25.45
    4 15 0 o 322.27 312.49 23.90
    6 15 0 o 298.37 248.97 41.63
    0 16 0 o 120.27 76.25 21.59
    2 16 0 o 11511.00 11633.70 170.80
    4 16 0 o 4244.39 4425.52 103.39
    6 16 0 o 200.45 183.35 38.55
    2 17 0 o 47.80 41.81 15.42
    4 17 0 < 92.51 66.04 30.84
    6 17 0 < 27.75 11.71 56.28
    0 18 0 o 3233.08 3147.63 77.91
    2 18 0 o 156.51 128.99 18.50
    4 18 0 o 1104.97 1110.28 57.06
    6 18 0 o 167.30 144.75 40.86
    2 19 0 o 348.48 290.69 30.07
    4 19 0 < 5.40 7.00 30.07
    0 20 0 o 1522.28 1592.92 54.75
    2 20 0 o 1580.88 1628.54 48.58
    4 20 0 o 594.45 592.16 50.12
    2 21 0 o 93.29 66.73 23.90
    4 21 0 < 36.23 13.95 33.15
    0 22 0 o 1156.63 1112.31 84.82
    2 22 0 o 285.26 238.52 39.32
    4 22 0 < 77.09 2.29 40.09
    2 23 0 < 78.64 59.98 35.46
    0 24 0 o 2285.94 2450.61 118.77
    2 24 0 o 3082.90 3092.45 99.50
    1 1 1 o 1130.29 1147.01 9.26
    2 1 1 o 154.98 156.86 3.86
    3 1 1 o 8328.54 8051.06 46.42
    4 1 1 < 3.85 4.25 4.63
    5 1 1 < 13.11 7.85 6.17
    6 1 1 o 498.07 417.21 16.96
    7 1 1 o 73.24 84.67 19.27
    8 1 1 o 642.26 595.65 63.22
    0 2 1 o 35793.20 37811.10 412.75
    1 2 1 o 505.25 501.22 6.17
    2 2 1 o 42230.60 41694.40 386.90
    3 2 1 o 2292.63 2187.23 17.75
    4 2 1 o 8146.90 8152.25 52.56
    5 2 1 o 143.40 110.39 7.71
    6 2 1 o 9680.85 9745.13 73.39
    7 2 1 o 680.83 704.13 23.90
    8 2 1 o 2836.03 2867.25 76.36
    1 3 1 o 13316.40 13238.40 101.46
    2 3 1 o 897.86 894.31 10.03
    3 3 1 < 2.31 2.40 3.85
    4 3 1 o 1521.03 1536.68 16.20
    5 3 1 o 739.47 720.48 13.88
    6 3 1 o 252.88 215.45 14.65
    7 3 1 o 350.03 352.08 22.36
    8 3 1 o 896.74 954.36 40.10
    0 4 1 o 364.03 406.38 6.17
    1 4 1 o 1206.93 1227.94 11.58
    2 4 1 o 45.49 26.51 3.85
    3 4 1 o 956.33 936.61 12.34
    4 4 1 o 5207.25 5044.21 39.38
    5 4 1 o 1244.69 1268.19 18.51
    6 4 1 < 27.75 8.69 9.25
    7 4 1 o 467.23 496.21 22.36
    8 4 1 o 81.72 111.62 17.73
    1 5 1 o 25546.50 25091.90 174.05
    2 5 1 < -6.17 1.42 3.08
    3 5 1 o 2120.30 2163.83 21.60
    4 5 1 o 966.27 964.52 15.42
    5 5 1 o 4283.18 4349.75 38.59
    6 5 1 o 1082.64 1102.59 23.13
    7 5 1 o 503.47 501.85 21.59
    8 5 1 < 9.25 1.51 15.42
    0 6 1 o 70619.60 66843.20 955.37
    1 6 1 o 6901.41 6863.45 50.31
    2 6 1 o 53.97 22.16 4.63
    3 6 1 o 215.11 215.13 8.48
    4 6 1 o 183.49 153.90 10.02
    5 6 1 < 16.19 11.71 8.48
    6 6 1 o 7453.27 7271.83 63.31
    7 6 1 o 468.77 494.99 19.28
    8 6 1 o 237.46 250.79 20.82
    1 7 1 o 2170.09 1972.94 19.29
    2 7 1 < 11.56 11.42 4.63
    3 7 1 o 310.72 268.92 10.02
    4 7 1 o 154.20 155.05 9.25
    5 7 1 o 89.43 72.12 9.25
    6 7 1 o 2233.65 2326.04 29.31
    7 7 1 < -1.54 1.10 12.34
    8 7 1 o 114.87 108.62 20.04
    0 8 1 o 23449.10 24294.10 217.63
    1 8 1 o 122.59 111.25 5.40
    2 8 1 o 7192.91 7205.37 54.89
    3 8 1 o 113.33 115.44 7.71
    4 8 1 o 4564.90 4629.21 41.68
    5 8 1 < 8.48 12.57 9.25
    6 8 1 o 3356.47 3326.12 38.57
    7 8 1 o 57.82 57.34 14.65
    8 8 1 o 1447.39 1519.07 48.58
    1 9 1 o 1036.52 883.00 13.11
    2 9 1 < 2.31 3.85 5.40
    3 9 1 o 1137.49 1027.13 17.74
    4 9 1 o 33.92 21.91 8.48
    5 9 1 o 933.80 930.16 20.82
    6 9 1 < -0.77 5.41 10.79
    7 9 1 o 175.01 188.15 16.19
    8 9 1 o 67.84 39.30 22.36
    0 10 1 o 78082.90 74582.50 872.10
    1 10 1 o 44.72 32.56 6.17
    2 10 1 o 272.17 264.65 9.25
    3 10 1 < -3.85 3.47 6.94
    4 10 1 o 4146.35 4107.36 39.36
    5 10 1 < 6.17 0.54 10.02
    6 10 1 o 3556.35 3608.32 41.66
    7 10 1 o 168.84 161.75 16.96
    8 10 1 o 298.37 343.36 26.21
    1 11 1 o 292.98 270.05 8.48
    2 11 1 o 218.19 217.13 8.48
    3 11 1 o 729.45 734.28 16.19
    4 11 1 o 697.82 709.84 16.96
    5 11 1 o 238.23 192.53 18.50
    6 11 1 o 2029.11 2125.08 32.39
    7 11 1 < 14.65 14.69 16.19
    0 12 1 o 9466.96 9258.93 104.38
    1 12 1 o 136.46 126.85 6.94
    2 12 1 o 7268.13 7425.74 57.17
    3 12 1 o 93.29 88.34 10.02
    4 12 1 o 4823.32 4688.10 47.85
    5 12 1 o 50.88 41.35 12.34
    6 12 1 o 1500.64 1517.03 33.93
    7 12 1 < 37.78 28.49 17.73
    1 13 1 o 1139.82 1138.17 16.19
    2 13 1 o 327.68 327.06 11.57
    3 13 1 o 1972.22 1981.78 27.00
    4 13 1 o 464.16 499.02 16.96
    5 13 1 o 174.24 166.11 15.42
    6 13 1 o 579.03 587.99 25.44
    7 13 1 o 406.31 395.08 31.61
    0 14 1 o 3173.49 3087.38 43.98
    1 14 1 o 508.89 528.10 12.34
    2 14 1 o 1017.11 943.01 18.51
    3 14 1 o 455.68 486.96 16.96
    4 14 1 o 1945.84 1939.75 32.39
    5 14 1 o 215.10 212.44 23.13
    6 14 1 o 111.79 120.92 21.59
    7 14 1 < 20.04 3.24 17.73
    1 15 1 < 17.73 2.23 7.71
    2 15 1 o 253.66 272.50 12.34
    3 15 1 o 672.36 716.22 19.28
    4 15 1 < 13.11 2.50 12.34
    5 15 1 < 8.48 1.13 16.19
    6 15 1 < 44.72 37.86 19.27
    7 15 1 < 4.63 3.77 18.50
    0 16 1 o 1310.23 1314.07 26.99
    1 16 1 o 23.90 22.08 7.71
    2 16 1 o 8037.80 8050.36 78.00
    3 16 1 < 27.75 51.18 10.79
    4 16 1 o 1270.80 1247.03 39.33
    5 16 1 < 3.85 6.69 18.50
    6 16 1 o 492.67 548.81 43.18
    1 17 1 o 2233.75 2321.10 29.31
    2 17 1 o 166.53 144.24 11.56
    3 17 1 < -12.34 1.48 14.65
    4 17 1 o 329.21 330.56 26.21
    5 17 1 o 538.17 554.24 27.76
    6 17 1 < 65.53 62.70 29.30
    0 18 1 o 1911.16 1977.45 36.25
    1 18 1 < 1.54 2.88 9.25
    2 18 1 o 3222.22 3236.56 37.80
    3 18 1 < 25.44 43.10 16.96
    4 18 1 o 2685.68 2775.34 57.85
    5 18 1 < 12.34 16.08 19.27
    6 18 1 o 958.42 941.52 44.72
    1 19 1 o 218.18 185.68 14.65
    2 19 1 o 50.88 38.37 15.42
    3 19 1 o 120.27 105.60 18.50
    4 19 1 < 11.56 7.41 20.82
    5 19 1 < 71.70 44.86 24.67
    0 20 1 < 52.42 51.83 17.73
    1 20 1 < -6.17 12.23 14.65
    2 20 1 < 43.17 3.32 15.42
    3 20 1 < 20.04 27.17 17.73
    4 20 1 o 410.17 395.08 30.84
    5 20 1 o 178.86 138.42 57.82
    1 21 1 o 473.40 514.61 29.30
    2 21 1 < 11.56 4.40 16.19
    3 21 1 < 27.75 28.75 16.96
    4 21 1 o 283.72 264.01 29.30
    0 22 1 o 1323.18 1101.88 63.23
    1 22 1 < 17.73 16.50 23.13
    2 22 1 o 964.59 904.16 43.95
    3 22 1 < 36.23 6.51 25.44
    4 22 1 o 3078.98 2980.43 75.59
    1 23 1 < 3.08 0.76 23.13
    2 23 1 o 91.74 72.57 24.67
    3 23 1 o 128.75 109.18 27.75
    0 24 1 o 249.79 184.77 41.63
    1 24 1 < 23.13 1.24 23.90
    2 24 1 o 870.50 830.56 43.18
    1 25 1 o 88.66 71.90 26.98
    1 0 2 o 1055.28 1113.88 10.04
    2 0 2 o 148.03 125.26 5.40
    3 0 2 o 5011.05 4914.82 40.95
    4 0 2 o 15305.60 15282.70 115.43
    5 0 2 < 12.34 1.94 8.48
    6 0 2 o 5507.71 5504.87 71.78
    7 0 2 o 583.67 619.62 31.61
    8 0 2 o 2412.39 2336.72 135.74
    1 1 2 o 8647.27 8818.34 59.96
    2 1 2 o 2075.13 2124.56 14.67
    3 1 2 o 13013.40 12226.30 72.85
    4 1 2 o 1542.72 1691.67 16.20
    5 1 2 o 23.90 25.79 6.94
    6 1 2 o 530.47 517.10 15.42
    7 1 2 o 53.97 43.37 13.88
    8 1 2 o 272.15 291.68 27.76
    0 2 2 o 429.68 394.63 6.94
    1 2 2 o 435.79 454.03 6.17
    2 2 2 o 235.17 232.83 4.63
    3 2 2 o 1375.32 1250.56 12.34
    4 2 2 o 545.17 630.54 10.02
    5 2 2 < -2.31 0.31 6.17
    6 2 2 o 129.52 108.51 10.79
    7 2 2 o 61.68 52.74 13.88
    8 2 2 o 190.43 154.93 25.44
    1 3 2 o 6942.38 7208.91 58.19
    2 3 2 o 180.42 168.52 6.17
    3 3 2 o 1762.81 1655.66 16.97
    4 3 2 < 10.02 7.16 4.63
    5 3 2 o 20.04 12.44 6.17
    6 3 2 o 90.20 99.52 10.02
    7 3 2 o 175.78 150.34 16.19
    8 3 2 < -8.48 2.93 22.36
    0 4 2 o 8429.93 7765.26 97.06
    1 4 2 o 1356.00 1408.23 13.89
    2 4 2 o 4213.14 4381.77 34.77
    3 4 2 o 136.46 97.58 6.17
    4 4 2 o 81.72 61.28 6.17
    5 4 2 < 6.17 0.82 6.94
    6 4 2 o 5386.96 5331.26 49.39
    7 4 2 o 72.47 69.31 15.42
    8 4 2 o 425.59 503.49 26.99
    1 5 2 o 5630.98 5646.75 43.33
    2 5 2 o 1131.62 1144.51 13.88
    3 5 2 o 547.49 602.26 10.80
    4 5 2 o 19.27 16.24 5.40
    5 5 2 o 794.21 752.00 15.42
    6 5 2 o 1791.53 1766.08 25.45
    7 5 2 o 65.53 53.82 13.88
    8 5 2 o 543.57 609.17 23.90
    0 6 2 o 303.80 251.14 8.48
    1 6 2 o 9.25 5.72 3.08
    2 6 2 o 29936.10 30050.40 215.69
    3 6 2 o 269.86 275.40 9.25
    4 6 2 o 1145.23 1154.20 16.97
    5 6 2 o 125.67 120.49 9.25
    6 6 2 o 2898.06 2870.99 33.17
    7 6 2 < 32.38 20.12 11.56
    8 6 2 o 592.14 630.30 27.76
    1 7 2 o 671.71 629.53 10.03
    2 7 2 o 831.37 841.28 13.11
    3 7 2 o 1158.38 1087.37 15.42
    4 7 2 o 54.74 48.59 8.48
    5 7 2 o 940.75 950.64 16.19
    6 7 2 o 90.20 74.45 12.34
    7 7 2 o 211.24 188.11 15.42
    8 7 2 < 1.54 7.39 16.96
    0 8 2 o 18646.20 18374.40 191.32
    1 8 2 < 1.54 0.79 4.63
    2 8 2 o 2104.73 1983.22 22.37
    3 8 2 < 1.54 3.21 5.40
    4 8 2 o 1200.73 1183.82 18.51
    5 8 2 o 306.85 262.73 13.11
    6 8 2 o 1388.84 1420.16 24.68
    7 8 2 o 724.01 756.93 22.36
    8 8 2 o 644.57 672.48 43.18
    1 9 2 o 14627.10 14378.70 109.33
    2 9 2 o 1836.74 1735.60 20.06
    3 9 2 o 3950.19 3832.93 36.28
    4 9 2 o 410.18 424.92 13.88
    5 9 2 o 2270.75 2271.95 27.00
    6 9 2 o 323.05 346.86 14.65
    7 9 2 o 1024.75 1001.18 33.16
    8 9 2 o 1340.96 1452.19 37.01
    0 10 2 o 20367.00 20258.40 210.53
    1 10 2 o 983.30 963.61 13.88
    2 10 2 o 5661.19 5545.14 47.11
    3 10 2 < 13.88 16.12 6.94
    4 10 2 o 10741.90 10701.70 84.25
    5 10 2 o 655.39 687.87 17.73
    6 10 2 o 2205.77 2213.07 31.62
    7 10 2 o 864.35 881.73 28.53
    8 10 2 o 1114.98 1215.31 34.70
    1 11 2 o 8801.39 8600.70 68.81
    2 11 2 o 370.09 356.57 10.79
    3 11 2 o 2255.62 2327.98 27.77
    4 11 2 o 256.74 249.05 12.34
    5 11 2 o 2831.73 2848.28 37.03
    6 11 2 < 16.96 11.15 12.34
    7 11 2 o 448.72 453.19 23.90
    0 12 2 o 218.19 139.28 12.34
    1 12 2 < 0.77 7.40 6.17
    2 12 2 o 2332.89 2400.01 25.46
    3 12 2 o 896.82 934.70 18.51
    4 12 2 o 142.63 112.91 12.34
    5 12 2 o 104.85 112.07 13.11
    6 12 2 o 682.37 710.92 28.53
    7 12 2 < 21.59 4.77 16.96
    1 13 2 o 1151.37 1084.98 16.19
    2 13 2 o 136.46 128.04 9.25
    3 13 2 o 2586.54 2602.15 31.63
    4 13 2 o 222.04 220.91 13.11
    5 13 2 o 976.97 1000.06 28.53
    6 13 2 o 750.99 770.14 29.30
    7 13 2 < 16.96 2.83 13.88
    0 14 2 o 6191.39 6100.79 73.36
    1 14 2 o 201.23 167.90 9.25
    2 14 2 o 3673.65 3591.45 36.27
    3 14 2 o 67.07 51.21 10.79
    4 14 2 o 3188.32 3179.33 41.66
    5 14 2 o 1236.10 1248.45 33.16
    6 14 2 o 1485.98 1563.93 41.64
    7 14 2 o 339.23 384.81 23.90
    1 15 2 o 10847.20 10723.30 85.79
    2 15 2 o 32.38 16.04 8.48
    3 15 2 o 1037.14 1001.34 21.59
    4 15 2 o 284.49 238.91 16.19
    5 15 2 o 4194.62 4149.36 61.72
    6 15 2 o 420.96 434.13 33.92
    7 15 2 o 1647.16 1739.36 47.81
    0 16 2 o 127.98 139.47 13.11
    1 16 2 o 77.10 58.27 8.48
    2 16 2 o 5658.51 5586.84 54.03
    3 16 2 < 11.56 10.57 10.79
    4 16 2 o 1631.78 1564.33 38.56
    5 16 2 o 310.70 280.43 23.13
    6 16 2 o 356.97 337.91 27.76
    1 17 2 o 276.78 215.10 13.11
    2 17 2 < 15.42 10.70 10.02
    3 17 2 < -3.85 1.68 12.34
    4 17 2 < -1.54 6.00 16.96
    5 17 2 < 26.21 2.39 26.98
    6 17 2 o 134.92 107.35 26.98
    0 18 2 o 3287.98 3359.50 50.92
    1 18 2 < 26.21 24.90 9.25
    2 18 2 o 1266.20 1285.37 23.91
    3 18 2 < 7.71 5.25 14.65
    4 18 2 o 2171.04 2280.88 53.22
    5 18 2 < 18.50 16.64 20.04
    6 18 2 o 659.99 638.92 50.89
    1 19 2 o 288.35 294.73 14.65
    2 19 2 < 35.46 27.59 13.11
    3 19 2 o 1726.66 1739.54 35.47
    4 19 2 o 179.63 158.82 23.13
    5 19 2 o 363.13 329.03 26.98
    0 20 2 o 148.79 97.37 24.67
    1 20 2 < 6.94 9.03 13.11
    2 20 2 o 3500.70 3558.60 52.46
    3 20 2 o 242.86 248.18 21.59
    4 20 2 o 1434.28 1457.64 47.81
    5 20 2 o 165.76 124.75 29.30
    1 21 2 o 134.92 128.74 21.59
    2 21 2 < 44.72 36.45 18.50
    3 21 2 < 48.57 33.06 19.27
    4 21 2 o 385.49 382.20 32.38
    0 22 2 o 740.19 677.81 77.10
    1 22 2 < -3.85 0.02 21.59
    2 22 2 < 60.90 32.01 24.67
    3 22 2 < -4.63 0.18 22.36
    4 22 2 < 104.08 4.56 38.55
    1 23 2 o 330.75 328.20 30.84
    2 23 2 < 73.24 79.76 25.44
    3 23 2 o 138.77 143.14 27.75
    0 24 2 o 1832.28 1827.17 76.34
    1 24 2 o 90.20 37.97 26.21
    2 24 2 o 2464.02 2309.02 62.47
    1 25 2 o 422.50 314.73 34.69
    1 1 3 o 303.84 279.03 4.63
    2 1 3 o 2635.52 2653.34 18.53
    3 1 3 o 15706.20 15400.10 90.01
    4 1 3 o 562.88 506.92 9.25
    5 1 3 o 68.61 56.52 6.94
    6 1 3 o 231.29 202.56 14.65
    7 1 3 o 612.97 602.64 22.36
    8 1 3 o 881.31 887.21 40.09
    0 2 3 o 17454.10 16754.90 225.86
    1 2 3 o 59.37 53.78 3.08
    2 2 3 o 27961.50 28307.30 184.19
    3 2 3 o 226.68 210.09 6.17
    4 2 3 o 3667.65 3598.78 26.24
    5 2 3 o 81.72 64.52 7.71
    6 2 3 o 4415.25 4348.90 37.81
    7 2 3 o 886.72 848.11 23.90
    8 2 3 o 1398.76 1250.46 45.49
    1 3 3 o 1911.68 1814.90 17.76
    2 3 3 o 40.86 24.33 3.85
    3 3 3 o 1400.11 1493.59 13.89
    4 3 3 o 933.10 904.58 12.34
    5 3 3 o 1368.86 1297.54 16.19
    6 3 3 o 1853.29 1892.85 23.14
    7 3 3 o 155.73 134.22 16.19
    8 3 3 o 700.09 714.69 37.78
    0 4 3 o 67563.40 65179.50 783.37
    1 4 3 o 172.71 175.40 5.40
    2 4 3 o 991.13 895.62 12.34
    3 4 3 o 192.75 141.51 6.94
    4 4 3 o 2453.36 2393.84 20.83
    5 4 3 o 4353.51 4412.90 33.96
    6 4 3 o 1984.43 2006.55 26.22
    7 4 3 o 265.22 257.94 18.50
    8 4 3 o 549.73 587.78 36.24
    1 5 3 o 40932.80 39767.60 347.60
    2 5 3 o 55.51 41.30 5.40
    3 5 3 o 1682.47 1680.34 18.51
    4 5 3 o 495.02 516.85 10.79
    5 5 3 o 4112.30 4077.11 32.41
    6 5 3 o 56.28 53.38 10.79
    7 5 3 o 512.72 527.31 20.82
    8 5 3 < 44.72 77.22 30.84
    0 6 3 o 2755.11 2621.48 31.66
    1 6 3 o 158.06 151.62 6.17
    2 6 3 o 1994.68 2022.85 21.61
    3 6 3 o 685.53 669.69 11.57
    4 6 3 o 79.41 71.58 6.94
    5 6 3 o 402.47 421.67 11.57
    6 6 3 o 1125.03 1017.44 20.82
    7 6 3 o 355.42 339.93 20.82
    8 6 3 o 187.35 240.98 21.59
    1 7 3 o 1002.00 1102.36 12.34
    2 7 3 o 19.27 16.40 5.40
    3 7 3 o 3317.84 3235.31 30.10
    4 7 3 o 894.52 925.96 14.65
    5 7 3 o 1738.38 1736.19 21.59
    6 7 3 o 1168.24 1166.87 22.36
    7 7 3 o 97.14 80.98 13.11
    8 7 3 o 162.67 186.09 29.30
    0 8 3 o 15264.60 14978.60 157.59
    1 8 3 o 303.02 293.94 8.48
    2 8 3 o 15723.60 14719.00 123.26
    3 8 3 o 69.39 60.86 6.94
    4 8 3 o 11686.30 11634.80 85.06
    5 8 3 o 87.89 79.01 10.02
    6 8 3 o 4125.39 4105.99 47.06
    7 8 3 < 18.50 8.11 13.11
    8 8 3 o 1348.67 1445.16 50.89
    1 9 3 o 2297.01 2113.38 22.38
    2 9 3 o 1931.71 1893.83 20.83
    3 9 3 o 212.02 171.62 9.25
    4 9 3 < 7.71 0.47 8.48
    5 9 3 o 581.36 559.40 16.19
    6 9 3 o 446.41 409.74 17.73
    7 9 3 o 1164.33 1090.15 28.53
    8 9 3 o 344.63 408.05 27.76
    0 10 3 o 948.60 966.44 18.51
    1 10 3 o 27.75 40.83 5.40
    2 10 3 o 5911.61 5719.93 49.43
    3 10 3 o 102.54 104.60 7.71
    4 10 3 o 39.32 10.74 8.48
    5 10 3 o 510.42 516.22 16.96
    6 10 3 < 13.88 0.97 10.79
    7 10 3 o 166.53 134.73 16.96
    1 11 3 o 3155.53 3056.40 30.10
    2 11 3 o 194.29 178.55 8.48
    3 11 3 o 9087.07 9131.17 73.41
    4 11 3 o 232.84 200.91 12.34
    5 11 3 o 1136.61 1081.06 23.90
    6 11 3 o 53.97 27.58 13.88
    7 11 3 o 367.76 349.45 23.13
    0 12 3 o 650.79 577.57 16.96
    1 12 3 o 29.30 24.00 6.17
    2 12 3 o 2678.74 2738.04 27.77
    3 12 3 o 1112.78 1129.87 18.51
    4 12 3 o 3996.21 4061.19 43.98
    5 12 3 o 82.49 66.62 12.34
    6 12 3 o 511.95 524.21 23.13
    7 12 3 o 493.44 522.17 25.44
    1 13 3 o 2054.14 1978.88 22.37
    2 13 3 < 17.73 15.69 6.94
    3 13 3 o 3448.74 3292.59 35.49
    4 13 3 o 337.70 309.92 16.19
    5 13 3 o 496.53 486.83 20.82
    6 13 3 < 0.77 2.43 16.96
    7 13 3 o 1334.80 1435.82 33.93
    0 14 3 o 417.13 446.67 16.96
    1 14 3 < 0.77 3.05 6.94
    2 14 3 o 1294.07 1390.08 19.28
    3 14 3 o 276.01 250.75 12.34
    4 14 3 o 1296.27 1225.94 24.68
    5 14 3 o 49.34 42.97 15.42
    6 14 3 < 47.03 33.25 19.27
    7 14 3 < 36.23 13.28 21.59
    1 15 3 o 47.03 1.47 7.71
    2 15 3 o 324.59 261.37 12.34
    3 15 3 o 359.28 287.49 14.65
    4 15 3 o 390.90 389.63 19.27
    5 15 3 o 200.45 152.66 17.73
    6 15 3 o 414.02 386.01 28.53
    7 15 3 o 69.39 57.47 18.50
    0 16 3 o 2868.96 2806.26 43.20
    1 16 3 o 291.43 270.29 11.56
    2 16 3 o 5113.04 5118.93 49.39
    3 16 3 < 8.48 17.25 11.56
    4 16 3 o 624.53 625.35 25.44
    5 16 3 o 248.25 230.74 23.90
    6 16 3 o 1994.27 1980.87 48.58
    1 17 3 o 7328.54 7533.78 62.54
    2 17 3 o 71.70 67.50 10.79
    3 17 3 o 1027.09 1007.03 26.22
    4 17 3 o 388.58 373.54 23.90
    5 17 3 o 3270.54 3301.30 60.17
    6 17 3 o 483.41 426.18 37.78
    0 18 3 o 858.96 746.45 25.44
    1 18 3 < 14.65 18.73 9.25
    2 18 3 o 2735.20 2762.93 34.71
    3 18 3 o 43.94 45.62 13.88
    4 18 3 o 923.74 952.17 33.16
    5 18 3 o 484.96 499.76 30.84
    6 18 3 o 927.56 831.76 47.03
    1 19 3 o 39.32 26.59 12.34
    2 19 3 < 25.44 35.79 13.11
    3 19 3 o 245.94 222.01 18.50
    4 19 3 < 33.15 2.03 20.04
    5 19 3 < 38.55 1.02 25.44
    0 20 3 o 2400.23 2439.50 56.30
    1 20 3 < -13.11 0.82 11.56
    2 20 3 o 466.46 483.03 23.13
    3 20 3 < 13.11 3.29 14.65
    4 20 3 o 1262.29 1284.04 44.72
    5 20 3 o 198.91 109.43 37.01
    1 21 3 o 3256.09 3505.28 57.08
    2 21 3 o 86.35 62.24 17.73
    3 21 3 < 44.71 26.42 19.27
    4 21 3 o 453.35 476.12 33.15
    0 22 3 o 2178.63 2003.33 76.35
    1 22 3 o 261.36 234.68 27.75
    2 22 3 o 697.02 743.11 33.93
    3 22 3 < 30.84 28.36 20.04
    4 22 3 o 1701.18 1878.39 59.38
    1 23 3 o 1064.85 1038.89 46.26
    2 23 3 < 20.04 0.26 23.90
    3 23 3 o 266.76 230.76 37.78
    0 24 3 o 596.77 596.86 55.51
    1 24 3 < 25.44 7.06 24.67
    2 24 3 < 62.45 19.86 25.44
    1 25 3 o 741.72 664.96 42.41
    0 0 4 o 1545.60 1597.34 27.03
    1 0 4 o 2763.10 2818.66 26.28
    2 0 4 o 2729.14 2895.42 28.57
    3 0 4 o 376.29 414.64 12.34
    4 0 4 o 2730.07 2909.79 33.18
    5 0 4 o 3070.61 2971.75 40.12
    6 0 4 o 46.26 28.31 13.88
    7 0 4 o 152.65 144.62 23.13
    8 0 4 o 430.99 487.05 32.38
    1 1 4 o 21905.50 23013.00 148.63
    2 1 4 o 220.51 190.98 5.40
    3 1 4 o 23316.70 21951.30 139.24
    4 1 4 o 97.91 98.46 6.17
    5 1 4 o 5228.13 5072.94 37.05
    6 1 4 o 1102.70 1095.73 21.59
    7 1 4 o 640.72 608.50 22.36
    8 1 4 o 178.86 187.01 20.05
    0 2 4 o 405.68 384.15 9.25
    1 2 4 o 812.37 857.51 8.49
    2 2 4 o 4874.62 5073.57 36.34
    3 2 4 o 2230.71 2128.39 18.52
    4 2 4 o 279.11 274.77 9.25
    5 2 4 o 541.28 600.03 11.57
    6 2 4 o 292.97 253.72 13.11
    7 2 4 o 273.70 256.68 17.73
    8 2 4 o 121.81 130.54 23.90
    1 3 4 o 16480.50 16734.60 133.46
    2 3 4 o 243.65 252.73 6.94
    3 3 4 o 367.01 302.26 7.71
    4 3 4 o 198.14 188.38 6.94
    5 3 4 o 3682.15 3604.19 30.09
    6 3 4 o 1486.06 1505.50 20.82
    7 3 4 < 21.59 9.89 13.88
    8 3 4 < 57.05 41.18 24.67
    0 4 4 o 1905.18 1717.57 25.47
    1 4 4 o 2145.55 2181.13 21.62
    2 4 4 o 13035.50 13418.50 102.45
    3 4 4 o 214.34 152.44 7.71
    4 4 4 o 297.61 306.39 8.48
    5 4 4 o 838.18 821.50 13.88
    6 4 4 o 1634.94 1663.88 22.36
    7 4 4 o 211.25 204.17 16.96
    8 4 4 o 171.15 212.42 26.98
    1 5 4 o 100.23 60.06 5.40
    2 5 4 o 133.38 118.99 6.17
    3 5 4 o 27690.10 26973.10 212.51
    4 5 4 o 358.52 354.30 10.02
    5 5 4 o 421.75 414.96 11.57
    6 5 4 o 958.47 986.48 16.96
    7 5 4 o 1020.13 962.95 26.22
    8 5 4 o 260.59 296.59 29.30
    0 6 4 o 27.75 33.89 5.40
    1 6 4 o 1016.63 976.18 13.88
    2 6 4 o 17216.00 17113.10 127.36
    3 6 4 o 1128.31 1087.78 16.20
    4 6 4 o 1133.64 1129.16 16.19
    5 6 4 o 89.43 89.24 7.71
    6 6 4 o 1833.18 1835.01 24.68
    7 6 4 o 652.29 630.69 23.13
    8 6 4 o 409.40 442.09 34.69
    1 7 4 o 8622.09 8357.55 69.66
    2 7 4 o 552.12 560.17 11.57
    3 7 4 o 629.98 590.09 13.11
    4 7 4 < -3.08 1.28 6.17
    5 7 4 o 879.04 861.17 16.19
    6 7 4 o 53.97 52.53 10.02
    7 7 4 o 2046.78 2041.41 33.93
    8 7 4 < 0.77 16.15 19.27
    0 8 4 o 9318.50 8726.57 110.68
    1 8 4 o 261.38 270.32 7.71
    2 8 4 o 596.07 580.28 13.11
    3 8 4 o 185.81 182.62 8.48
    4 8 4 o 396.30 389.83 12.34
    5 8 4 o 326.13 314.13 13.88
    6 8 4 o 224.35 191.96 13.11
    7 8 4 o 277.55 257.34 17.73
    8 8 4 o 108.71 140.72 27.75
    1 9 4 o 4303.76 4424.43 36.30
    2 9 4 o 35.46 31.62 6.17
    3 9 4 o 13132.90 13216.60 95.96
    4 9 4 o 429.46 419.37 13.11
    5 9 4 o 694.72 709.55 16.96
    6 9 4 o 1040.97 1048.91 20.82
    7 9 4 o 2728.80 2728.41 40.88
    8 9 4 o 270.61 320.27 30.84
    0 10 4 o 26150.90 24809.60 268.37
    1 10 4 o 2411.20 2377.15 23.15
    2 10 4 o 3518.53 3435.78 33.19
    3 10 4 < -1.54 6.66 6.17
    4 10 4 o 6728.44 6646.12 56.37
    5 10 4 o 1229.97 1263.63 20.82
    6 10 4 o 2259.00 2276.20 30.85
    7 10 4 o 320.73 310.97 19.27
    1 11 4 o 10330.00 10111.40 79.66
    2 11 4 o 42.40 33.15 6.94
    3 11 4 o 1296.38 1275.40 19.28
    4 11 4 o 482.66 460.25 14.65
    5 11 4 o 3244.56 3115.60 40.88
    6 11 4 o 861.28 910.49 24.67
    7 11 4 o 966.90 925.38 27.76
    0 12 4 o 5726.22 5582.53 67.19
    1 12 4 o 457.23 464.96 10.79
    2 12 4 < 5.40 1.19 6.94
    3 12 4 o 138.77 117.89 10.02
    4 12 4 o 846.64 783.93 20.05
    5 12 4 o 738.67 737.40 20.05
    6 12 4 o 64.76 69.49 13.88
    7 12 4 o 153.42 104.15 20.82
    1 13 4 o 205.08 150.96 9.25
    2 13 4 o 343.10 338.06 12.34
    3 13 4 o 46.26 39.42 8.48
    4 13 4 o 63.22 61.56 11.56
    5 13 4 < 17.73 5.17 12.34
    6 13 4 < 13.88 3.17 15.42
    7 13 4 o 220.49 51.46 24.67
    0 14 4 o 3768.09 3678.37 50.16
    1 14 4 < 5.40 10.72 6.94
    2 14 4 o 3592.54 3558.63 40.12
    3 14 4 o 41.63 38.20 10.02
    4 14 4 o 1615.65 1649.92 25.45
    5 14 4 o 757.17 793.94 26.22
    6 14 4 o 1852.36 1848.72 40.10
    7 14 4 < 23.13 28.76 20.82
    1 15 4 o 10698.80 10601.00 85.02
    2 15 4 o 175.78 153.42 10.02
    3 15 4 o 1047.18 1088.36 20.05
    4 15 4 < 4.63 15.61 13.88
    5 15 4 o 4966.83 5035.51 64.81
    6 15 4 o 537.40 561.08 30.07
    0 16 4 o 2060.93 2090.87 35.48
    1 16 4 o 825.07 893.75 16.19
    2 16 4 o 1415.07 1324.83 22.36
    3 16 4 < 0.77 4.54 11.56
    4 16 4 o 350.80 355.80 20.82
    5 16 4 o 174.24 153.90 19.27
    6 16 4 o 1130.39 1061.72 40.10
    1 17 4 o 726.34 762.89 16.96
    2 17 4 < -13.11 0.90 8.48
    3 17 4 < 23.90 21.82 11.56
    4 17 4 < 50.88 46.35 17.73
    5 17 4 o 103.31 66.23 19.27
    6 17 4 < 74.01 64.41 36.23
    0 18 4 o 1123.50 1078.70 27.76
    1 18 4 o 222.81 223.00 12.34
    2 18 4 o 1506.08 1504.90 30.85
    3 18 4 o 45.49 34.04 14.65
    4 18 4 o 1753.64 1756.39 37.79
    5 18 4 o 74.01 64.66 24.67
    6 18 4 o 362.36 265.00 33.92
    1 19 4 o 3392.07 3552.27 39.34
    2 19 4 o 235.15 214.50 14.65
    3 19 4 o 2076.93 2187.91 38.56
    4 19 4 o 296.83 296.34 23.90
    5 19 4 o 1273.10 1394.59 50.12
    0 20 4 o 788.01 744.69 31.61
    1 20 4 o 53.97 54.65 13.88
    2 20 4 o 2122.42 2157.31 35.48
    3 20 4 o 146.48 147.49 20.05
    4 20 4 o 1606.29 1664.06 42.41
    5 20 4 < 52.42 19.05 26.21
    1 21 4 o 261.36 238.18 17.73
    2 21 4 o 165.76 159.84 18.50
    3 21 4 o 70.16 45.35 17.73
    4 21 4 o 103.31 76.58 26.21
    0 22 4 o 84.03 8.33 23.90
    1 22 4 < 5.40 0.00 18.50
    2 22 4 < 34.69 21.84 16.96
    3 22 4 < 5.40 0.75 16.96
    4 22 4 < 55.51 0.13 24.67
    1 23 4 o 1033.23 1040.43 37.01
    2 23 4 < 15.42 24.02 20.04
    3 23 4 o 171.92 124.08 30.84
    0 24 4 o 116.41 86.61 35.46
    1 24 4 < 40.09 17.53 24.67
    2 24 4 o 442.55 407.53 43.18
    1 25 4 o 1010.86 1004.87 45.49
    1 1 5 o 7962.76 8117.96 53.52
    2 1 5 o 958.76 920.50 10.03
    3 1 5 o 28775.40 27956.80 169.92
    4 1 5 o 82.49 55.41 6.17
    5 1 5 o 638.44 634.80 13.11
    6 1 5 o 178.86 149.81 11.56
    7 1 5 o 2130.11 2076.03 35.48
    8 1 5 < 48.57 41.71 19.27
    0 2 5 o 3249.53 3049.13 39.42
    1 2 5 o 87.89 84.42 3.85
    2 2 5 o 3811.89 3637.11 29.35
    3 2 5 o 636.96 665.13 10.02
    4 2 5 o 98.68 121.73 6.94
    5 2 5 o 50.11 34.08 6.94
    6 2 5 o 180.41 165.27 11.56
    7 2 5 o 727.86 685.56 26.99
    8 2 5 < 33.15 90.79 14.65
    1 3 5 o 309.21 295.85 6.94
    2 3 5 < 10.79 10.87 3.85
    3 3 5 o 5701.21 5765.97 40.18
    4 3 5 o 144.17 111.69 6.94
    5 3 5 o 1851.08 1841.80 20.05
    6 3 5 o 458.75 446.36 14.65
    7 3 5 o 494.98 427.97 22.36
    8 3 5 < -4.63 1.88 21.59
    0 4 5 o 5661.76 5381.70 67.32
    1 4 5 o 767.45 774.88 10.80
    2 4 5 o 579.94 693.48 10.03
    3 4 5 o 72.47 49.47 6.94
    4 4 5 o 193.52 173.13 7.71
    5 4 5 o 162.68 154.93 8.48
    6 4 5 o 312.25 289.03 11.56
    7 4 5 o 74.01 51.82 10.79
    8 4 5 o 128.75 117.49 27.75
    1 5 5 o 1011.31 1079.94 13.89
    2 5 5 o 539.78 514.24 10.80
    3 5 5 o 12428.10 11695.60 88.25
    4 5 5 < 0.00 1.96 5.40
    5 5 5 < 17.73 24.50 6.94
    6 5 5 o 406.32 393.13 13.11
    7 5 5 < 14.65 1.11 13.11
    8 5 5 < -21.59 9.92 29.30
    0 6 5 o 4927.76 4338.69 60.27
    1 6 5 o 84.81 78.67 5.40
    2 6 5 o 6286.14 5893.05 56.42
    3 6 5 o 1044.22 1044.86 15.42
    4 6 5 o 2672.50 2694.56 25.46
    5 6 5 o 818.89 816.17 13.88
    6 6 5 < 6.17 2.52 8.48
    7 6 5 o 157.28 146.28 15.42
    8 6 5 < 101.00 79.04 38.55
    1 7 5 o 19915.10 20756.40 161.85
    2 7 5 o 2175.87 2163.30 22.38
    3 7 5 o 14272.40 14039.80 109.19
    4 7 5 o 477.27 468.05 11.57
    5 7 5 o 7771.61 7568.40 56.37
    6 7 5 < 5.40 3.78 10.02
    7 7 5 o 908.31 919.84 25.44
    8 7 5 o 605.25 679.27 41.64
    0 8 5 o 1294.38 1328.12 22.37
    1 8 5 o 50.88 34.92 5.40
    2 8 5 o 10445.00 10263.60 95.95
    3 8 5 o 75.55 74.79 7.71
    4 8 5 o 993.99 964.74 15.42
    5 8 5 o 2215.17 2172.33 24.68
    6 8 5 o 729.41 719.16 18.51
    7 8 5 o 443.33 469.74 20.05
    8 8 5 o 175.01 181.30 29.30
    1 9 5 o 3044.89 3113.09 28.56
    2 9 5 o 94.83 77.97 6.94
    3 9 5 o 472.66 511.98 11.57
    4 9 5 o 451.05 448.92 13.11
    5 9 5 o 271.39 255.96 11.56
    6 9 5 o 363.91 366.20 15.42
    7 9 5 o 1352.52 1300.66 29.30
    8 9 5 o 103.31 119.11 23.13
    0 10 5 o 2440.70 2560.36 33.18
    1 10 5 o 31.61 37.61 6.17
    2 10 5 o 148.80 128.43 8.48
    3 10 5 o 35.46 41.23 6.94
    4 10 5 < 20.82 20.56 7.71
    5 10 5 o 176.55 158.53 12.34
    6 10 5 o 778.76 757.49 23.13
    7 10 5 o 119.50 128.91 16.96
    1 11 5 o 4788.62 4844.99 40.92
    2 11 5 o 296.84 300.15 10.79
    3 11 5 o 5273.54 5433.43 44.78
    4 11 5 o 763.37 788.28 16.19
    5 11 5 o 2039.91 1930.03 27.76
    6 11 5 o 185.03 172.05 16.96
    7 11 5 o 1075.64 1010.21 34.70
    0 12 5 o 781.13 706.85 18.51
    1 12 5 < 9.25 9.54 6.17
    2 12 5 o 1315.69 1326.02 20.05
    3 12 5 o 445.66 514.94 13.88
    4 12 5 o 1754.52 1680.73 24.68
    5 12 5 o 467.23 444.76 18.50
    6 12 5 o 199.68 182.17 16.19
    7 12 5 o 1019.35 1017.51 34.70
    1 13 5 o 2829.86 2699.82 30.09
    2 13 5 < -1.54 0.68 6.94
    3 13 5 o 1746.83 1639.59 23.91
    4 13 5 o 121.04 97.69 11.56
    5 13 5 o 788.79 808.91 23.90
    6 13 5 o 404.00 427.97 22.36
    7 13 5 o 1546.11 1558.84 50.12
    0 14 5 o 696.28 666.03 20.05
    1 14 5 < 10.79 12.52 6.94
    2 14 5 o 481.13 509.95 13.88
    3 14 5 < 28.52 18.43 11.56
    4 14 5 o 301.45 260.13 13.88
    5 14 5 < 35.46 34.02 13.88
    6 14 5 o 79.41 79.35 16.19
    7 14 5 o 148.79 133.03 24.67
    1 15 5 o 279.87 254.67 11.56
    2 15 5 o 60.13 58.39 10.02
    3 15 5 o 729.41 693.37 17.73
    4 15 5 o 337.70 339.84 16.96
    5 15 5 o 439.47 381.52 23.13
    6 15 5 o 703.95 715.76 30.84
    0 16 5 o 2516.20 2479.91 40.11
    1 16 5 < 4.63 3.72 7.71
    2 16 5 o 2736.87 2752.88 30.86
    3 16 5 o 471.86 503.11 17.73
    4 16 5 o 501.93 482.46 24.67
    5 16 5 < 28.52 12.88 16.96
    6 16 5 o 1498.29 1494.33 45.50
    1 17 5 o 9570.00 9606.14 78.79
    2 17 5 < 2.31 0.67 9.25
    3 17 5 o 2037.61 2053.48 31.62
    4 17 5 < 5.40 1.07 14.65
    5 17 5 o 4386.02 4572.53 64.04
    6 17 5 o 605.25 629.02 46.26
    0 18 5 o 560.54 548.03 23.13
    1 18 5 o 169.61 170.09 11.56
    2 18 5 o 1010.12 994.64 20.82
    3 18 5 < 2.31 1.31 11.56
    4 18 5 o 48.57 55.12 16.19
    5 18 5 o 649.20 655.68 34.70
    6 18 5 o 628.39 714.24 40.09
    1 19 5 o 1065.65 1035.74 24.67
    2 19 5 < 16.19 22.91 11.56
    3 19 5 o 53.20 24.87 13.11
    4 19 5 < -14.65 6.22 15.42
    5 19 5 o 711.65 587.21 43.18
    0 20 5 o 2059.21 2171.58 45.50
    1 20 5 o 141.09 118.65 16.19
    2 20 5 < 37.78 30.35 13.88
    3 20 5 < -3.08 0.17 17.73
    4 20 5 o 613.73 623.28 28.53
    5 20 5 o 91.74 75.96 25.44
    1 21 5 o 2497.36 2496.38 39.33
    2 21 5 < 20.04 33.47 13.88
    3 21 5 < 23.90 13.85 22.36
    4 21 5 < 10.02 6.20 17.73
    0 22 5 o 6773.51 7016.66 149.73
    1 22 5 o 158.05 152.13 20.05
    2 22 5 o 429.45 441.19 23.90
    3 22 5 < -8.48 1.51 16.96
    4 22 5 o 1196.73 1254.47 36.24
    1 23 5 o 1841.51 1731.12 40.10
    2 23 5 < 14.65 14.55 23.13
    3 23 5 o 1973.41 1921.01 52.44
    0 24 5 o 752.52 647.88 43.18
    1 24 5 < 11.56 0.50 20.82
    2 24 5 < 37.78 20.42 22.36
    0 0 6 o 5488.53 5037.71 90.56
    1 0 6 o 1086.29 1088.16 13.89
    2 0 6 o 2665.92 2275.26 30.87
    3 0 6 o 82.49 69.70 8.48
    4 0 6 o 5101.95 5004.99 58.68
    5 0 6 o 1530.91 1613.07 26.22
    6 0 6 o 1290.14 1359.83 30.07
    7 0 6 < 42.40 32.11 18.50
    8 0 6 o 466.45 431.48 33.15
    1 1 6 o 4355.58 4408.24 33.25
    2 1 6 o 119.50 101.74 4.63
    3 1 6 o 6158.76 6156.83 42.50
    4 1 6 o 882.18 841.34 13.88
    5 1 6 o 4242.77 4083.25 35.50
    6 1 6 o 413.26 421.20 14.65
    7 1 6 o 1128.88 1105.50 28.53
    8 1 6 o 201.22 219.45 18.50
    0 2 6 o 124.13 94.01 6.17
    1 2 6 o 250.60 251.30 5.40
    2 2 6 o 32.38 12.85 3.85
    3 2 6 < 13.11 11.07 4.63
    4 2 6 o 4950.98 4791.24 40.15
    5 2 6 < 15.42 13.90 6.17
    6 2 6 o 148.80 124.64 11.56
    7 2 6 o 299.14 261.30 19.27
    8 2 6 o 136.46 137.73 26.98
    1 3 6 o 5671.99 6154.28 48.75
    2 3 6 o 539.03 548.38 9.25
    3 3 6 o 8077.57 7233.80 64.16
    4 3 6 o 562.88 585.66 10.80
    5 3 6 o 2929.98 2827.45 24.69
    6 3 6 o 825.81 788.44 16.96
    7 3 6 o 252.88 239.37 17.73
    8 3 6 < -8.48 3.06 13.88
    0 4 6 o 32.38 45.74 4.63
    1 4 6 o 352.39 365.50 8.48
    2 4 6 o 13763.50 13703.40 102.39
    3 4 6 o 1025.74 1067.61 14.65
    4 4 6 o 859.04 876.61 12.34
    5 4 6 o 626.87 641.93 13.11
    6 4 6 o 428.68 393.29 13.11
    7 4 6 o 428.67 386.01 22.36
    8 4 6 o 107.16 88.06 34.69
    1 5 6 o 12401.20 12967.50 109.42
    2 5 6 o 525.91 552.74 10.80
    3 5 6 o 21079.90 20836.70 156.05
    4 5 6 o 100.22 85.20 6.94
    5 5 6 o 2604.96 2514.43 27.00
    6 5 6 < 10.02 7.89 10.02
    7 5 6 o 2338.40 2293.56 32.39
    8 5 6 < 4.63 23.47 33.15
    0 6 6 o 1113.90 1181.01 18.51
    1 6 6 o 630.83 666.21 12.34
    2 6 6 o 3315.36 3174.20 33.96
    3 6 6 o 1123.68 1129.87 15.42
    4 6 6 o 35.46 22.80 7.71
    5 6 6 o 569.03 548.20 13.88
    6 6 6 o 385.50 333.90 13.88
    7 6 6 o 2004.35 2016.38 36.25
    8 6 6 < 47.03 20.35 33.15
    1 7 6 o 12779.90 13246.10 106.21
    2 7 6 o 181.95 171.79 8.48
    3 7 6 o 167.30 128.55 9.25
    4 7 6 o 209.71 170.76 10.02
    5 7 6 o 1919.65 1862.04 23.91
    6 7 6 o 30.07 20.50 8.48
    7 7 6 o 464.14 451.52 25.44
    8 7 6 < 10.79 21.78 25.44
    0 8 6 o 2117.21 2006.95 31.63
    1 8 6 o 63.22 51.64 6.17
    2 8 6 o 2996.52 2859.19 29.32
    3 8 6 o 874.48 888.00 15.42
    4 8 6 o 508.12 536.94 13.11
    5 8 6 o 329.21 315.79 13.88
    6 8 6 o 156.51 149.94 10.79
    7 8 6 o 69.39 60.86 18.50
    8 8 6 < -22.36 0.40 24.67
    1 9 6 o 5676.52 5744.37 51.76
    2 9 6 o 579.85 570.01 13.11
    3 9 6 o 21858.20 22049.10 162.88
    4 9 6 < 22.36 26.30 7.71
    5 9 6 o 2009.89 1994.02 24.68
    6 9 6 o 63.99 72.08 12.34
    7 9 6 o 2245.02 2243.17 40.10
    0 10 6 o 11839.30 11872.50 126.17
    1 10 6 o 132.61 127.69 6.94
    2 10 6 o 589.11 618.50 13.88
    3 10 6 o 924.59 961.44 15.42
    4 10 6 < 7.71 2.87 7.71
    5 10 6 o 322.27 323.60 13.11
    6 10 6 o 366.99 341.85 17.73
    7 10 6 o 459.51 428.50 23.90
    1 11 6 o 1996.41 1989.76 21.60
    2 11 6 < 7.71 9.39 6.94
    3 11 6 o 211.25 169.43 10.02
    4 11 6 < -2.31 0.89 9.25
    5 11 6 o 1955.84 1951.10 24.68
    6 11 6 o 323.82 346.46 17.73
    7 11 6 o 253.65 219.98 20.05
    0 12 6 o 10428.60 10292.30 114.44
    1 12 6 o 134.92 154.02 7.71
    2 12 6 < 13.88 8.22 6.94
    3 12 6 o 95.60 81.49 9.25
    4 12 6 o 361.60 343.71 13.88
    5 12 6 < -3.08 2.09 11.56
    6 12 6 o 814.23 826.10 24.67
    7 12 6 < 2.31 9.56 17.73
    1 13 6 o 1363.52 1389.18 18.51
    2 13 6 o 154.96 137.99 9.25
    3 13 6 o 780.33 784.47 16.96
    4 13 6 < 13.88 7.57 10.02
    5 13 6 o 699.33 684.37 23.13
    6 13 6 o 64.76 67.83 15.42
    7 13 6 o 135.69 134.04 23.90
    0 14 6 o 263.68 228.37 16.19
    1 14 6 < -8.48 0.32 7.71
    2 14 6 o 1434.45 1501.78 20.05
    3 14 6 < 14.65 11.23 10.02
    4 14 6 o 36.23 23.49 10.79
    5 14 6 o 934.54 941.50 29.30
    6 14 6 o 231.29 238.99 21.59
    7 14 6 o 72.47 67.34 23.13
    1 15 6 o 3525.98 3440.76 37.03
    2 15 6 o 137.23 131.05 11.56
    3 15 6 o 631.48 610.60 18.50
    4 15 6 < 9.25 5.91 10.79
    5 15 6 o 2113.91 2117.88 40.87
    6 15 6 o 180.40 166.16 20.82
    0 16 6 o 2855.91 3020.04 43.97
    1 16 6 < 15.42 19.48 8.48
    2 16 6 o 29.30 20.42 9.25
    3 16 6 < 20.04 13.47 10.79
    4 16 6 < 20.82 11.85 13.11
    5 16 6 o 73.24 74.96 20.04
    6 16 6 o 671.56 664.80 37.01
    1 17 6 o 1305.54 1272.43 22.36
    2 17 6 < -4.63 8.83 10.02
    3 17 6 < 33.15 2.66 12.34
    4 17 6 o 151.11 147.25 14.65
    5 17 6 o 708.58 696.32 40.86
    6 17 6 o 417.88 386.57 32.38
    0 18 6 o 217.41 199.27 16.96
    1 18 6 o 131.84 139.84 11.56
    2 18 6 o 79.41 67.73 11.56
    3 18 6 < 23.13 1.05 12.34
    4 18 6 o 90.20 101.36 17.73
    5 18 6 o 796.49 873.88 35.47
    1 19 6 o 6704.09 6932.87 67.93
    2 19 6 < 6.94 4.42 11.56
    3 19 6 o 2958.07 3020.19 43.97
    4 19 6 o 189.66 176.58 21.59
    5 19 6 o 2708.72 2839.73 64.02
    0 20 6 o 1994.42 2186.53 44.73
    1 20 6 < 17.73 12.07 13.88
    2 20 6 o 207.39 218.02 16.96
    3 20 6 o 296.83 291.60 20.82
    4 20 6 o 671.57 737.02 29.30
    5 20 6 o 405.54 407.92 24.67
    1 21 6 o 1808.39 1750.49 33.93
    2 21 6 < 16.19 24.50 13.88
    3 21 6 o 916.00 852.44 34.70
    4 21 6 < 21.59 0.90 16.96
    0 22 6 o 1229.13 1251.91 47.04
    1 22 6 < 26.98 13.44 16.19
    2 22 6 < 35.46 13.49 14.65
    3 22 6 < -1.54 0.05 16.96
    4 22 6 < 43.94 8.69 20.82
    1 23 6 o 878.99 855.92 31.61
    2 23 6 < 15.42 0.20 20.04
    3 23 6 o 405.54 358.80 30.07
    0 24 6 o 351.57 385.59 36.24
    1 24 6 < 36.23 11.51 17.73
    2 24 6 o 74.78 51.90 23.90
    1 1 7 o 3849.85 3940.60 30.14
    2 1 7 o 367.03 338.58 6.94
    3 1 7 o 33806.30 32657.60 244.15
    4 1 7 o 353.13 374.45 10.79
    5 1 7 o 1122.77 1036.29 16.96
    6 1 7 < -1.54 0.89 9.25
    7 1 7 o 1721.23 1660.57 37.79
    8 1 7 < 23.90 30.05 15.42
    0 2 7 o 2025.52 1985.89 30.88
    1 2 7 o 595.37 582.82 8.48
    2 2 7 o 209.73 305.62 6.17
    3 2 7 o 6701.84 6475.85 50.23
    4 2 7 o 950.06 970.06 13.88
    5 2 7 o 70.16 54.29 8.48
    6 2 7 o 381.65 387.70 13.88
    7 2 7 o 690.07 679.30 25.44
    8 2 7 < 16.96 7.26 15.42
    1 3 7 o 3563.31 3579.78 32.44
    2 3 7 o 33.92 32.59 4.63
    3 3 7 o 21739.70 21339.50 147.57
    4 3 7 o 23.13 17.14 6.17
    5 3 7 o 2636.62 2541.28 24.68
    6 3 7 o 39.32 26.35 11.56
    7 3 7 o 1917.95 1901.30 31.62
    8 3 7 < 15.42 11.72 14.65
    0 4 7 o 18.50 17.06 5.40
    1 4 7 o 609.23 580.27 10.03
    2 4 7 o 745.75 780.12 12.34
    3 4 7 < -1.54 0.65 6.17
    4 4 7 o 63.22 39.87 6.94
    5 4 7 o 390.13 370.41 11.57
    6 4 7 o 107.16 94.10 10.02
    7 4 7 o 183.49 160.46 16.19
    8 4 7 < 17.73 74.00 25.44
    1 5 7 o 4461.94 4619.50 44.04
    2 5 7 < -9.25 0.17 4.63
    3 5 7 o 522.02 510.15 12.34
    4 5 7 o 511.21 514.10 12.34
    5 5 7 < 14.65 4.38 6.94
    6 5 7 o 68.61 66.52 10.79
    7 5 7 o 358.50 260.88 26.21
    8 5 7 < 21.59 28.79 32.38
    0 6 7 o 15504.60 15138.60 177.79
    1 6 7 < 9.25 7.07 5.40
    2 6 7 o 10609.00 9915.16 85.89
    3 6 7 o 212.02 204.78 10.02
    4 6 7 o 2187.61 2156.93 25.46
    5 6 7 o 2571.82 2684.89 27.00
    6 6 7 o 416.34 405.42 16.96
    7 6 7 o 1433.53 1455.85 26.22
    8 6 7 o 175.78 177.46 36.24
    1 7 7 o 39968.60 40014.20 342.31
    2 7 7 < -2.31 3.39 5.40
    3 7 7 o 5126.91 5149.52 44.78
    4 7 7 o 38.55 47.23 7.71
    5 7 7 o 12396.60 12311.10 92.75
    6 7 7 o 175.78 175.97 11.56
    7 7 7 o 3391.68 3334.12 48.60
    8 7 7 < -17.73 22.34 34.69
    0 8 7 o 8429.81 8602.79 101.33
    1 8 7 o 1898.63 1901.00 22.37
    2 8 7 o 107.16 71.00 8.48
    3 8 7 o 30.07 24.87 6.94
    4 8 7 o 1589.52 1572.00 20.82
    5 8 7 o 1488.40 1573.09 23.91
    6 8 7 o 53.97 51.31 8.48
    7 8 7 o 1285.43 1281.05 32.39
    8 8 7 < 31.61 65.82 20.82
    1 9 7 o 7274.61 7124.67 64.14
    2 9 7 o 394.77 385.40 10.79
    3 9 7 o 2766.74 2866.07 29.32
    4 9 7 < -2.31 0.47 7.71
    5 9 7 o 2252.18 2280.94 26.22
    6 9 7 o 91.74 94.15 11.56
    7 9 7 o 1064.08 1040.32 30.84
    0 10 7 o 9018.93 9041.20 110.57
    1 10 7 o 21.59 25.92 6.17
    2 10 7 o 282.96 280.53 10.79
    3 10 7 o 282.18 277.42 11.56
    4 10 7 o 59.36 54.25 10.79
    5 10 7 < 29.30 21.99 10.02
    6 10 7 o 1257.69 1291.60 26.99
    7 10 7 o 168.84 153.38 18.50
    1 11 7 o 3056.48 3088.80 28.55
    2 11 7 < 17.73 18.79 6.17
    3 11 7 o 1098.88 1087.55 16.97
    4 11 7 o 255.20 234.78 14.65
    5 11 7 o 3767.20 3786.37 37.03
    6 11 7 o 57.05 63.30 13.88
    7 11 7 o 494.21 480.42 23.13
    0 12 7 o 5165.19 5237.75 63.31
    1 12 7 o 731.77 713.39 13.88
    2 12 7 o 87.89 90.17 7.71
    3 12 7 < 12.34 15.72 7.71
    4 12 7 o 649.23 684.96 17.73
    5 12 7 o 187.35 163.90 13.11
    6 12 7 o 183.49 152.15 16.19
    7 12 7 o 1268.45 1266.71 37.78
    1 13 7 o 8379.99 8606.75 67.22
    2 13 7 < -3.85 2.40 6.94
    3 13 7 o 364.69 380.66 13.11
    4 13 7 o 293.75 319.94 14.65
    5 13 7 o 2167.21 2231.83 30.85
    6 13 7 o 87.89 109.01 17.73
    7 13 7 o 2098.43 2186.19 42.42
    0 14 7 o 2542.52 2414.35 38.57
    1 14 7 o 76.32 67.65 9.25
    2 14 7 < -0.77 2.35 7.71
    3 14 7 < -5.40 0.71 8.48
    4 14 7 o 471.86 462.84 17.73
    5 14 7 o 457.98 460.45 23.13
    6 14 7 o 60.90 46.87 18.50
    7 14 7 o 404.77 437.11 32.38
    1 15 7 o 368.54 356.74 13.11
    2 15 7 o 90.20 79.01 9.25
    3 15 7 o 1462.91 1472.58 23.91
    4 15 7 o 77.10 68.16 13.11
    5 15 7 o 77.87 40.06 16.96
    6 15 7 < 6.17 5.33 20.04
    0 16 7 o 150.34 148.87 14.65
    1 16 7 o 34.69 37.70 9.25
    2 16 7 o 403.24 422.10 14.65
    3 16 7 o 422.51 410.86 16.96
    4 16 7 o 511.95 454.05 23.13
    5 16 7 o 126.44 103.12 20.82
    6 16 7 < 88.66 77.87 33.92
    1 17 7 o 5527.75 5690.01 50.94
    2 17 7 o 215.87 200.55 12.34
    3 17 7 o 4379.40 4462.20 49.38
    4 17 7 o 152.65 159.78 15.42
    5 17 7 o 2541.29 2561.48 52.45
    6 17 7 o 329.98 266.30 24.67
    0 18 7 o 101.00 115.59 15.42
    1 18 7 < 6.94 10.27 10.02
    2 18 7 o 590.61 614.54 20.05
    3 18 7 o 313.02 306.80 16.96
    4 18 7 o 272.92 232.55 18.50
    5 18 7 o 468.77 479.54 30.07
    1 19 7 o 252.11 210.70 15.42
    2 19 7 o 43.17 46.72 13.88
    3 19 7 o 286.03 279.41 18.50
    4 19 7 < -7.71 9.95 16.19
    5 19 7 o 341.55 324.52 27.76
    0 20 7 < 4.63 0.75 16.19
    1 20 7 o 66.30 76.40 16.19
    2 20 7 o 443.33 454.91 21.59
    3 20 7 o 129.52 109.50 17.73
    4 20 7 < 20.04 27.17 16.96
    5 20 7 < 15.42 19.71 20.82
    1 21 7 o 1011.63 931.43 27.76
    2 21 7 < 1.54 21.62 14.65
    3 21 7 o 946.86 937.04 30.07
    4 21 7 < 29.30 4.09 18.50
    0 22 7 o 761.02 782.40 40.87
    1 22 7 < 15.42 10.34 16.19
    2 22 7 o 61.68 50.02 15.42
    3 22 7 o 181.95 171.42 18.50
    1 23 7 o 560.52 556.53 32.38
    2 23 7 o 61.68 52.86 18.50
    3 23 7 o 1941.02 1915.71 57.07
    0 24 7 < 6.17 0.80 26.21
    1 24 7 < 26.98 2.69 18.50
    2 24 7 o 852.00 879.86 32.38
    0 0 8 o 46366.50 46955.90 731.84
    1 0 8 o 3668.98 3557.89 40.94
    2 0 8 o 162.68 135.80 8.48
    3 0 8 o 35.46 55.30 7.71
    4 0 8 < 6.94 5.57 8.48
    5 0 8 o 956.19 992.69 23.90
    6 0 8 o 3473.19 3584.46 50.15
    7 0 8 o 1717.40 1745.38 43.96
    8 0 8 < 3.85 4.28 22.36
    1 1 8 o 18858.50 19286.20 135.52
    2 1 8 o 325.38 314.85 6.94
    3 1 8 o 319.21 387.21 9.25
    4 1 8 o 123.36 112.94 7.71
    5 1 8 o 5056.35 5127.67 44.00
    6 1 8 o 121.81 89.97 10.02
    7 1 8 o 1978.90 1964.19 33.16
    8 1 8 o 267.53 249.21 23.13
    0 2 8 o 71452.10 75127.10 1128.31
    1 2 8 < 7.71 8.56 3.08
    2 2 8 o 711.77 625.53 9.25
    3 2 8 o 640.79 641.69 10.80
    4 2 8 o 2240.97 2248.61 21.60
    5 2 8 o 30.07 37.94 7.71
    6 2 8 o 340.01 310.88 13.11
    7 2 8 o 379.33 373.67 18.50
    8 2 8 o 48.57 45.29 15.42
    1 3 8 o 934.88 1078.26 12.34
    2 3 8 < 3.85 9.66 4.63
    3 3 8 o 7873.89 7761.47 57.97
    4 3 8 o 494.24 518.49 10.79
    5 3 8 o 1165.19 1108.36 16.19
    6 3 8 o 1444.39 1515.69 22.36
    7 3 8 o 98.68 81.90 14.65
    8 3 8 < 20.82 8.11 18.50
    0 4 8 o 59378.30 58607.20 765.61
    1 4 8 < 1.54 1.50 4.63
    2 4 8 o 3238.88 3123.68 27.02
    3 4 8 o 888.37 859.49 13.88
    4 4 8 o 744.89 815.38 13.11
    5 4 8 o 1249.29 1311.22 16.97
    6 4 8 o 918.36 969.59 17.73
    7 4 8 o 742.51 750.39 24.67
    8 4 8 < -10.02 0.98 16.19
    1 5 8 o 18337.80 19102.70 160.14
    2 5 8 o 603.78 597.38 14.65
    3 5 8 o 9885.77 10006.30 77.34
    4 5 8 o 37.78 26.62 7.71
    5 5 8 o 4823.53 4911.41 39.36
    6 5 8 o 26.98 29.20 8.48
    7 5 8 o 3357.79 3385.30 47.83
    8 5 8 o 633.78 652.29 57.06
    0 6 8 o 703.30 669.81 15.42
    1 6 8 o 23.90 31.17 6.94
    2 6 8 o 6394.92 6069.50 55.63
    3 6 8 o 40.09 31.22 6.94
    4 6 8 o 1388.96 1407.46 20.05
    5 6 8 o 528.93 565.84 14.65
    6 6 8 < 13.88 0.94 9.25
    7 6 8 o 747.15 835.16 22.36
    8 6 8 o 759.47 784.80 53.20
    1 7 8 o 2401.51 2555.62 27.78
    2 7 8 o 1050.40 1051.51 16.97
    3 7 8 o 98.68 73.77 7.71
    4 7 8 o 634.59 654.79 14.65
    5 7 8 o 900.64 946.67 17.74
    6 7 8 o 781.85 803.28 19.28
    7 7 8 o 151.88 157.77 14.65
    8 7 8 < 53.20 96.48 37.01
    0 8 8 o 254.43 250.12 12.34
    1 8 8 o 422.54 430.43 12.34
    2 8 8 o 1014.12 1020.20 19.28
    3 8 8 o 1394.40 1403.53 18.51
    4 8 8 o 869.80 841.50 16.19
    5 8 8 o 33.15 29.13 10.02
    6 8 8 o 1401.95 1494.02 23.13
    7 8 8 o 93.28 36.38 14.65
    1 9 8 o 3878.07 3817.09 41.68
    2 9 8 o 58.59 58.84 8.48
    3 9 8 o 17962.70 17952.90 143.29
    4 9 8 o 154.96 151.16 10.02
    5 9 8 o 2898.87 2911.95 33.94
    6 9 8 o 239.00 203.76 12.34
    7 9 8 o 1796.04 1798.27 37.02
    0 10 8 o 622.27 587.59 16.96
    1 10 8 < 0.00 0.22 6.17
    2 10 8 o 2678.76 2733.46 30.09
    3 10 8 o 1518.59 1600.44 20.82
    4 10 8 o 59.36 54.77 9.25
    5 10 8 o 208.93 173.04 15.42
    6 10 8 o 1232.21 1170.73 22.36
    7 10 8 o 241.31 203.01 20.82
    1 11 8 o 1653.71 1726.23 20.83
    2 11 8 < 3.85 2.41 6.94
    3 11 8 o 6109.64 6354.36 50.96
    4 11 8 o 262.14 253.77 13.11
    5 11 8 o 1609.43 1588.52 31.62
    6 11 8 o 197.37 185.50 13.88
    7 11 8 o 419.42 427.06 20.82
    0 12 8 < 20.82 0.37 10.79
    1 12 8 o 65.53 68.25 6.94
    2 12 8 o 470.33 488.81 13.11
    3 12 8 o 75.55 60.86 9.25
    4 12 8 o 460.30 473.86 16.19
    5 12 8 o 109.48 97.20 13.88
    6 12 8 < 35.46 50.89 15.42
    7 12 8 < 46.26 26.56 16.96
    1 13 8 o 2498.65 2521.09 26.23
    2 13 8 o 632.27 656.08 14.65
    3 13 8 o 521.22 543.60 16.19
    4 13 8 o 79.41 59.61 10.79
    5 13 8 o 1336.36 1364.38 24.68
    6 13 8 o 237.46 220.64 21.59
    7 13 8 o 545.87 517.28 25.44
    0 14 8 o 173.47 139.94 13.88
    1 14 8 o 98.68 100.06 10.02
    2 14 8 o 1054.90 1089.10 17.74
    3 14 8 o 33.15 27.92 8.48
    4 14 8 o 180.41 141.21 13.11
    5 14 8 o 347.72 387.19 16.96
    6 14 8 o 162.67 158.11 20.05
    1 15 8 o 4806.45 4762.88 43.99
    2 15 8 o 141.86 140.57 10.02
    3 15 8 o 2874.16 2910.98 32.40
    4 15 8 < 8.48 8.69 14.65
    5 15 8 o 2032.12 2043.27 35.48
    6 15 8 < 15.42 0.90 16.96
    0 16 8 o 111.02 90.01 13.88
    1 16 8 < 24.67 21.08 9.25
    2 16 8 o 1336.41 1393.05 21.59
    3 16 8 o 278.33 273.45 14.65
    4 16 8 o 1720.50 1770.73 31.62
    5 16 8 o 67.07 51.07 20.04
    6 16 8 < 32.38 20.56 25.44
    1 17 8 o 563.62 549.24 17.73
    2 17 8 < 24.67 20.33 10.02
    3 17 8 o 404.00 349.35 17.73
    4 17 8 < 3.08 7.32 14.65
    5 17 8 o 226.66 215.82 25.44
    6 17 8 < 20.82 45.87 20.82
    0 18 8 o 113.33 97.61 15.42
    1 18 8 o 40.09 36.72 11.56
    2 18 8 o 658.46 639.64 21.59
    3 18 8 < 43.94 33.42 15.42
    4 18 8 o 421.74 437.24 22.36
    5 18 8 o 454.88 397.39 32.38
    1 19 8 o 4531.37 4500.92 50.92
    2 19 8 o 172.70 169.15 16.19
    3 19 8 o 1209.07 1132.02 29.30
    4 19 8 < 16.19 3.45 16.96
    5 19 8 o 1934.86 1928.32 42.41
    0 20 8 o 1111.14 1114.94 35.47
    1 20 8 o 52.42 32.52 14.65
    2 20 8 o 612.96 623.95 23.90
    3 20 8 o 118.73 113.10 16.96
    4 20 8 < 33.15 17.22 14.65
    1 21 8 o 1053.29 1072.80 27.76
    2 21 8 < 46.26 29.02 15.42
    3 21 8 o 213.56 195.07 19.27
    4 21 8 o 153.42 123.25 19.27
    0 22 8 o 676.18 558.09 40.09
    1 22 8 < 10.79 6.47 17.73
    2 22 8 < 6.94 9.05 14.65
    3 22 8 < 22.36 22.77 15.42
    1 23 8 o 307.62 240.05 24.67
    2 23 8 < 3.08 0.64 17.73
    0 24 8 o 229.75 273.98 31.61
    1 24 8 < 20.82 0.78 18.50
    1 1 9 o 2746.09 2927.37 21.62
    2 1 9 o 21.59 20.95 3.85
    3 1 9 o 566.76 605.46 10.80
    4 1 9 o 293.75 276.32 10.02
    5 1 9 o 2128.82 2157.79 26.22
    6 1 9 o 654.61 678.98 17.73
    7 1 9 o 691.62 720.18 20.82
    8 1 9 < 7.71 28.72 16.19
    0 2 9 o 30597.90 29705.70 397.45
    1 2 9 o 438.76 465.54 7.71
    2 2 9 o 1241.16 1456.38 13.11
    3 2 9 o 328.46 332.96 9.25
    4 2 9 o 77.10 36.10 7.71
    5 2 9 o 390.90 372.57 14.65
    6 2 9 o 4761.92 4929.20 43.98
    7 2 9 o 715.52 686.89 23.13
    8 2 9 o 224.35 254.02 23.13
    1 3 9 o 11316.70 12161.50 87.59
    2 3 9 o 155.74 158.87 6.17
    3 3 9 o 9698.94 9706.24 66.51
    4 3 9 o 323.82 323.37 10.02
    5 3 9 o 4761.66 4747.76 40.90
    6 3 9 o 862.07 949.62 18.51
    7 3 9 o 1856.23 1857.79 36.25
    8 3 9 < 3.08 5.48 20.04
    0 4 9 o 10678.30 11154.80 124.75
    1 4 9 o 353.91 330.99 10.02
    2 4 9 o 5009.91 4737.84 39.39
    3 4 9 o 1684.63 1707.17 18.51
    4 4 9 o 57.82 46.51 6.94
    5 4 9 o 113.33 104.39 8.48
    6 4 9 o 316.10 285.87 13.11
    7 4 9 o 285.26 227.13 19.27
    8 4 9 o 77.10 86.01 20.82
    1 5 9 o 362.40 358.37 10.79
    2 5 9 < 13.11 17.47 6.17
    3 5 9 o 2180.12 2201.76 23.92
    4 5 9 o 340.02 336.54 12.34
    5 5 9 o 212.02 209.40 10.02
    6 5 9 o 63.99 71.10 10.79
    7 5 9 o 52.42 79.53 16.96
    8 5 9 < 39.32 86.10 26.98
    0 6 9 o 2556.53 2335.06 40.90
    1 6 9 o 174.24 167.84 8.48
    2 6 9 < 20.04 10.10 6.94
    3 6 9 o 216.65 188.00 9.25
    4 6 9 o 918.41 978.82 16.96
    5 6 9 o 253.65 249.10 13.11
    6 6 9 o 303.77 253.23 13.88
    7 6 9 o 503.47 494.34 23.90
    8 6 9 < -6.17 1.33 18.50
    1 7 9 o 9865.17 10134.70 90.53
    2 7 9 < 3.08 2.13 6.94
    3 7 9 o 4012.61 4029.73 37.05
    4 7 9 o 1155.96 1168.13 17.74
    5 7 9 o 3166.85 3304.21 34.72
    6 7 9 < 34.69 29.76 11.56
    7 7 9 o 1910.23 1992.67 30.85
    0 8 9 o 7118.46 7643.82 86.57
    1 8 9 < 6.94 8.56 6.17
    2 8 9 o 3982.32 4163.56 44.00
    3 8 9 o 231.30 235.15 10.02
    4 8 9 o 5312.10 5329.39 46.31
    5 8 9 o 637.65 607.09 16.96
    6 8 9 o 215.10 201.53 13.88
    7 8 9 o 445.63 381.96 22.36
    1 9 9 o 422.53 428.74 13.11
    2 9 9 < 8.48 6.48 8.48
    3 9 9 o 1194.55 1179.46 18.51
    4 9 9 o 665.42 672.63 16.19
    5 9 9 o 84.80 63.81 13.11
    6 9 9 < 20.82 12.34 11.56
    7 9 9 o 252.88 208.85 16.96
    0 10 9 o 6100.53 6339.44 77.24
    1 10 9 o 267.54 247.54 11.56
    2 10 9 o 505.81 493.83 16.96
    3 10 9 < 15.42 35.87 8.48
    4 10 9 o 151.88 124.43 11.56
    5 10 9 o 152.65 135.80 12.34
    6 10 9 o 1125.01 1052.36 25.45
    7 10 9 o 322.27 286.11 20.82
    1 11 9 o 9501.24 9570.06 83.48
    2 11 9 o 68.62 67.51 9.25
    3 11 9 o 2838.17 2869.73 30.86
    4 11 9 < 0.00 6.68 9.25
    5 11 9 o 2403.35 2481.71 33.94
    6 11 9 < 0.00 1.43 13.11
    7 11 9 o 1493.64 1431.64 35.47
    0 12 9 o 10420.00 10429.80 129.10
    1 12 9 o 44.72 41.78 7.71
    2 12 9 o 2087.23 2101.32 28.54
    3 12 9 o 197.37 190.11 10.79
    4 12 9 o 70.16 59.88 11.56
    5 12 9 o 696.26 748.24 21.59
    6 12 9 o 55.51 61.21 13.88
    7 12 9 o 498.07 500.17 29.30
    1 13 9 o 2748.78 2876.31 28.54
    2 13 9 o 74.01 82.57 8.48
    3 13 9 o 1595.64 1670.50 20.82
    4 13 9 o 37.78 42.83 12.34
    5 13 9 o 1294.71 1306.43 26.99
    6 13 9 o 608.33 618.74 27.76
    7 13 9 o 858.17 898.78 35.47
    0 14 9 o 8019.74 8131.34 93.46
    1 14 9 < 0.00 9.00 8.48
    2 14 9 o 2262.26 2221.96 27.00
    3 14 9 o 118.73 114.37 10.02
    4 14 9 o 357.74 348.15 15.42
    5 14 9 < 7.71 0.51 13.88
    6 14 9 o 215.10 222.93 21.59
    1 15 9 o 1490.72 1515.92 20.82
    2 15 9 o 98.68 106.89 11.56
    3 15 9 o 2039.16 2011.19 25.45
    4 15 9 < 4.63 0.03 12.34
    5 15 9 o 593.68 603.36 26.99
    6 15 9 o 218.95 185.49 23.13
    0 16 9 o 924.52 851.58 25.45
    1 16 9 < 10.02 9.04 8.48
    2 16 9 o 805.75 731.42 17.73
    3 16 9 o 328.44 314.15 15.42
    4 16 9 o 684.67 645.17 24.67
    5 16 9 o 82.49 81.98 15.42
    6 16 9 o 189.66 160.41 22.36
    1 17 9 o 1586.30 1527.11 25.45
    2 17 9 < 30.07 32.32 10.79
    3 17 9 o 3185.77 3166.51 40.88
    4 17 9 o 68.61 81.59 13.88
    5 17 9 o 1185.18 1282.32 37.01
    0 18 9 o 3218.34 3289.90 56.31
    1 18 9 o 94.83 93.59 12.34
    2 18 9 < -8.48 3.19 12.34
    3 18 9 < 16.19 4.84 12.34
    4 18 9 o 1168.21 1235.42 27.76
    5 18 9 < 12.34 22.16 23.90
    1 19 9 o 98.68 60.80 13.11
    2 19 9 < 10.79 21.36 14.65
    3 19 9 < 19.27 11.29 12.34
    4 19 9 < 8.48 4.58 16.19
    5 19 9 < 61.68 56.78 20.82
    0 20 9 o 98.68 105.25 18.50
    1 20 9 < 1.54 0.05 13.88
    2 20 9 o 686.22 676.53 24.67
    3 20 9 < 18.50 24.40 17.73
    4 20 9 o 148.02 148.38 19.27
    1 21 9 o 1301.62 1283.90 30.07
    2 21 9 < 3.08 5.82 15.42
    3 21 9 o 2228.02 2237.67 42.42
    4 21 9 < 55.51 33.93 20.82
    0 22 9 o 1053.29 1088.42 44.72
    1 22 9 < 28.52 26.23 16.96
    2 22 9 o 630.70 677.06 25.44
    3 22 9 o 207.39 200.31 20.82
    1 23 9 o 1494.43 1481.65 37.01
    2 23 9 o 116.41 101.94 20.04
    0 24 9 o 199.68 178.61 33.92
    1 24 9 < 34.69 0.15 18.50
    0 0 10 o 6599.33 7081.11 111.38
    1 0 10 < 13.11 11.26 5.40
    2 0 10 o 2985.97 2840.20 43.22
    3 0 10 o 134.92 119.01 10.02
    4 0 10 o 1426.01 1441.02 26.22
    5 0 10 o 1628.03 1614.50 31.62
    6 0 10 o 3305.43 3141.94 51.68
    7 0 10 o 1743.61 1775.51 39.33
    8 0 10 o 478.02 532.34 36.24
    1 1 10 o 16890.50 16943.70 121.93
    2 1 10 o 33.92 33.27 4.63
    3 1 10 o 6498.01 6750.43 48.67
    4 1 10 < 16.19 19.59 6.94
    5 1 10 o 3342.19 3404.75 37.80
    6 1 10 o 57.82 57.65 10.02
    7 1 10 o 1862.40 1855.77 30.85
    8 1 10 < -13.11 1.91 18.50
    0 2 10 o 38587.40 38160.90 500.29
    1 2 10 o 605.33 550.69 9.25
    2 2 10 o 3720.93 3635.00 33.19
    3 2 10 o 538.98 546.79 10.02
    4 2 10 o 367.00 360.85 12.34
    5 2 10 o 161.90 149.87 11.56
    6 2 10 o 79.41 88.14 10.79
    7 2 10 < 6.94 2.59 12.34
    8 2 10 < 28.53 37.32 23.13
    1 3 10 o 3682.29 3731.14 32.43
    2 3 10 o 1393.02 1391.18 16.20
    3 3 10 o 301.47 303.04 9.25
    4 3 10 o 83.26 72.59 7.71
    5 3 10 o 811.18 873.28 17.74
    6 3 10 o 334.61 350.49 14.65
    7 3 10 o 542.02 506.72 24.67
    8 3 10 < 42.40 29.37 20.82
    0 4 10 o 23005.40 23160.80 262.31
    1 4 10 o 1702.61 1685.67 19.29
    2 4 10 o 781.17 756.45 13.88
    3 4 10 < 0.77 2.78 6.17
    4 4 10 o 1100.46 1168.40 16.19
    5 4 10 o 200.45 172.33 10.02
    6 4 10 o 1224.54 1243.43 21.59
    7 4 10 o 660.00 640.66 26.21
    8 4 10 o 347.72 388.35 26.98
    1 5 10 o 11705.30 11588.90 123.89
    2 5 10 o 293.76 295.98 10.79
    3 5 10 o 3306.64 3326.17 31.64
    4 5 10 o 314.57 314.83 12.34
    5 5 10 o 6003.88 6024.19 47.09
    6 5 10 o 88.66 70.44 10.02
    7 5 10 o 2068.39 2155.57 39.33
    8 5 10 o 725.54 793.26 40.09
    0 6 10 o 91.75 129.23 10.02
    1 6 10 o 203.54 200.85 8.48
    2 6 10 o 6561.02 6763.72 61.04
    3 6 10 o 70.16 83.20 7.71
    4 6 10 o 2723.09 2585.69 29.31
    5 6 10 o 90.20 75.07 9.25
    6 6 10 o 63.99 39.57 10.02
    7 6 10 < 9.25 2.87 16.96
    1 7 10 o 2444.45 2548.43 28.55
    2 7 10 o 112.56 105.95 8.48
    3 7 10 o 95.60 96.90 8.48
    4 7 10 o 670.83 690.34 16.19
    5 7 10 o 862.85 937.42 20.05
    6 7 10 o 282.18 285.66 15.42
    7 7 10 < 9.25 1.54 12.34
    0 8 10 o 2954.17 3095.55 40.90
    1 8 10 o 704.03 692.65 15.42
    2 8 10 o 2075.92 2180.58 27.77
    3 8 10 o 109.48 94.03 10.02
    4 8 10 o 676.98 603.92 15.42
    5 8 10 o 169.61 172.32 12.34
    6 8 10 o 2289.08 2342.37 34.71
    7 8 10 o 502.69 483.77 19.27
    1 9 10 o 8417.22 8652.60 79.61
    2 9 10 o 32.38 31.84 8.48
    3 9 10 o 1158.28 1145.08 20.05
    4 9 10 < 7.71 12.06 9.25
    5 9 10 o 2931.27 3024.83 35.48
    6 9 10 o 1706.59 1700.51 33.16
    7 9 10 o 1545.34 1541.77 28.53
    0 10 10 o 8425.88 8708.24 102.79
    1 10 10 < 21.59 25.96 7.71
    2 10 10 o 2467.05 2447.36 33.17
    3 10 10 o 225.13 207.50 12.34
    4 10 10 o 483.43 458.45 15.42
    5 10 10 o 296.06 273.88 16.19
    6 10 10 o 2294.40 2224.72 39.33
    7 10 10 o 709.35 720.93 30.84
    1 11 10 o 2382.20 2433.26 30.86
    2 11 10 < -2.31 0.99 9.25
    3 11 10 o 4439.67 4463.79 48.62
    4 11 10 < 24.67 18.79 10.02
    5 11 10 o 718.61 719.50 21.59
    6 11 10 o 838.90 838.21 30.84
    7 11 10 o 761.78 727.41 38.55
    0 12 10 o 224.36 216.95 15.42
    1 12 10 o 265.99 274.32 11.56
    2 12 10 o 124.13 127.18 10.79
    3 12 10 o 67.07 68.00 12.34
    4 12 10 < 15.42 10.01 9.25
    5 12 10 o 102.54 83.42 13.11
    6 12 10 o 100.22 61.24 18.50
    7 12 10 < 3.08 8.96 21.59
    1 13 10 o 1468.39 1506.78 23.14
    2 13 10 o 37.01 40.65 10.02
    3 13 10 o 1444.42 1496.95 25.45
    4 13 10 o 277.55 278.37 14.65
    5 13 10 o 313.79 305.45 19.27
    6 13 10 < 57.82 30.53 21.59
    0 14 10 o 4231.06 4193.53 56.33
    1 14 10 < 0.00 1.46 7.71
    2 14 10 o 36.23 18.68 9.25
    3 14 10 o 416.34 428.59 16.19
    4 14 10 o 1840.08 1851.22 28.53
    5 14 10 o 337.69 311.20 21.59
    6 14 10 o 128.75 131.62 20.82
    1 15 10 o 2411.99 2483.79 27.77
    2 15 10 o 67.84 78.01 9.25
    3 15 10 o 6209.64 6365.78 64.06
    4 15 10 < 4.63 0.81 12.34
    5 15 10 o 1413.47 1463.77 30.84
    6 15 10 o 167.30 97.80 25.44
    0 16 10 o 356.20 310.29 20.82
    1 16 10 o 114.87 94.23 10.02
    2 16 10 o 831.21 863.33 18.51
    3 16 10 o 228.98 203.50 16.96
    4 16 10 o 1079.51 1057.73 26.22
    5 16 10 o 602.93 597.84 23.13
    6 16 10 o 136.46 120.11 20.04
    1 17 10 o 1026.33 1064.18 20.82
    2 17 10 o 84.81 78.94 12.34
    3 17 10 o 236.69 206.20 19.27
    4 17 10 o 50.11 50.82 15.42
    5 17 10 o 509.63 500.26 20.05
    0 18 10 < 50.88 38.85 20.82
    1 18 10 < 21.59 15.31 11.56
    2 18 10 o 2245.86 2224.53 35.48
    3 18 10 < 23.90 13.94 12.34
    4 18 10 o 1845.43 1921.09 43.19
    5 18 10 < 44.71 26.39 15.42
    1 19 10 o 303.77 282.55 17.73
    2 19 10 o 232.06 219.36 16.96
    3 19 10 o 739.42 697.86 22.36
    4 19 10 o 124.12 128.86 21.59
    5 19 10 o 261.36 217.19 25.44
    0 20 10 o 104.08 95.31 19.27
    1 20 10 o 51.65 29.57 13.88
    2 20 10 o 3965.18 3937.99 52.46
    3 20 10 < -0.77 0.76 13.11
    4 20 10 o 1055.60 1139.02 37.78
    1 21 10 o 326.90 317.44 19.27
    2 21 10 < 33.92 12.90 15.42
    3 21 10 o 707.03 718.64 26.22
    4 21 10 o 218.96 263.41 23.90
    0 22 10 o 420.95 302.64 33.92
    1 22 10 < 10.79 17.14 16.19
    2 22 10 < 20.82 1.33 17.73
    3 22 10 < 30.07 0.95 15.42
    1 23 10 o 478.01 404.04 26.98
    2 23 10 < 13.11 2.69 19.27
    0 24 10 o 718.59 666.36 43.18
    1 1 11 o 14108.60 14063.30 103.11
    2 1 11 o 53.97 58.65 5.40
    3 1 11 o 610.70 607.71 11.57
    4 1 11 o 262.14 249.43 10.02
    5 1 11 o 3123.72 3307.54 35.49
    6 1 11 o 97.14 112.27 12.34
    7 1 11 o 744.82 761.42 22.36
    8 1 11 o 314.56 375.63 30.07
    0 2 11 o 8371.19 8206.19 114.48
    1 2 11 o 306.88 334.40 7.71
    2 2 11 o 13433.30 13510.90 99.91
    3 2 11 < 12.34 14.32 6.17
    4 2 11 o 1234.66 1256.92 18.51
    5 2 11 o 2655.15 2811.72 32.40
    6 2 11 o 3647.41 3613.21 41.66
    7 2 11 o 956.13 1063.25 26.22
    8 2 11 o 1042.49 1112.51 31.61
    1 3 11 o 30898.20 31188.00 233.23
    2 3 11 o 266.77 263.76 9.25
    3 3 11 o 3983.53 4103.42 33.96
    4 3 11 o 357.75 392.25 11.57
    5 3 11 o 7132.32 7523.75 63.32
    6 3 11 o 1381.88 1384.39 24.68
    7 3 11 o 2714.95 2812.54 40.11
    8 3 11 < 40.09 97.36 17.73
    0 4 11 o 11699.20 12143.00 137.09
    1 4 11 o 844.44 822.54 13.88
    2 4 11 o 136.46 138.32 7.71
    3 4 11 o 68.62 60.16 6.17
    4 4 11 o 385.51 418.21 11.57
    5 4 11 o 33.92 24.12 8.48
    6 4 11 o 904.46 896.69 21.59
    7 4 11 o 1165.90 1244.21 29.30
    8 4 11 o 178.09 218.85 21.59
    1 5 11 o 499.66 481.24 10.80
    2 5 11 o 230.53 203.80 9.25
    3 5 11 o 85.58 86.57 7.71
    4 5 11 o 313.02 296.71 12.34
    5 5 11 o 313.02 300.17 12.34
    6 5 11 o 414.80 391.93 22.36
    7 5 11 o 103.31 93.74 16.19
    0 6 11 o 4806.68 5001.15 71.05
    1 6 11 o 170.39 162.77 9.25
    2 6 11 o 292.98 277.24 12.34
    3 6 11 o 80.95 73.38 9.25
    4 6 11 o 842.03 807.33 17.74
    5 6 11 o 191.20 174.82 10.79
    6 6 11 o 784.92 700.96 20.05
    7 6 11 < 11.56 20.69 16.96
    1 7 11 o 333.08 321.97 10.79
    2 7 11 o 252.89 245.59 10.79
    3 7 11 o 3039.98 3170.77 33.18
    4 7 11 o 252.11 239.17 12.34
    5 7 11 o 322.27 311.71 14.65
    6 7 11 o 235.15 224.17 15.42
    7 7 11 o 1191.31 1105.93 31.61
    0 8 11 o 11811.00 11889.10 160.95
    1 8 11 o 104.08 91.59 8.48
    2 8 11 o 1833.45 1802.05 24.68
    3 8 11 o 33.15 34.85 8.48
    4 8 11 o 7625.62 7631.79 65.64
    5 8 11 o 43.17 29.21 11.56
    6 8 11 o 1732.03 1657.54 30.08
    7 8 11 < 31.61 47.08 14.65
    1 9 11 o 245.18 221.41 11.56
    2 9 11 o 902.23 967.43 20.05
    3 9 11 o 123.36 130.74 10.79
    4 9 11 o 46.26 35.74 9.25
    5 9 11 < 8.48 3.00 11.56
    6 9 11 < 23.90 8.92 14.65
    7 9 11 < 3.85 1.79 13.88
    0 10 11 o 1104.34 1144.00 23.14
    1 10 11 < 16.19 13.06 8.48
    2 10 11 < 12.34 7.60 9.25
    3 10 11 o 50.11 36.47 10.02
    4 10 11 < 13.88 9.06 10.79
    5 10 11 < 9.25 11.45 11.56
    6 10 11 o 285.26 226.86 19.27
    7 10 11 o 241.32 287.05 17.73
    1 11 11 o 1277.89 1345.14 22.36
    2 11 11 o 425.60 416.44 16.96
    3 11 11 o 367.00 348.54 16.19
    4 11 11 < -12.34 1.16 10.02
    5 11 11 o 319.96 305.46 16.96
    6 11 11 o 339.23 293.65 22.36
    7 11 11 o 620.67 639.85 37.78
    0 12 11 o 134.15 102.82 13.88
    1 12 11 o 132.61 121.20 11.56
    2 12 11 o 8351.14 8336.75 78.01
    3 12 11 o 363.14 362.72 16.19
    4 12 11 o 2784.58 2795.93 40.88
    5 12 11 o 299.14 307.61 18.50
    6 12 11 o 1191.33 1185.01 32.39
    7 12 11 < 24.67 15.60 20.82
    1 13 11 o 844.35 855.63 19.28
    2 13 11 o 768.77 820.85 19.28
    3 13 11 o 4988.36 5014.46 60.19
    4 13 11 o 408.63 383.81 18.50
    5 13 11 o 925.27 899.15 26.99
    6 13 11 o 224.35 237.93 23.90
    0 14 11 o 179.63 138.74 15.42
    1 14 11 o 29.30 38.27 9.25
    2 14 11 o 6938.56 7118.43 64.08
    3 14 11 o 501.16 499.67 17.73
    4 14 11 o 1340.21 1309.99 27.76
    5 14 11 < 38.55 5.27 16.96
    6 14 11 o 794.93 747.73 32.38
    1 15 11 o 400.92 420.50 14.65
    2 15 11 o 70.93 70.21 10.79
    3 15 11 o 804.21 812.15 22.36
    4 15 11 o 110.25 114.96 17.73
    5 15 11 o 477.25 448.66 23.90
    6 15 11 o 144.94 34.04 24.67
    0 16 11 o 1813.90 1798.06 36.25
    1 16 11 o 151.88 151.00 11.56
    2 16 11 o 996.25 1029.50 22.36
    3 16 11 < 19.27 2.93 14.65
    4 16 11 o 819.62 787.50 31.61
    5 16 11 o 102.54 97.79 17.73
    6 16 11 o 289.12 341.07 38.55
    1 17 11 o 211.25 196.53 13.88
    2 17 11 o 70.16 54.55 15.42
    3 17 11 o 1340.22 1386.03 33.93
    4 17 11 o 906.76 902.18 33.16
    5 17 11 o 82.49 92.07 26.21
    0 18 11 o 3300.12 3432.65 59.40
    1 18 11 < 12.34 3.47 11.56
    2 18 11 o 1533.06 1594.06 33.16
    3 18 11 o 59.36 44.09 16.96
    4 18 11 o 3209.51 3211.27 57.08
    5 18 11 o 57.82 43.43 18.50
    1 19 11 o 378.56 394.53 20.05
    2 19 11 < 10.79 23.29 13.88
    3 19 11 o 808.05 794.50 29.30
    4 19 11 o 208.93 222.25 23.90
    0 20 11 o 164.99 148.26 20.82
    1 20 11 o 123.35 121.20 16.96
    2 20 11 o 443.32 409.61 23.90
    3 20 11 < -13.88 5.77 16.96
    4 20 11 < 10.02 3.35 19.27
    1 21 11 o 805.74 819.77 26.22
    2 21 11 o 72.47 54.92 16.19
    3 21 11 o 1487.50 1560.82 43.95
    0 22 11 o 659.22 589.57 40.09
    1 22 11 < 23.13 8.12 16.96
    2 22 11 o 999.30 1021.65 29.30
    3 22 11 o 63.99 53.67 20.04
    1 23 11 o 603.71 665.45 30.84
    2 23 11 < 10.79 2.60 23.90
    0 0 12 o 8483.88 9198.47 141.58
    1 0 12 < 15.42 20.61 6.17
    2 0 12 o 18985.00 19639.60 194.74
    3 0 12 o 1559.55 1593.55 24.68
    4 0 12 o 6506.36 6691.05 91.12
    5 0 12 o 620.69 641.45 23.13
    6 0 12 o 3706.81 3658.14 62.49
    7 0 12 o 401.68 349.18 28.53
    8 0 12 o 714.74 754.28 41.64
    1 1 12 o 800.49 845.02 10.80
    2 1 12 o 1457.03 1511.24 16.97
    3 1 12 o 2045.73 2072.18 20.83
    4 1 12 o 718.65 734.29 14.65
    5 1 12 o 193.51 181.19 11.56
    6 1 12 o 1324.03 1334.67 26.22
    7 1 12 o 804.97 812.21 25.44
    8 1 12 o 645.35 732.89 30.07
    0 2 12 o 1705.68 1758.15 30.86
    1 2 12 o 267.54 266.17 7.71
    2 2 12 o 7178.42 7446.50 56.41
    3 2 12 o 471.89 525.90 10.02
    4 2 12 o 212.79 178.87 10.79
    5 2 12 < 23.90 20.98 10.02
    6 2 12 o 1212.19 1229.68 26.22
    7 2 12 < 13.88 5.87 13.11
    1 3 12 o 24.67 32.55 5.40
    2 3 12 o 52.42 42.07 6.17
    3 3 12 o 286.04 235.73 9.25
    4 3 12 o 63.99 70.87 7.71
    5 3 12 o 143.40 106.69 10.79
    6 3 12 o 85.58 75.76 12.34
    7 3 12 o 681.59 677.23 23.13
    0 4 12 o 4197.32 4369.33 54.82
    1 4 12 o 417.91 437.82 10.79
    2 4 12 o 188.89 167.20 8.48
    3 4 12 o 97.14 96.02 6.94
    4 4 12 o 1691.34 1691.88 20.05
    5 4 12 o 33.15 35.20 10.02
    6 4 12 o 414.02 358.14 18.50
    7 4 12 o 67.84 44.71 14.65
    1 5 12 o 5268.19 5567.65 47.89
    2 5 12 o 153.42 145.75 8.48
    3 5 12 < 4.63 16.17 6.94
    4 5 12 o 774.16 785.19 15.42
    5 5 12 o 2397.23 2422.36 28.54
    6 5 12 o 343.86 323.15 18.50
    7 5 12 o 619.90 615.48 24.67
    0 6 12 o 7611.34 7447.14 92.74
    1 6 12 o 190.43 191.07 8.48
    2 6 12 o 3115.91 3179.53 32.41
    3 6 12 < 0.00 0.25 8.48
    4 6 12 o 4562.59 4736.45 42.45
    5 6 12 o 420.97 386.47 16.19
    6 6 12 o 1428.15 1483.16 27.76
    7 6 12 < 39.32 19.36 18.50
    1 7 12 o 4406.51 4531.76 45.55
    2 7 12 o 285.27 277.66 11.56
    3 7 12 o 656.18 650.34 16.96
    4 7 12 o 53.20 48.27 10.79
    5 7 12 o 596.01 654.19 17.73
    6 7 12 < 6.94 1.87 10.79
    7 7 12 o 825.01 789.52 27.76
    0 8 12 o 101.00 79.47 10.79
    1 8 12 o 37.01 25.39 7.71
    2 8 12 o 1297.95 1330.24 20.82
    3 8 12 o 385.51 414.52 15.42
    4 8 12 o 609.89 603.30 16.96
    5 8 12 o 915.28 981.34 23.90
    6 8 12 o 538.16 460.69 19.28
    7 8 12 o 59.36 92.57 16.19
    1 9 12 o 4472.44 4638.15 47.86
    2 9 12 o 44.72 50.69 9.25
    3 9 12 o 1926.63 1862.81 27.77
    4 9 12 < 7.71 18.01 10.79
    5 9 12 o 1673.46 1689.28 26.22
    6 9 12 o 303.77 256.95 19.27
    7 9 12 < 30.07 64.85 14.65
    0 10 12 o 3049.22 3061.59 43.98
    1 10 12 o 289.13 298.10 13.11
    2 10 12 o 6923.08 6970.58 71.05
    3 10 12 o 33.15 31.78 10.79
    4 10 12 o 2811.67 2858.73 33.17
    5 10 12 o 370.85 376.01 18.50
    6 10 12 o 2748.05 2665.80 44.73
    7 10 12 o 428.68 516.58 25.44
    1 11 12 o 47.80 44.32 9.25
    2 11 12 o 100.22 101.17 11.56
    3 11 12 o 2330.94 2331.66 32.40
    4 11 12 < 11.56 2.97 11.56
    5 11 12 < -3.08 2.79 12.34
    6 11 12 o 408.63 401.40 22.36
    7 11 12 < 43.17 65.46 21.59
    0 12 12 o 316.88 296.06 18.50
    1 12 12 o 532.79 566.16 16.96
    2 12 12 o 313.79 288.76 15.42
    3 12 12 < -4.63 7.46 10.02
    4 12 12 < 24.67 0.36 13.11
    5 12 12 o 70.16 57.57 16.19
    6 12 12 o 172.70 125.12 17.73
    1 13 12 o 2146.57 2207.88 31.62
    2 13 12 o 172.70 186.16 13.88
    3 13 12 o 879.80 896.28 23.13
    4 13 12 < 28.52 17.66 13.88
    5 13 12 o 912.94 949.38 30.07
    6 13 12 < 52.42 39.95 18.50
    0 14 12 o 8153.78 8235.70 107.35
    1 14 12 o 427.14 474.90 16.19
    2 14 12 o 1871.76 1824.43 32.39
    3 14 12 o 199.68 204.25 13.88
    4 14 12 o 4445.50 4312.67 56.32
    5 14 12 < -9.25 3.75 17.73
    6 14 12 o 1295.44 1276.19 46.27
    1 15 12 o 254.43 261.16 15.42
    2 15 12 o 41.63 32.42 11.56
    3 15 12 o 1441.27 1454.73 32.39
    4 15 12 o 375.47 349.18 21.59
    5 15 12 o 144.94 170.01 23.13
    6 15 12 o 480.34 544.27 38.55
    0 16 12 o 2708.90 2603.65 44.74
    1 16 12 o 63.22 53.04 12.34
    2 16 12 o 1685.03 1685.61 30.08
    3 16 12 < 26.98 4.45 15.42
    4 16 12 o 1358.71 1405.44 33.16
    5 16 12 o 80.95 112.68 17.73
    1 17 12 o 174.24 142.99 13.11
    2 17 12 < 2.31 0.19 13.88
    3 17 12 o 156.51 141.85 19.27
    4 17 12 < 31.61 26.41 17.73
    5 17 12 o 75.55 90.15 23.13
    0 18 12 o 2043.75 2083.82 50.13
    1 18 12 < 9.25 20.29 11.56
    2 18 12 o 1686.56 1794.80 34.70
    3 18 12 o 205.85 193.11 19.27
    4 18 12 o 1348.67 1373.55 38.56
    5 18 12 < 38.55 43.21 17.73
    1 19 12 < 19.27 24.20 13.88
    2 19 12 o 184.26 188.34 19.27
    3 19 12 o 1407.29 1411.17 34.70
    4 19 12 o 185.03 185.77 26.21
    0 20 12 o 535.85 549.69 36.24
    1 20 12 < 6.17 1.15 13.88
    2 20 12 o 2782.81 2837.56 47.05
    3 20 12 o 115.64 111.60 20.82
    4 20 12 o 1230.66 1301.26 39.33
    1 21 12 o 289.89 287.41 20.82
    2 21 12 < 16.96 16.84 16.96
    3 21 12 o 1102.64 1127.21 43.95
    0 22 12 o 220.50 194.46 28.53
    1 22 12 o 94.06 94.05 22.36
    2 22 12 o 569.01 653.33 32.38
    1 23 12 o 366.22 350.30 23.90
    1 1 13 o 188.12 161.92 6.94
    2 1 13 o 48.57 40.82 6.17
    3 1 13 o 4488.38 4484.45 42.45
    4 1 13 o 87.12 70.80 8.48
    5 1 13 o 330.76 302.05 13.88
    6 1 13 < 20.04 5.01 12.34
    7 1 13 < 13.88 5.91 14.65
    0 2 13 o 95.60 100.89 11.56
    1 2 13 o 29.30 16.94 5.40
    2 2 13 o 3194.83 3255.03 30.10
    3 2 13 o 272.93 268.87 10.02
    4 2 13 o 1717.54 1648.77 22.37
    5 2 13 o 325.36 345.64 13.88
    6 2 13 o 905.99 863.44 25.44
    7 2 13 < 1.54 0.85 16.19
    1 3 13 o 4548.53 4673.05 40.15
    2 3 13 o 207.40 193.91 8.48
    3 3 13 o 727.92 788.03 14.65
    4 3 13 o 303.77 282.85 12.34
    5 3 13 o 536.63 545.56 16.96
    6 3 13 o 265.21 209.99 16.19
    7 3 13 o 834.28 886.54 26.22
    0 4 13 o 2785.84 3000.16 46.30
    1 4 13 o 65.53 51.19 6.17
    2 4 13 o 4198.52 4421.21 40.91
    3 4 13 o 226.67 220.98 10.02
    4 4 13 o 1545.50 1539.82 20.05
    5 4 13 < -4.63 1.35 10.02
    6 4 13 o 767.96 723.17 23.13
    7 4 13 o 334.61 324.54 20.82
    1 5 13 o 737.97 774.18 13.88
    2 5 13 o 489.62 504.65 13.11
    3 5 13 < 13.88 7.63 7.71
    4 5 13 < 22.36 25.68 8.48
    5 5 13 o 201.22 184.19 11.56
    6 5 13 < 19.27 0.44 15.42
    7 5 13 < 30.84 62.40 15.42
    0 6 13 o 1730.96 1826.64 28.54
    1 6 13 < -0.77 2.64 6.17
    2 6 13 o 161.13 152.13 9.25
    3 6 13 o 138.77 141.16 10.02
    4 6 13 o 1390.42 1386.43 23.14
    5 6 13 < -3.08 0.73 10.02
    6 6 13 o 187.35 178.24 16.96
    7 6 13 o 151.11 88.47 16.19
    1 7 13 o 94.83 81.07 7.71
    2 7 13 < 5.40 1.51 8.48
    3 7 13 o 1101.96 1087.06 19.28
    4 7 13 o 457.21 475.28 16.19
    5 7 13 < 4.63 15.93 10.79
    6 7 13 o 535.85 526.90 17.73
    7 7 13 o 532.76 428.00 23.90
    0 8 13 o 6515.04 6319.00 94.99
    1 8 13 o 326.91 351.63 13.11
    2 8 13 o 3338.71 3377.07 39.35
    3 8 13 o 433.31 423.16 16.96
    4 8 13 o 4340.48 4446.71 46.30
    5 8 13 o 47.03 38.02 13.88
    6 8 13 o 1209.08 1202.47 26.22
    7 8 13 o 127.21 136.15 23.13
    1 9 13 o 43.17 31.05 9.25
    2 9 13 o 60.13 89.63 10.02
    3 9 13 o 1155.17 1152.03 22.36
    4 9 13 o 97.14 82.93 13.11
    5 9 13 o 499.61 476.22 23.13
    6 9 13 < 39.32 9.51 16.19
    7 9 13 o 93.29 106.06 23.90
    0 10 13 o 650.01 669.74 22.36
    1 10 13 o 79.41 73.17 10.02
    2 10 13 o 1680.54 1684.40 25.45
    3 10 13 o 55.51 49.19 11.56
    4 10 13 o 439.48 451.33 18.50
    5 10 13 o 61.68 55.71 16.19
    6 10 13 o 185.03 129.03 17.73
    7 10 13 o 87.89 93.99 18.50
    1 11 13 o 31.61 34.97 10.02
    2 11 13 o 631.49 644.61 20.05
    3 11 13 o 137.23 115.94 13.11
    4 11 13 o 722.47 741.33 23.13
    5 11 13 o 92.51 106.34 16.96
    6 11 13 o 1278.48 1297.91 31.62
    0 12 13 o 12330.70 12563.20 150.76
    1 12 13 o 91.74 80.83 10.79
    2 12 13 o 15868.80 16070.50 147.75
    3 12 13 o 200.45 191.79 15.42
    4 12 13 o 5582.71 5661.59 65.60
    5 12 13 < 40.09 50.30 16.19
    6 12 13 o 5133.22 5221.04 70.21
    1 13 13 o 714.01 740.27 20.05
    2 13 13 o 118.73 91.75 13.88
    3 13 13 o 3378.20 3493.28 39.34
    4 13 13 o 357.74 346.08 20.05
    5 13 13 o 849.70 863.24 30.07
    6 13 13 o 1110.36 1194.79 47.04
    0 14 13 o 1081.10 1086.41 30.07
    1 14 13 < 7.71 0.75 10.79
    2 14 13 o 1152.04 1126.99 23.90
    3 14 13 o 264.45 269.57 20.82
    4 14 13 o 218.95 170.93 18.50
    5 14 13 < 18.50 5.88 19.27
    6 14 13 o 1081.04 1081.16 48.58
    1 15 13 o 970.05 1066.56 21.59
    2 15 13 < 1.54 0.04 11.56
    3 15 13 o 934.54 923.19 28.53
    4 15 13 o 217.41 194.96 18.50
    5 15 13 o 517.35 545.70 30.07
    0 16 13 o 4981.23 5154.56 74.08
    1 16 13 < 1.54 15.58 11.56
    2 16 13 o 2833.14 2884.96 43.97
    3 16 13 o 180.41 156.15 18.50
    4 16 13 o 3013.52 2982.27 49.36
    5 16 13 o 340.78 372.21 29.30
    1 17 13 o 37.78 54.23 12.34
    2 17 13 o 141.09 126.32 18.50
    3 17 13 o 625.31 698.15 26.99
    4 17 13 o 121.81 115.57 18.50
    5 17 13 < 30.07 1.42 17.73
    0 18 13 o 4695.83 4795.07 74.07
    1 18 13 < 37.01 40.86 14.65
    2 18 13 o 617.59 620.66 25.44
    3 18 13 o 191.97 182.66 20.05
    4 18 13 o 2200.26 2257.46 43.19
    1 19 13 < 47.80 49.46 16.96
    2 19 13 o 126.44 127.04 17.73
    3 19 13 o 1347.12 1351.85 34.70
    4 19 13 < -10.79 1.22 18.50
    0 20 13 < 48.57 4.00 22.36
    1 20 13 o 63.22 62.97 16.96
    2 20 13 o 1106.50 1130.71 32.39
    3 20 13 < -10.02 2.63 20.82
    1 21 13 < 0.77 10.71 16.96
    2 21 13 < 50.11 35.08 17.73
    3 21 13 o 891.33 881.13 35.47
    0 22 13 o 1280.78 1251.60 53.21
    1 22 13 o 78.64 65.51 18.50
    2 22 13 o 2005.84 2047.81 45.50
    0 0 14 o 8579.11 9506.02 145.38
    1 0 14 o 65.53 70.75 7.71
    2 0 14 o 13276.70 13735.60 160.99
    3 0 14 o 1000.95 1042.73 24.68
    4 0 14 o 3820.32 4003.22 49.38
    5 0 14 o 112.56 106.79 14.65
    6 0 14 o 3088.46 3031.79 56.31
    7 0 14 o 259.82 191.88 26.21
    1 1 14 o 408.66 444.81 9.25
    2 1 14 o 285.27 301.63 9.25
    3 1 14 o 121.81 133.23 9.25
    4 1 14 o 101.77 94.16 9.25
    5 1 14 o 67.84 55.75 10.79
    6 1 14 o 2744.28 2695.81 37.79
    7 1 14 < 6.94 0.02 15.42
    0 2 14 o 3837.32 4064.69 59.44
    1 2 14 o 306.09 309.80 9.25
    2 2 14 o 4001.90 4032.12 37.05
    3 2 14 o 20.82 25.74 6.94
    4 2 14 o 298.37 290.99 12.34
    5 2 14 o 88.66 90.91 10.79
    6 2 14 o 1792.22 1780.27 32.39
    7 2 14 o 161.90 145.71 16.96
    1 3 14 < 3.85 0.59 5.40
    2 3 14 o 176.55 168.39 8.48
    3 3 14 o 589.86 607.53 13.88
    4 3 14 < 11.56 9.08 8.48
    5 3 14 o 425.60 416.67 18.50
    6 3 14 < 23.13 1.59 13.88
    7 3 14 < 7.71 12.38 15.42
    0 4 14 o 4966.62 4734.72 64.85
    1 4 14 < 3.08 1.41 6.17
    2 4 14 o 3130.56 3331.45 33.95
    3 4 14 < 3.85 9.17 6.94
    4 4 14 o 7381.12 7403.59 61.77
    5 4 14 o 118.73 122.47 11.56
    6 4 14 o 429.45 425.31 19.27
    7 4 14 o 245.17 217.81 19.27
    1 5 14 o 4150.32 4172.51 40.14
    2 5 14 o 65.53 77.20 8.48
    3 5 14 o 397.85 415.06 13.88
    4 5 14 o 787.26 781.66 16.19
    5 5 14 o 884.42 901.07 20.05
    6 5 14 o 138.00 120.54 16.19
    7 5 14 o 215.87 189.63 18.50
    0 6 14 o 10225.30 10219.90 122.94
    1 6 14 o 119.50 112.54 8.48
    2 6 14 o 1462.28 1520.53 21.59
    3 6 14 < 5.40 8.56 8.48
    4 6 14 o 3626.17 3657.89 37.80
    5 6 14 o 402.46 386.25 16.19
    6 6 14 o 1777.56 1814.17 33.93
    7 6 14 < 38.55 15.06 20.82
    1 7 14 < 2.31 0.43 6.94
    2 7 14 o 185.04 184.23 10.79
    3 7 14 o 4172.67 4441.82 43.99
    4 7 14 < 15.42 29.90 10.79
    5 7 14 o 138.77 137.84 13.88
    6 7 14 o 87.89 84.58 12.34
    7 7 14 < -19.27 0.00 20.82
    0 8 14 o 1717.70 1801.99 30.08
    1 8 14 o 60.91 54.16 7.71
    2 8 14 o 3523.19 3627.42 42.44
    3 8 14 o 820.44 846.45 17.74
    4 8 14 o 899.07 848.42 23.13
    5 8 14 o 48.57 49.75 13.11
    6 8 14 o 73.24 51.77 16.19
    7 8 14 o 112.56 104.78 23.13
    1 9 14 o 206.62 192.06 11.56
    2 9 14 o 64.76 45.78 10.02
    3 9 14 o 5159.69 5427.73 54.80
    4 9 14 o 851.26 853.20 23.13
    5 9 14 < 13.88 8.31 13.88
    6 9 14 < 43.94 20.42 15.42
    7 9 14 < 26.21 82.76 15.42
    0 10 14 o 2125.07 2208.63 40.88
    1 10 14 o 183.49 182.35 11.56
    2 10 14 o 12432.60 12751.70 109.78
    3 10 14 o 72.47 61.23 12.34
    4 10 14 o 3171.27 3248.39 47.06
    5 10 14 o 162.67 176.13 18.50
    6 10 14 o 2773.53 2805.89 43.19
    1 11 14 o 480.36 538.50 16.96
    2 11 14 o 270.62 263.91 13.88
    3 11 14 o 2723.67 2723.99 40.11
    4 11 14 o 106.39 94.18 16.96
    5 11 14 o 60.13 60.57 16.96
    6 11 14 o 151.11 130.33 20.04
    0 12 14 o 250.57 250.74 22.36
    1 12 14 < 26.98 28.36 10.79
    2 12 14 o 565.16 547.64 19.28
    3 12 14 o 246.71 224.90 16.19
    4 12 14 o 136.46 128.80 16.19
    5 12 14 < 7.71 6.40 16.19
    6 12 14 o 515.80 469.20 27.76
    1 13 14 o 414.80 431.56 16.96
    2 13 14 o 146.48 135.96 13.88
    3 13 14 < 3.08 3.84 13.11
    4 13 14 o 432.53 432.80 22.36
    5 13 14 o 67.84 42.37 17.73
    6 13 14 o 79.41 51.57 23.90
    0 14 14 o 5966.82 6280.74 90.31
    1 14 14 < 26.98 37.88 12.34
    2 14 14 o 5369.05 5538.28 60.97
    3 14 14 < 6.94 0.05 13.88
    4 14 14 o 4397.65 4460.96 64.81
    5 14 14 o 188.12 219.34 23.90
    6 14 14 o 1651.01 1723.66 54.75
    1 15 14 < 48.57 40.13 17.73
    2 15 14 o 145.71 144.79 16.96
    3 15 14 o 358.51 362.74 20.05
    4 15 14 o 600.62 556.56 27.76
    5 15 14 o 70.16 60.24 21.59
    0 16 14 o 3849.12 4111.62 61.72
    1 16 14 < 33.15 34.65 13.88
    2 16 14 o 1024.76 959.53 28.53
    3 16 14 < -4.63 3.52 18.50
    4 16 14 o 1661.82 1647.32 37.01
    5 16 14 < 47.03 20.96 20.82
    1 17 14 o 55.51 81.91 13.11
    2 17 14 < -3.08 2.67 13.88
    3 17 14 o 549.73 552.92 25.44
    4 17 14 < 34.69 47.76 17.73
    5 17 14 < 20.04 3.31 16.96
    0 18 14 o 1567.76 1637.56 39.33
    1 18 14 < 38.55 37.82 15.42
    2 18 14 o 419.42 418.96 22.36
    3 18 14 o 404.00 360.22 23.13
    4 18 14 o 207.39 238.00 29.30
    1 19 14 o 101.77 117.46 16.96
    2 19 14 < -6.94 4.28 16.19
    3 19 14 o 939.16 1038.81 31.61
    4 19 14 < 24.67 15.92 17.73
    0 20 14 o 4472.68 4984.99 111.10
    1 20 14 o 60.13 37.80 16.96
    2 20 14 o 754.08 853.20 30.07
    3 20 14 < 48.57 39.88 20.04
    1 21 14 < 55.51 55.75 21.59
    2 21 14 < -9.25 0.18 20.82
    0 22 14 o 553.58 508.08 38.55
    1 22 14 < 13.88 14.83 20.82
    1 1 15 o 2307.38 2228.58 23.91
    2 1 15 o 26.21 27.83 6.17
    3 1 15 o 7808.65 8121.13 64.89
    4 1 15 o 1395.08 1496.00 22.36
    5 1 15 o 240.54 219.59 14.65
    6 1 15 o 353.11 324.65 17.73
    7 1 15 o 754.84 721.17 29.30
    0 2 15 o 6137.55 6005.34 88.82
    1 2 15 o 116.42 96.28 6.94
    2 2 15 o 14923.40 15490.60 111.47
    3 2 15 o 1257.03 1313.48 19.28
    4 2 15 o 10809.50 11238.70 105.10
    5 2 15 < 30.84 30.25 10.79
    6 2 15 o 1447.41 1440.50 29.30
    7 2 15 o 343.09 339.48 20.05
    1 3 15 o 1909.11 1894.66 21.60
    2 3 15 o 647.70 654.85 13.88
    3 3 15 o 2884.61 3023.69 30.09
    4 3 15 o 1447.50 1457.84 24.68
    5 3 15 o 895.99 907.29 21.59
    6 3 15 o 126.44 109.49 13.88
    7 3 15 o 245.94 194.87 19.27
    0 4 15 o 823.58 911.55 20.05
    1 4 15 o 210.48 245.22 9.25
    2 4 15 o 12780.10 13011.40 109.07
    3 4 15 o 64.76 59.98 8.48
    4 4 15 o 4187.64 4322.86 40.90
    5 4 15 o 730.19 766.75 20.82
    6 4 15 o 373.16 380.16 18.50
    7 4 15 < 16.96 17.23 17.73
    1 5 15 o 410.19 436.18 13.88
    2 5 15 < 5.40 0.45 7.71
    3 5 15 o 810.41 810.95 17.74
    4 5 15 < 22.36 21.90 10.02
    5 5 15 o 406.32 374.67 19.27
    6 5 15 o 168.84 154.09 16.19
    7 5 15 o 128.75 60.58 18.50
    0 6 15 o 5667.29 5663.60 73.35
    1 6 15 < 8.48 25.77 7.71
    2 6 15 o 3870.71 3871.89 40.13
    3 6 15 < -6.17 0.12 8.48
    4 6 15 o 4399.88 4519.36 49.38
    5 6 15 o 40.09 40.97 13.11
    6 6 15 o 798.03 775.36 26.22
    7 6 15 o 124.89 66.12 16.96
    1 7 15 o 104.85 92.40 8.48
    2 7 15 o 319.20 335.80 12.34
    3 7 15 o 69.39 71.18 10.79
    4 7 15 < 24.67 13.56 10.79
    5 7 15 o 424.05 426.05 17.73
    6 7 15 o 481.88 468.16 23.13
    7 7 15 < 13.11 1.14 17.73
    0 8 15 o 8307.68 8624.55 102.75
    1 8 15 o 168.07 176.30 10.02
    2 8 15 o 1616.51 1649.85 23.91
    3 8 15 o 385.50 382.24 14.65
    4 8 15 o 1166.70 1195.78 26.22
    5 8 15 < -20.04 9.43 15.42
    6 8 15 o 1944.14 1908.17 33.93
    7 8 15 < 15.42 23.06 23.13
    1 9 15 o 299.15 285.24 12.34
    2 9 15 o 196.60 209.73 11.56
    3 9 15 o 835.08 838.20 20.05
    4 9 15 o 297.60 293.15 20.82
    5 9 15 < 26.98 37.79 15.42
    6 9 15 o 230.52 254.01 20.05
    0 10 15 o 3993.25 3977.67 66.36
    1 10 15 o 39.32 38.66 10.02
    2 10 15 o 756.41 726.31 20.82
    3 10 15 < 26.98 36.44 13.11
    4 10 15 < 26.21 1.58 15.42
    5 10 15 o 158.05 162.34 17.73
    6 10 15 o 195.05 170.88 22.36
    1 11 15 o 50.88 43.68 11.56
    2 11 15 o 92.51 89.21 12.34
    3 11 15 o 111.79 84.75 14.65
    4 11 15 < 18.50 14.01 14.65
    5 11 15 o 137.23 146.46 18.50
    6 11 15 o 265.99 261.94 23.13
    0 12 15 o 8352.94 8704.60 127.44
    1 12 15 o 53.20 57.45 11.56
    2 12 15 o 2003.70 2002.28 30.85
    3 12 15 < -2.31 0.35 13.11
    4 12 15 o 774.90 762.73 26.99
    5 12 15 < 1.54 1.29 16.19
    6 12 15 o 3877.08 3964.55 64.80
    1 13 15 < 16.19 0.78 10.79
    2 13 15 o 56.28 54.71 12.34
    3 13 15 < 43.17 43.12 14.65
    4 13 15 < 14.65 3.51 15.42
    5 13 15 o 156.51 176.15 23.13
    6 13 15 o 895.19 960.93 40.87
    0 14 15 o 2670.38 2673.16 57.85
    1 14 15 o 70.93 57.34 15.42
    2 14 15 o 89.43 62.74 17.73
    3 14 15 o 79.41 72.82 20.04
    4 14 15 o 79.41 37.64 21.59
    5 14 15 < 45.49 32.47 23.13
    1 15 15 o 705.51 723.13 26.99
    2 15 15 o 70.93 86.44 17.73
    3 15 15 o 105.62 105.24 18.50
    4 15 15 o 551.28 589.02 25.44
    5 15 15 o 222.81 216.43 34.69
    0 16 15 o 1317.85 1293.47 42.41
    1 16 15 o 57.82 69.24 14.65
    2 16 15 o 839.68 826.97 26.99
    3 16 15 < 16.96 8.01 14.65
    4 16 15 o 2420.17 2519.39 44.73
    5 16 15 < 13.88 18.63 24.67
    1 17 15 o 47.80 23.23 13.88
    2 17 15 o 185.80 191.07 18.50
    3 17 15 o 78.64 86.54 16.19
    4 17 15 o 195.82 183.43 20.82
    0 18 15 o 3004.35 3065.87 54.76
    1 18 15 o 72.47 79.19 16.19
    2 18 15 o 818.86 869.55 27.76
    3 18 15 < 2.31 0.08 16.96
    4 18 15 o 1306.24 1335.65 35.47
    1 19 15 < 9.25 6.02 15.42
    2 19 15 < -3.08 10.66 15.42
    3 19 15 < 40.09 9.18 19.27
    0 20 15 < 63.99 20.60 23.13
    1 20 15 < -11.56 0.31 16.19
    2 20 15 o 855.85 809.20 40.09
    3 20 15 < -11.56 5.29 18.50
    1 21 15 < 20.04 5.27 20.04
    2 21 15 o 114.87 117.00 19.27
    0 22 15 o 1799.10 1844.92 60.15
    0 0 16 o 671.63 740.75 30.07
    1 0 16 o 66.30 64.13 8.48
    2 0 16 o 7067.19 7311.41 82.64
    3 0 16 o 953.10 985.93 27.76
    4 0 16 o 481.89 488.70 23.90
    5 0 16 o 394.75 380.94 23.13
    6 0 16 o 1019.36 1048.74 35.47
    7 0 16 < 26.21 33.21 20.04
    1 1 16 o 1486.23 1538.84 18.51
    2 1 16 < 6.94 1.71 6.94
    3 1 16 o 6390.76 6631.25 55.59
    4 1 16 o 157.28 176.91 13.11
    5 1 16 o 640.73 618.06 20.05
    6 1 16 o 153.42 146.24 15.42
    7 1 16 o 310.70 293.58 21.59
    0 2 16 o 1710.09 1936.76 33.94
    1 2 16 o 198.92 237.55 8.48
    2 2 16 < 20.04 15.65 6.94
    3 2 16 o 126.44 123.78 10.02
    4 2 16 o 192.74 190.07 13.11
    5 2 16 o 144.17 125.04 13.11
    6 2 16 o 806.52 816.34 24.67
    7 2 16 < 30.84 26.86 16.96
    1 3 16 o 358.52 339.93 11.57
    2 3 16 < 9.25 13.94 7.71
    3 3 16 o 58.59 62.48 8.48
    4 3 16 o 653.07 611.24 20.82
    5 3 16 o 481.88 497.58 18.50
    6 3 16 o 97.14 82.00 13.88
    7 3 16 < 23.13 12.78 14.65
    0 4 16 o 2729.61 2769.98 41.66
    1 4 16 < -7.71 0.03 6.17
    2 4 16 o 12318.80 12627.30 106.72
    3 4 16 o 33.15 34.18 8.48
    4 4 16 o 10999.00 11284.00 94.27
    5 4 16 < 21.59 35.14 13.88
    6 4 16 o 612.19 632.30 22.36
    7 4 16 o 85.58 72.22 17.73
    1 5 16 o 904.52 878.56 16.96
    2 5 16 < 22.36 17.56 8.48
    3 5 16 o 690.86 645.92 18.51
    4 5 16 o 1099.61 1121.87 22.36
    5 5 16 o 169.61 192.21 16.96
    6 5 16 o 186.57 187.28 16.96
    7 5 16 o 579.80 562.76 25.44
    0 6 16 o 11585.70 12169.80 139.20
    1 6 16 o 165.76 162.89 10.02
    2 6 16 o 175.78 158.02 10.79
    3 6 16 o 90.97 79.83 10.79
    4 6 16 o 1264.66 1299.67 24.68
    5 6 16 < 7.71 7.26 12.34
    6 6 16 o 409.40 452.48 22.36
    7 6 16 < 21.59 36.37 16.96
    1 7 16 o 297.61 301.63 11.56
    2 7 16 < 11.56 12.62 9.25
    3 7 16 o 66.30 59.89 10.79
    4 7 16 o 97.14 114.50 16.19
    5 7 16 < -0.77 2.80 13.11
    6 7 16 o 235.92 259.75 17.73
    7 7 16 < 40.86 15.53 16.96
    0 8 16 < 6.94 5.79 10.02
    1 8 16 < -2.31 5.46 8.48
    2 8 16 o 7974.29 8203.22 74.14
    3 8 16 < 10.02 6.28 10.02
    4 8 16 o 4242.03 4307.16 54.01
    5 8 16 < 32.38 18.73 15.42
    6 8 16 o 394.75 372.06 20.05
    1 9 16 o 1464.49 1446.13 22.36
    2 9 16 o 250.57 256.52 13.11
    3 9 16 o 89.43 74.49 12.34
    4 9 16 o 1118.11 1190.20 26.99
    5 9 16 o 760.25 820.71 29.30
    6 9 16 o 481.88 499.83 25.44
    0 10 16 o 1289.37 1252.59 33.16
    1 10 16 o 438.71 477.08 16.19
    2 10 16 o 5715.71 5872.98 61.75
    3 10 16 o 40.86 41.34 11.56
    4 10 16 o 2153.31 2187.71 40.10
    5 10 16 < 3.08 2.40 16.19
    6 10 16 o 1098.79 1135.37 35.47
    1 11 16 o 292.20 280.57 16.19
    2 11 16 o 235.15 236.00 16.19
    3 11 16 o 653.84 637.84 26.22
    4 11 16 < -1.54 19.30 15.42
    5 11 16 o 259.05 242.24 25.44
    6 11 16 o 218.95 196.12 23.90
    0 12 16 o 825.82 836.48 33.93
    1 12 16 < 24.67 18.03 12.34
    2 12 16 o 60.13 57.49 13.11
    3 12 16 o 176.55 154.83 18.50
    4 12 16 o 339.23 274.93 21.59
    5 12 16 < 46.26 91.50 16.96
    6 12 16 o 98.68 92.00 24.67
    1 13 16 < -1.54 3.60 12.34
    2 13 16 o 134.15 139.61 14.65
    3 13 16 o 311.48 270.78 19.27
    4 13 16 o 70.16 45.66 17.73
    5 13 16 o 140.32 197.33 23.13
    0 14 16 o 3787.25 3814.46 91.81
    1 14 16 < 41.63 47.06 17.73
    2 14 16 o 2518.25 2489.21 42.42
    3 14 16 < 19.27 11.19 16.19
    4 14 16 o 1943.41 2022.99 42.42
    5 14 16 o 200.45 193.51 28.53
    1 15 16 o 837.37 816.54 31.61
    2 15 16 < 31.61 37.39 15.42
    3 15 16 < 44.72 33.84 17.73
    4 15 16 o 125.67 127.02 21.59
    5 15 16 o 338.46 353.11 27.76
    0 16 16 o 1412.73 1473.21 58.61
    1 16 16 < 5.40 6.41 14.65
    2 16 16 < 26.98 14.45 17.73
    3 16 16 < 23.90 34.89 16.19
    4 16 16 o 102.54 136.29 18.50
    5 16 16 < 102.54 114.62 40.86
    1 17 16 o 106.39 103.39 16.19
    2 17 16 < 16.96 23.12 15.42
    3 17 16 o 136.46 113.04 16.96
    4 17 16 < 48.57 64.42 17.73
    0 18 16 o 706.27 727.25 37.78
    1 18 16 < 24.67 16.59 18.50
    2 18 16 o 50.88 37.05 16.19
    3 18 16 < -17.73 0.14 18.50
    4 18 16 o 124.89 18.67 22.36
    1 19 16 < 23.13 16.43 15.42
    2 19 16 < 3.85 20.07 16.19
    3 19 16 o 502.70 520.95 26.99
    0 20 16 o 6732.06 6904.59 150.49
    1 20 16 o 67.07 53.05 20.82
    2 20 16 o 1195.18 1232.70 34.70
    1 21 16 < -2.31 1.43 22.36
    1 1 17 o 103.31 98.67 7.71
    2 1 17 o 60.13 73.26 7.71
    3 1 17 o 30.84 30.62 9.25
    4 1 17 o 434.85 442.91 17.73
    5 1 17 o 313.02 312.00 17.73
    6 1 17 < -4.63 2.20 13.88
    7 1 17 o 117.96 112.24 18.50
    0 2 17 o 2565.87 2591.56 45.52
    1 2 17 o 116.42 120.95 9.25
    2 2 17 o 8251.09 8537.51 69.53
    3 2 17 o 37.01 51.37 9.25
    4 2 17 o 7478.70 7779.05 70.26
    5 2 17 < 16.96 18.41 13.88
    6 2 17 o 1180.54 1175.28 26.99
    7 2 17 o 218.18 250.46 18.50
    1 3 17 o 2237.81 2336.89 24.68
    2 3 17 o 368.54 359.19 13.11
    3 3 17 o 477.27 513.18 16.19
    4 3 17 o 200.45 221.59 13.88
    5 3 17 o 855.10 857.74 26.22
    6 3 17 o 124.90 160.30 16.96
    7 3 17 o 323.82 399.32 20.05
    0 4 17 o 131.84 153.53 12.34
    1 4 17 o 352.35 348.24 11.57
    2 4 17 o 2820.39 2797.06 32.40
    3 4 17 o 416.35 429.19 15.42
    4 4 17 o 440.24 409.01 20.82
    5 4 17 o 203.54 237.73 18.50
    6 4 17 o 694.70 751.74 23.13
    7 4 17 o 104.08 130.90 17.73
    1 5 17 o 219.73 201.54 10.79
    2 5 17 o 200.46 207.28 11.56
    3 5 17 o 1071.08 1051.04 23.13
    4 5 17 o 450.27 446.35 21.59
    5 5 17 < 7.71 5.26 14.65
    6 5 17 < -9.25 8.02 16.19
    7 5 17 < 10.02 8.92 16.96
    0 6 17 o 1898.94 1940.29 33.94
    1 6 17 o 90.20 63.23 9.25
    2 6 17 o 9770.87 9984.40 87.31
    3 6 17 o 212.79 206.90 12.34
    4 6 17 o 5337.89 5303.66 67.91
    5 6 17 o 108.71 119.25 19.27
    6 6 17 o 515.80 527.44 25.44
    1 7 17 o 1405.11 1423.15 22.36
    2 7 17 o 45.49 46.19 10.79
    3 7 17 o 2920.57 3049.29 37.03
    4 7 17 o 589.06 586.51 23.13
    5 7 17 o 871.29 875.85 25.44
    6 7 17 o 547.42 551.52 26.99
    0 8 17 o 3279.00 3388.85 49.38
    1 8 17 < 9.25 16.95 8.48
    2 8 17 o 1267.79 1340.06 22.36
    3 8 17 o 370.08 375.43 15.42
    4 8 17 o 1693.51 1704.95 30.85
    5 8 17 o 153.42 158.65 15.42
    6 8 17 o 554.36 641.10 27.76
    1 9 17 < 19.27 10.82 10.02
    2 9 17 o 43.17 31.48 10.79
    3 9 17 o 929.15 902.34 25.45
    4 9 17 o 252.11 214.97 16.96
    5 9 17 < 33.92 27.60 16.19
    6 9 17 o 360.82 383.75 29.30
    0 10 17 o 4609.28 4604.70 92.60
    1 10 17 o 236.69 241.82 12.34
    2 10 17 o 958.46 957.03 23.13
    3 10 17 < 29.30 30.73 12.34
    4 10 17 o 40.09 9.31 13.11
    5 10 17 o 107.16 132.22 18.50
    6 10 17 o 87.12 99.88 20.82
    1 11 17 o 2232.85 2183.29 32.39
    2 11 17 o 57.05 55.36 13.11
    3 11 17 o 3249.15 3304.51 43.20
    4 11 17 < 29.30 3.67 14.65
    5 11 17 o 931.45 992.84 33.93
    6 11 17 < 33.15 28.77 19.27
    0 12 17 o 2716.00 2852.80 52.45
    1 12 17 < 2.31 14.44 11.56
    2 12 17 o 478.03 478.70 22.36
    3 12 17 o 701.64 683.12 24.67
    4 12 17 o 441.78 411.04 21.59
    5 12 17 o 171.93 180.21 20.82
    1 13 17 o 537.40 536.31 22.36
    2 13 17 o 76.32 71.39 15.42
    3 13 17 o 3543.87 3561.67 58.63
    4 13 17 < 2.31 1.08 15.42
    5 13 17 o 181.95 170.54 27.75
    0 14 17 < 60.13 28.65 26.98
    1 14 17 o 198.14 171.28 19.27
    2 14 17 < 18.50 3.42 16.19
    3 14 17 o 137.23 83.22 19.27
    4 14 17 o 545.11 587.48 30.07
    5 14 17 < -13.11 0.99 23.13
    1 15 17 o 1206.02 1280.43 36.24
    2 15 17 o 63.99 48.74 16.96
    3 15 17 < 37.78 12.75 17.73
    4 15 17 < 49.34 75.45 20.82
    5 15 17 o 262.90 318.78 26.98
    0 16 17 o 4245.56 4264.28 104.15
    1 16 17 < 7.71 23.81 21.59
    2 16 17 < 37.01 13.38 16.19
    3 16 17 < 40.09 4.89 20.04
    4 16 17 o 614.50 652.62 37.01
    1 17 17 o 1421.98 1543.98 37.01
    2 17 17 o 52.42 41.18 14.65
    3 17 17 o 491.13 500.41 22.36
    4 17 17 o 86.35 82.25 22.36
    0 18 17 o 1036.33 1094.82 57.06
    1 18 17 < 44.72 38.76 17.73
    2 18 17 o 397.06 446.07 22.36
    3 18 17 < 28.52 12.04 23.13
    1 19 17 o 90.97 91.07 20.04
    2 19 17 < 0.00 6.21 20.82
    3 19 17 o 144.17 80.17 20.04
    0 20 17 < 87.89 65.51 37.01
    1 20 17 < -9.25 0.01 20.04
    2 20 17 o 129.52 122.44 19.27
    0 0 18 o 5553.54 5438.33 101.90
    1 0 18 o 1421.35 1460.26 29.31
    2 0 18 o 16249.20 17060.90 175.68
    3 0 18 o 168.84 159.83 16.19
    4 0 18 o 2846.40 3003.83 55.54
    5 0 18 o 132.60 123.65 21.59
    6 0 18 o 196.60 209.59 26.98
    7 0 18 o 435.61 466.64 29.30
    1 1 18 o 1414.39 1431.84 19.28
    2 1 18 o 48.57 55.07 7.71
    3 1 18 o 1830.17 1905.08 25.45
    4 1 18 o 381.65 393.96 16.96
    5 1 18 o 1216.81 1236.17 30.07
    6 1 18 < 18.50 27.42 16.96
    7 1 18 o 420.19 468.20 23.90
    0 2 18 o 43.17 29.62 11.56
    1 2 18 o 38.55 22.68 7.71
    2 2 18 o 709.38 668.31 16.19
    3 2 18 o 304.54 303.49 13.88
    4 2 18 < 27.75 18.33 13.11
    5 2 18 < 23.13 9.25 14.65
    6 2 18 o 291.43 290.23 20.05
    1 3 18 o 919.16 907.41 16.96
    2 3 18 o 1005.55 1064.75 17.74
    3 3 18 o 443.33 462.95 15.42
    4 3 18 o 118.73 103.24 13.88
    5 3 18 o 285.26 290.79 18.50
    6 3 18 < 6.17 14.77 20.04
    0 4 18 o 6482.84 6559.34 84.93
    1 4 18 o 237.46 233.93 10.02
    2 4 18 o 6265.75 6401.84 59.45
    3 4 18 < -2.31 4.49 9.25
    4 4 18 o 5841.67 5913.61 64.06
    5 4 18 o 386.27 367.43 20.05
    6 4 18 o 658.46 695.68 28.53
    1 5 18 o 5884.90 6004.63 56.36
    2 5 18 < 25.44 17.49 9.25
    3 5 18 o 2600.93 2527.78 34.71
    4 5 18 o 876.71 891.68 23.90
    5 5 18 o 2705.74 2807.19 48.59
    6 5 18 o 327.67 347.13 23.13
    0 6 18 o 7127.53 6828.84 91.88
    1 6 18 o 196.60 208.99 10.79
    2 6 18 < 10.79 17.81 9.25
    3 6 18 o 919.14 957.61 21.59
    4 6 18 o 1963.53 2006.96 33.16
    5 6 18 o 173.47 163.41 20.05
    6 6 18 o 390.12 458.58 24.67
    1 7 18 o 373.94 421.57 14.65
    2 7 18 < -0.77 0.28 10.02
    3 7 18 o 4761.11 4789.83 60.19
    4 7 18 o 68.61 47.68 13.88
    5 7 18 o 119.50 123.78 14.65
    6 7 18 < -9.25 6.81 16.96
    0 8 18 o 990.09 932.20 25.45
    1 8 18 < -3.08 0.04 10.02
    2 8 18 o 156.51 147.73 12.34
    3 8 18 o 247.48 219.97 17.73
    4 8 18 o 313.02 268.39 23.13
    5 8 18 < 31.61 27.82 14.65
    6 8 18 o 303.77 349.70 23.13
    1 9 18 o 1854.06 1872.16 26.99
    2 9 18 o 168.84 185.17 13.88
    3 9 18 o 70.93 24.05 13.11
    4 9 18 o 47.80 46.40 13.11
    5 9 18 o 722.46 714.94 25.44
    6 9 18 o 304.54 331.77 29.30
    0 10 18 o 1232.26 1194.90 40.87
    1 10 18 < 29.30 47.61 12.34
    2 10 18 o 894.46 960.54 26.22
    3 10 18 < 21.59 1.76 14.65
    4 10 18 o 474.94 450.59 20.82
    5 10 18 o 357.74 333.52 23.90
    6 10 18 o 1189.79 1285.58 45.49
    1 11 18 o 2647.26 2725.46 34.71
    2 11 18 o 275.24 295.59 16.19
    3 11 18 o 2770.57 2772.94 40.11
    4 11 18 o 82.49 67.18 15.42
    5 11 18 o 899.05 910.92 33.93
    0 12 18 o 1241.52 1273.33 34.70
    1 12 18 < 27.75 10.91 11.56
    2 12 18 o 542.79 490.22 21.59
    3 12 18 o 58.59 17.97 14.65
    4 12 18 o 299.14 237.18 20.82
    5 12 18 o 158.82 181.82 21.59
    1 13 18 o 394.75 356.96 19.27
    2 13 18 < 18.50 0.98 14.65
    3 13 18 o 451.80 390.60 23.90
    4 13 18 o 54.74 12.76 17.73
    5 13 18 o 128.75 131.91 24.67
    0 14 18 o 262.13 277.02 25.44
    1 14 18 < 35.46 23.82 15.42
    2 14 18 o 777.98 778.15 30.84
    3 14 18 < 57.82 48.99 20.04
    4 14 18 o 353.88 361.29 23.13
    5 14 18 < 19.27 12.05 20.82
    1 15 18 o 1357.19 1433.44 33.93
    2 15 18 o 66.30 44.98 18.50
    3 15 18 o 1639.42 1528.99 42.41
    4 15 18 o 130.29 143.59 20.05
    0 16 18 o 1978.91 2054.69 70.18
    1 16 18 < 20.82 9.41 16.96
    2 16 18 o 140.31 106.88 20.04
    3 16 18 < 16.96 12.39 22.36
    4 16 18 < 36.23 24.43 16.96
    1 17 18 o 90.97 69.29 22.36
    2 17 18 < 32.38 12.32 18.50
    3 17 18 o 662.30 638.48 28.53
    0 18 18 < 29.30 23.48 32.38
    1 18 18 < 30.84 25.85 18.50
    2 18 18 o 350.80 397.04 22.36
    3 18 18 o 307.62 263.52 21.59
    1 19 18 o 1163.60 1403.92 52.44
    2 19 18 < 3.85 0.18 16.96
    0 20 18 o 1533.72 1379.61 81.74
    1 20 18 < 16.19 22.60 22.36
    1 1 19 o 2441.39 2461.30 27.77
    2 1 19 o 58.59 50.70 8.48
    3 1 19 o 391.67 392.86 16.96
    4 1 19 o 77.87 75.23 13.88
    5 1 19 o 795.72 786.02 27.76
    6 1 19 o 114.87 107.21 19.27
    0 2 19 o 854.38 881.63 26.99
    1 2 19 < 14.65 10.82 8.48
    2 2 19 o 154.19 162.30 10.79
    3 2 19 < -9.25 4.02 11.56
    4 2 19 o 452.58 444.21 25.44
    5 2 19 o 1074.11 1060.74 29.30
    6 2 19 < 10.79 59.30 15.42
    1 3 19 o 4222.55 4216.37 40.90
    2 3 19 < -4.63 0.70 8.48
    3 3 19 o 1273.92 1273.61 22.36
    4 3 19 o 75.55 79.13 13.88
    5 3 19 o 1801.47 1809.03 35.47
    6 3 19 o 213.56 264.88 19.27
    0 4 19 o 309.16 221.88 17.73
    1 4 19 < 2.31 0.80 7.71
    2 4 19 o 422.52 441.23 16.19
    3 4 19 < 0.00 7.45 10.02
    4 4 19 o 126.44 115.04 14.65
    5 4 19 < 8.48 7.66 16.19
    6 4 19 o 282.18 327.12 22.36
    1 5 19 o 993.94 919.99 17.74
    2 5 19 o 157.28 171.06 11.56
    3 5 19 o 225.90 236.65 13.88
    4 5 19 < 23.90 29.73 13.11
    5 5 19 o 439.47 453.90 23.13
    6 5 19 < 16.96 19.10 17.73
    0 6 19 o 47.80 19.39 12.34
    1 6 19 o 1192.18 1207.40 21.59
    2 6 19 o 2211.31 2279.56 30.08
    3 6 19 o 327.67 327.93 16.96
    4 6 19 o 1823.88 1876.43 33.16
    5 6 19 < 20.82 12.33 16.19
    6 6 19 < 25.44 21.17 17.73
    1 7 19 o 4460.02 4322.26 47.07
    2 7 19 o 163.45 182.27 13.88
    3 7 19 o 3930.02 3888.29 50.15
    4 7 19 o 437.16 438.17 20.05
    5 7 19 o 2275.15 2365.00 38.56
    6 7 19 < 3.85 8.55 20.82
    0 8 19 o 153.42 138.07 14.65
    1 8 19 o 43.94 31.58 10.79
    2 8 19 o 1145.13 1251.91 25.45
    3 8 19 o 345.40 317.49 17.73
    4 8 19 o 486.51 479.84 23.90
    5 8 19 o 165.76 174.03 16.96
    6 8 19 o 112.56 113.94 20.04
    1 9 19 o 2864.15 2926.74 37.80
    2 9 19 < 23.90 26.72 12.34
    3 9 19 o 2442.64 2445.78 38.56
    4 9 19 o 101.00 94.42 15.42
    5 9 19 o 1124.24 1138.70 29.30
    6 9 19 < 23.13 13.31 18.50
    0 10 19 o 1346.42 1353.24 36.24
    1 10 19 o 56.28 30.94 11.56
    2 10 19 o 1820.08 1953.54 35.48
    3 10 19 o 118.73 105.13 15.42
    4 10 19 < 45.49 32.52 15.42
    5 10 19 o 87.89 78.33 16.19
    1 11 19 o 784.16 756.39 22.36
    2 11 19 o 62.45 55.41 14.65
    3 11 19 o 338.46 252.15 20.05
    4 11 19 o 453.35 407.63 22.36
    5 11 19 o 376.24 392.42 28.53
    0 12 19 o 909.09 883.70 37.01
    1 12 19 < 41.63 23.44 14.65
    2 12 19 o 3206.59 3198.38 43.97
    3 12 19 o 144.17 112.57 15.42
    4 12 19 o 1074.10 1033.32 30.84
    5 12 19 o 185.80 174.55 21.59
    1 13 19 o 2362.37 2362.43 38.56
    2 13 19 < 30.84 0.18 15.42
    3 13 19 o 5072.40 5113.85 66.36
    4 13 19 o 146.48 128.11 20.04
    5 13 19 o 2089.15 2140.07 55.53
    0 14 19 o 138.00 94.66 23.13
    1 14 19 o 334.61 346.70 19.27
    2 14 19 o 95.60 84.10 16.19
    3 14 19 o 279.86 175.15 22.36
    4 14 19 < 6.94 6.34 17.73
    1 15 19 o 387.81 429.96 20.05
    2 15 19 o 118.73 108.99 16.96
    3 15 19 < 43.17 1.25 17.73
    4 15 19 < 56.28 69.53 19.27
    0 16 19 o 3805.31 3659.06 77.91
    1 16 19 < 28.52 17.66 18.50
    2 16 19 < 23.13 3.06 18.50
    3 16 19 o 329.20 129.37 34.69
    4 16 19 o 565.15 597.95 27.76
    1 17 19 o 1840.03 1937.81 43.19
    2 17 19 < 11.56 6.33 18.50
    3 17 19 o 4322.42 4352.23 81.00
    0 18 19 o 673.87 669.37 86.35
    1 18 19 < 4.63 0.07 20.82
    2 18 19 o 66.30 77.15 20.04
    1 19 19 o 151.11 165.04 22.36
    0 0 20 o 466.47 522.85 27.76
    1 0 20 < 20.82 10.63 10.79
    2 0 20 o 1718.29 1776.77 33.93
    3 0 20 o 137.23 127.18 21.59
    4 0 20 < 20.82 17.40 20.04
    5 0 20 < 30.84 21.92 20.82
    6 0 20 o 151.11 167.67 26.21
    1 1 20 o 982.36 866.12 17.74
    2 1 20 o 619.15 657.29 16.19
    3 1 20 o 42.40 57.76 11.56
    4 1 20 < -6.17 4.59 13.88
    5 1 20 o 552.82 593.30 26.21
    6 1 20 < 6.17 11.18 18.50
    0 2 20 < 4.63 0.17 13.11
    1 2 20 o 101.00 85.58 10.02
    2 2 20 o 1678.95 1764.03 24.68
    3 2 20 < 25.44 12.04 10.79
    4 2 20 o 373.16 374.05 20.05
    5 2 20 < 6.94 2.75 15.42
    6 2 20 o 151.88 164.27 17.73
    1 3 20 o 686.24 679.78 16.96
    2 3 20 o 248.26 259.87 12.34
    3 3 20 o 107.16 87.55 11.56
    4 3 20 < 32.38 37.71 13.11
    5 3 20 < 30.84 25.36 18.50
    6 3 20 < 13.88 0.20 16.19
    0 4 20 o 131.84 131.45 14.65
    1 4 20 < 13.88 0.23 8.48
    2 4 20 o 259.05 281.64 14.65
    3 4 20 o 148.80 137.70 13.88
    4 4 20 o 253.65 251.54 18.50
    5 4 20 o 123.35 137.88 16.96
    6 4 20 < 37.01 23.27 16.96
    1 5 20 o 6663.34 6849.12 58.67
    2 5 20 < 20.04 31.91 10.79
    3 5 20 o 1575.49 1544.53 28.53
    4 5 20 o 61.68 52.07 14.65
    5 5 20 o 3765.27 3802.96 67.11
    6 5 20 < -10.79 6.65 20.82
    0 6 20 o 713.25 854.22 23.90
    1 6 20 o 107.16 77.23 11.56
    2 6 20 o 70.93 106.83 12.34
    3 6 20 o 152.65 144.85 16.19
    4 6 20 o 1195.21 1222.57 27.76
    5 6 20 o 329.98 376.26 22.36
    6 6 20 < -4.63 0.94 18.50
    1 7 20 o 33.92 21.00 10.02
    2 7 20 < 6.94 17.32 11.56
    3 7 20 o 285.26 290.27 16.96
    4 7 20 o 383.95 371.92 22.36
    5 7 20 < 8.48 13.54 16.96
    6 7 20 < 40.09 49.72 19.27
    0 8 20 o 43.94 22.52 13.11
    1 8 20 < 11.56 4.11 10.79
    2 8 20 o 129.52 135.32 13.88
    3 8 20 < 22.36 27.59 13.88
    4 8 20 o 82.49 52.38 15.42
    5 8 20 o 160.36 188.45 20.05
    1 9 20 o 4047.56 4205.18 44.75
    2 9 20 o 60.91 63.58 14.65
    3 9 20 o 700.87 690.44 25.44
    4 9 20 < 14.65 1.66 14.65
    5 9 20 o 1580.83 1646.16 33.93
    0 10 20 o 680.84 726.04 29.30
    1 10 20 o 85.58 67.22 13.11
    2 10 20 o 731.72 753.01 23.90
    3 10 20 o 151.11 153.69 16.19
    4 10 20 o 55.51 33.93 14.65
    5 10 20 o 442.55 470.24 23.90
    1 11 20 o 1213.72 1171.03 28.53
    2 11 20 o 280.64 260.50 19.27
    3 11 20 o 4895.69 4997.11 58.64
    4 11 20 < 38.55 16.09 16.96
    5 11 20 o 454.89 473.87 23.13
    0 12 20 o 92.51 93.65 21.59
    1 12 20 < 0.00 0.00 13.88
    2 12 20 o 125.67 114.73 16.96
    3 12 20 o 71.70 48.33 16.96
    4 12 20 o 71.70 103.60 16.19
    5 12 20 < 37.78 52.89 20.04
    1 13 20 o 1927.98 1914.79 35.47
    2 13 20 < 10.02 18.64 16.19
    3 13 20 o 705.48 573.84 28.53
    4 13 20 o 80.95 82.00 19.27
    0 14 20 o 636.87 642.54 50.12
    1 14 20 o 111.02 116.23 16.19
    2 14 20 o 683.12 607.45 26.99
    3 14 20 o 251.33 140.83 22.36
    4 14 20 o 237.46 306.62 23.13
    1 15 20 o 1090.31 1136.39 28.53
    2 15 20 < 23.90 15.07 16.96
    3 15 20 o 4080.08 4101.00 64.03
    4 15 20 < -6.17 0.88 20.82
    0 16 20 o 468.00 491.00 36.24
    1 16 20 o 97.91 109.46 18.50
    2 16 20 o 357.74 322.90 22.36
    3 16 20 < 61.68 50.17 34.69
    1 17 20 o 89.43 50.89 18.50
    2 17 20 o 49.34 20.23 15.42
    3 17 20 o 71.70 42.63 20.04
    0 18 20 < 37.78 40.24 26.98
    1 18 20 < 54.74 63.78 18.50
    2 18 20 o 632.24 682.39 30.84
    1 1 21 o 2217.50 2295.44 26.22
    2 1 21 < -2.31 4.64 10.79
    3 1 21 o 143.40 154.04 15.42
    4 1 21 < 19.27 8.03 13.88
    5 1 21 o 1236.84 1235.52 32.39
    6 1 21 o 221.27 248.30 22.36
    0 2 21 o 1869.43 1723.60 40.87
    1 2 21 o 33.15 15.41 9.25
    2 2 21 < 3.85 1.09 10.02
    3 2 21 o 270.61 285.22 18.50
    4 2 21 < 20.82 4.49 14.65
    5 2 21 o 473.39 436.15 26.21
    6 2 21 o 84.80 73.67 23.90
    1 3 21 o 6342.49 6640.22 57.13
    2 3 21 < 23.13 27.03 10.02
    3 3 21 o 4241.91 4246.26 45.52
    4 3 21 < 9.25 2.24 13.88
    5 3 21 o 2671.67 2651.49 48.59
    6 3 21 o 94.06 113.75 21.59
    0 4 21 < 13.88 52.15 13.11
    1 4 21 o 239.00 249.64 13.11
    2 4 21 o 285.26 260.88 13.88
    3 4 21 o 306.85 291.90 16.96
    4 4 21 < 37.78 3.03 16.96
    5 4 21 < 23.90 1.44 16.19
    6 4 21 o 252.88 243.44 21.59
    1 5 21 o 581.35 501.63 15.42
    2 5 21 o 101.77 92.73 12.34
    3 5 21 o 495.76 506.76 22.36
    4 5 21 < 2.31 3.03 16.19
    5 5 21 o 201.99 183.51 20.05
    6 5 21 o 69.39 59.79 19.27
    0 6 21 o 442.58 618.65 23.13
    1 6 21 o 43.17 40.49 12.34
    2 6 21 o 80.95 72.14 13.88
    3 6 21 < 14.65 11.49 13.11
    4 6 21 o 67.07 66.27 14.65
    5 6 21 o 224.35 241.10 20.82
    1 7 21 o 3927.88 4060.94 43.98
    2 7 21 < 10.79 5.57 12.34
    3 7 21 o 2052.21 2054.33 34.70
    4 7 21 < 33.92 16.08 16.19
    5 7 21 o 1651.80 1706.95 39.33
    0 8 21 < 1.54 0.66 14.65
    1 8 21 o 49.34 54.72 11.56
    2 8 21 < 22.36 16.92 13.88
    3 8 21 o 126.44 121.26 16.96
    4 8 21 < 30.84 19.46 14.65
    5 8 21 o 386.27 401.60 24.67
    1 9 21 o 753.31 744.27 25.44
    2 9 21 o 105.62 97.96 14.65
    3 9 21 o 1559.25 1537.44 32.39
    4 9 21 < -0.77 0.02 14.65
    5 9 21 o 819.61 796.24 32.38
    0 10 21 o 353.89 381.33 26.98
    1 10 21 o 59.36 50.15 13.88
    2 10 21 o 114.87 80.20 14.65
    3 10 21 o 65.53 38.12 15.42
    4 10 21 o 185.80 246.56 17.73
    5 10 21 o 60.90 35.32 16.19
    1 11 21 o 1302.41 1290.50 30.07
    2 11 21 < 33.92 7.25 14.65
    3 11 21 o 167.30 46.90 19.27
    4 11 21 < 15.42 2.22 14.65
    5 11 21 o 815.77 882.60 32.38
    0 12 21 < -0.77 34.52 21.59
    1 12 21 o 169.61 162.53 16.96
    2 12 21 o 527.37 515.50 23.90
    3 12 21 < 15.42 1.83 16.96
    4 12 21 o 128.75 135.49 22.36
    1 13 21 o 1990.44 1934.00 36.25
    2 13 21 o 304.53 237.72 21.59
    3 13 21 o 1613.21 1587.90 37.01
    4 13 21 o 104.85 64.95 20.82
    0 14 21 < -13.88 0.02 22.36
    1 14 21 < 10.79 3.44 14.65
    2 14 21 o 1571.55 1494.33 35.47
    3 14 21 < 16.19 4.80 18.50
    4 14 21 o 669.24 636.51 40.09
    1 15 21 o 575.18 575.62 28.53
    2 15 21 < 54.74 65.54 18.50
    3 15 21 < 62.45 9.02 22.36
    0 16 21 o 278.32 305.33 30.84
    1 16 21 o 88.66 102.11 17.73
    2 16 21 o 292.20 264.20 20.82
    3 16 21 o 124.12 122.83 21.59
    1 17 21 o 1092.60 1072.71 34.70
    2 17 21 < -20.04 2.20 17.73
    0 18 21 o 148.02 186.76 28.53
    1 18 21 < 11.56 2.82 17.73
    1 0 22 o 124.90 148.19 18.50
    2 0 22 o 90.97 68.44 16.19
    3 0 22 o 191.20 212.22 22.36
    4 0 22 o 610.65 592.30 37.78
    5 0 22 o 298.37 370.88 28.53
    6 0 22 < 30.07 29.63 26.98
    1 1 22 o 5676.75 5888.47 54.80
    2 1 22 o 44.72 29.79 11.56
    3 1 22 o 999.32 1024.80 26.22
    4 1 22 < 0.77 15.99 14.65
    5 1 22 o 1963.41 1911.86 43.19
    6 1 22 < -6.94 0.18 27.75
    0 2 22 o 579.04 566.54 26.22
    1 2 22 < 8.48 2.10 10.79
    2 2 22 o 225.90 219.81 14.65
    3 2 22 o 204.31 196.23 15.42
    4 2 22 < 4.63 0.42 15.42
    5 2 22 o 341.55 367.07 20.82
    1 3 22 o 397.07 435.09 15.42
    2 3 22 o 205.85 197.42 12.34
    3 3 22 o 1580.10 1578.66 32.39
    4 3 22 < 4.63 13.08 13.88
    5 3 22 o 144.17 119.83 20.04
    0 4 22 < -3.08 8.19 13.88
    1 4 22 o 37.01 12.52 10.02
    2 4 22 o 1443.59 1471.32 26.99
    3 4 22 o 254.42 240.78 16.19
    4 4 22 o 383.18 380.25 22.36
    5 4 22 o 273.70 251.23 32.38
    1 5 22 o 7240.52 7287.37 62.53
    2 5 22 < 23.90 5.88 12.34
    3 5 22 o 809.60 789.35 25.44
    4 5 22 o 141.09 139.33 17.73
    5 5 22 o 3875.57 3949.42 60.94
    0 6 22 < 7.71 2.47 13.88
    1 6 22 < 15.42 9.99 13.11
    2 6 22 o 1097.27 1122.32 26.22
    3 6 22 o 46.26 36.07 14.65
    4 6 22 < 6.17 4.49 14.65
    5 6 22 o 249.80 269.55 28.53
    1 7 22 o 191.97 207.38 19.27
    2 7 22 < 3.85 8.52 13.11
    3 7 22 < 20.82 1.06 18.50
    4 7 22 < -9.25 0.82 13.11
    5 7 22 < 16.96 12.18 17.73
    0 8 22 < 20.04 46.57 16.19
    1 8 22 < 38.55 30.00 15.42
    2 8 22 < 23.90 5.95 17.73
    3 8 22 < 40.09 21.54 15.42
    4 8 22 o 277.55 265.19 18.50
    5 8 22 o 356.20 372.68 23.90
    1 9 22 o 1726.66 1722.25 30.85
    2 9 22 o 54.74 63.38 14.65
    3 9 22 o 1644.09 1651.49 34.70
    4 9 22 o 208.16 233.97 17.73
    5 9 22 o 1728.92 1791.57 41.64
    0 10 22 < 9.25 0.73 20.82
    1 10 22 o 353.88 319.55 20.82
    2 10 22 o 180.40 139.93 16.19
    3 10 22 o 436.38 381.58 21.59
    4 10 22 o 358.51 391.13 21.59
    1 11 22 o 760.23 640.20 26.21
    2 11 22 < 1.54 1.08 16.96
    3 11 22 o 6719.60 6605.14 75.63
    4 11 22 < 26.21 25.95 17.73
    0 12 22 o 514.27 543.67 33.92
    1 12 22 < 16.96 3.05 15.42
    2 12 22 o 166.53 94.62 20.04
    3 12 22 o 315.33 203.00 24.67
    4 12 22 o 99.45 136.51 21.59
    1 13 22 o 359.28 320.93 20.05
    2 13 22 < -3.08 0.31 16.96
    3 13 22 o 346.17 224.89 26.21
    4 13 22 < 16.19 7.12 18.50
    0 14 22 < 23.13 2.21 23.90
    1 14 22 < -1.54 2.97 20.82
    2 14 22 o 67.84 48.38 19.27
    3 14 22 o 201.22 199.23 23.90
    1 15 22 o 2126.22 2227.49 41.65
    2 15 22 < 0.77 7.67 17.73
    3 15 22 o 4302.97 4142.97 93.34
    0 16 22 < 6.94 10.52 38.55
    1 16 22 < 23.90 25.49 20.04
    2 16 22 o 125.67 168.71 22.36
    1 17 22 o 156.51 183.35 20.05
    1 1 23 o 787.26 848.62 20.05
    2 1 23 < 8.48 15.62 11.56
    3 1 23 o 198.14 210.13 16.96
    4 1 23 o 208.16 183.01 20.82
    5 1 23 o 1204.42 1136.59 33.16
    0 2 23 o 877.47 816.92 31.61
    1 2 23 o 93.29 74.85 12.34
    2 2 23 o 415.57 384.63 16.19
    3 2 23 o 85.58 58.40 16.19
    4 2 23 o 714.74 684.28 28.53
    5 2 23 o 491.90 457.34 24.67
    1 3 23 o 2925.00 2964.67 32.40
    2 3 23 o 46.26 47.44 12.34
    3 3 23 o 3905.87 3905.51 50.14
    4 3 23 < 0.00 1.76 14.65
    5 3 23 o 1418.84 1431.28 43.95
    0 4 23 < 30.07 7.12 14.65
    1 4 23 o 130.29 128.34 11.56
    2 4 23 o 53.20 38.69 13.88
    3 4 23 o 588.28 558.23 23.13
    4 4 23 o 185.80 185.07 20.05
    5 4 23 o 72.47 95.44 20.82
    1 5 23 o 491.91 559.77 16.19
    2 5 23 o 52.42 46.48 13.88
    3 5 23 o 2032.11 1977.79 34.70
    4 5 23 o 185.80 182.00 20.05
    5 5 23 o 327.67 342.93 23.13
    0 6 23 o 56.28 59.63 15.42
    1 6 23 < 15.42 14.79 12.34
    2 6 23 o 2255.11 2252.30 36.25
    3 6 23 o 94.06 86.12 16.96
    4 6 23 o 1273.08 1239.09 35.47
    5 6 23 < 36.23 66.69 18.50
    1 7 23 o 2529.10 2671.71 39.34
    2 7 23 o 155.74 160.57 16.96
    3 7 23 o 484.97 533.91 21.59
    4 7 23 < 38.55 14.55 15.42
    5 7 23 o 706.26 738.70 32.38
    0 8 23 < 84.03 102.54 35.46
    1 8 23 < 26.98 0.10 14.65
    2 8 23 o 958.43 908.81 27.76
    3 8 23 o 202.76 184.16 24.67
    4 8 23 o 94.06 106.79 16.96
    5 8 23 < 14.65 4.11 38.55
    1 9 23 < 38.55 21.92 13.88
    2 9 23 o 74.01 60.47 15.42
    3 9 23 o 316.87 220.14 29.30
    4 9 23 < 18.50 12.47 16.96
    0 10 23 o 532.77 528.37 34.70
    1 10 23 < 8.48 0.42 16.19
    2 10 23 < 45.49 21.64 17.73
    3 10 23 o 71.70 61.82 16.96
    4 10 23 o 143.40 159.78 20.05
    1 11 23 o 2184.06 2102.15 39.33
    2 11 23 o 210.47 132.32 22.36
    3 11 23 o 1602.36 1355.17 44.72
    4 11 23 o 123.35 146.71 20.05
    0 12 23 o 1242.23 1227.59 45.49
    1 12 23 < 38.55 31.70 17.73
    2 12 23 o 289.12 339.05 22.36
    3 12 23 < 48.57 47.50 20.04
    1 13 23 o 2264.26 2182.24 45.50
    2 13 23 < 6.17 0.09 17.73
    3 13 23 o 528.14 525.82 30.84
    0 14 23 o 478.80 586.62 34.70
    1 14 23 o 78.64 87.91 19.27
    2 14 23 < 23.13 0.71 18.50
    3 14 23 < 101.00 83.64 34.69
    1 15 23 o 175.78 177.84 23.13
    2 15 23 < 63.22 78.20 27.75
    0 16 23 < 58.59 60.87 26.98
    1 16 23 < 11.56 9.96 17.73
    0 0 24 o 335.39 423.84 40.86
    1 0 24 < 60.90 38.86 20.82
    2 0 24 o 2287.52 2291.27 46.27
    3 0 24 < 22.36 8.66 21.59
    4 0 24 o 2273.50 2119.52 60.15
    5 0 24 o 442.55 395.79 35.47
    1 1 24 o 2676.54 2877.18 38.57
    2 1 24 < 27.75 18.00 13.88
    3 1 24 o 621.45 653.08 25.44
    4 1 24 o 740.18 653.82 28.53
    5 1 24 o 1108.78 998.64 33.93
    0 2 24 o 265.22 243.36 21.59
    1 2 24 o 71.70 62.36 12.34
    2 2 24 o 289.89 267.94 18.50
    3 2 24 < 3.08 3.74 14.65
    4 2 24 o 1308.55 1270.49 34.70
    5 2 24 o 176.55 186.09 26.21
    1 3 24 < 31.61 8.25 11.56
    2 3 24 < 11.56 0.54 12.34
    3 3 24 o 67.84 5.64 15.42
    4 3 24 o 99.45 115.31 18.50
    5 3 24 < -0.77 12.64 19.27
    0 4 24 o 113.33 131.75 22.36
    1 4 24 < 10.02 0.42 10.02
    2 4 24 o 1996.62 1914.29 33.93
    3 4 24 < 43.17 14.91 14.65
    4 4 24 o 417.88 446.83 23.90
    5 4 24 < 57.05 41.99 20.04
    1 5 24 o 1951.95 2064.37 28.54
    2 5 24 o 102.54 81.02 14.65
    3 5 24 o 1206.76 1192.16 29.30
    4 5 24 o 134.92 105.21 21.59
    5 5 24 o 1460.49 1510.63 39.33
    0 6 24 o 329.98 238.37 21.59
    1 6 24 < 7.71 0.07 13.11
    2 6 24 o 824.25 816.45 29.30
    3 6 24 o 57.05 54.99 18.50
    4 6 24 o 158.82 136.79 20.05
    1 7 24 o 109.48 102.44 16.19
    2 7 24 < 6.94 6.96 14.65
    3 7 24 o 116.41 68.34 16.96
    4 7 24 < 6.17 9.54 20.82
    0 8 24 o 797.25 726.58 38.55
    1 8 24 o 47.80 53.76 15.42
    2 8 24 < 35.46 1.62 15.42
    3 8 24 < 41.63 15.58 16.19
    4 8 24 o 612.19 658.26 26.21
    1 9 24 o 1456.64 1380.86 33.16
    2 9 24 < 35.46 3.27 15.42
    3 9 24 o 1866.24 1926.60 37.02
    4 9 24 < 32.38 22.55 16.19
    0 10 24 o 4176.13 4456.54 81.78
    1 10 24 < 31.61 1.03 20.04
    2 10 24 < 36.23 9.07 16.96
    3 10 24 o 342.31 230.08 23.13
    4 10 24 o 77.87 135.19 25.44
    1 11 24 o 346.95 372.51 23.13
    2 11 24 < -6.17 19.12 17.73
    3 11 24 o 2016.58 1843.38 44.73
    0 12 24 o 356.19 328.95 30.07
    1 12 24 < 0.77 0.87 17.73
    2 12 24 o 801.10 745.94 33.15
    3 12 24 < 39.32 1.24 22.36
    1 13 24 o 1387.20 1262.51 38.55
    2 13 24 < 15.42 7.49 22.36
    0 14 24 o 333.07 350.36 33.92
    1 14 24 < 14.65 7.13 20.82
    2 14 24 o 1189.00 1166.49 40.10
    1 15 24 o 1026.28 992.05 34.70
    1 1 25 o 1297.01 1295.24 26.99
    2 1 25 o 54.74 35.02 15.42
    3 1 25 o 276.01 276.38 19.27
    4 1 25 o 225.12 191.50 19.27
    0 2 25 o 1846.17 1683.61 43.19
    1 2 25 o 115.64 98.01 12.34
    2 2 25 o 1635.60 1588.44 36.24
    3 2 25 o 68.61 33.57 17.73
    4 2 25 o 1749.70 1611.78 42.41
    1 3 25 o 1673.42 1671.79 26.22
    2 3 25 o 65.53 52.82 13.88
    3 3 25 o 1398.03 1379.16 35.47
    4 3 25 < 44.71 18.97 19.27
    0 4 25 o 2192.64 2294.37 47.05
    1 4 25 o 109.48 109.36 13.11
    2 4 25 o 278.32 247.95 17.73
    3 4 25 < 50.88 54.92 16.96
    4 4 25 o 254.42 241.56 24.67
    1 5 25 < 35.46 6.46 13.88
    2 5 25 o 51.65 25.26 14.65
    3 5 25 o 161.90 182.93 18.50
    4 5 25 o 247.48 225.54 24.67
    0 6 25 o 851.24 857.76 40.09
    1 6 25 o 51.65 50.72 16.19
    2 6 25 o 3990.54 3813.45 53.23
    3 6 25 o 272.15 183.74 21.59
    4 6 25 o 1617.85 1681.61 45.50
    1 7 25 o 754.07 703.65 26.99
    2 7 25 o 138.00 132.47 20.05
    3 7 25 o 2710.16 2528.80 43.96
    4 7 25 o 54.74 52.73 16.19
    0 8 25 o 163.45 239.80 26.21
    1 8 25 o 139.54 143.99 19.27
    2 8 25 o 770.27 769.34 27.76
    3 8 25 o 52.42 23.91 16.96
    4 8 25 o 241.32 339.22 23.13
    1 9 25 o 393.98 375.74 23.13
    2 9 25 < 17.73 2.29 16.96
    3 9 25 o 72.47 88.27 17.73
    0 10 25 o 114.87 81.81 26.98
    1 10 25 < 37.01 40.43 17.73
    2 10 25 o 837.32 587.91 36.24
    3 10 25 < 16.96 29.54 17.73
    1 11 25 o 713.20 725.19 30.84
    2 11 25 < 60.90 55.00 25.44
    3 11 25 o 712.42 681.16 33.15
    0 12 25 o 3559.84 3548.06 80.99
    1 12 25 < 5.40 0.22 25.44
    2 12 25 o 980.78 959.49 35.47
    1 13 25 o 1406.49 1365.16 39.33
    2 13 25 < 50.88 16.04 23.13
    0 14 25 o 158.82 171.46 35.46
    1 14 25 < 33.15 49.66 23.13
    0 0 26 o 1335.49 980.95 73.25
    1 0 26 o 675.42 673.93 36.24
    2 0 26 o 6671.01 6491.09 100.33
    3 0 26 o 528.90 407.43 35.47
    4 0 26 o 5607.89 5538.74 101.85
    1 1 26 o 225.89 178.21 16.96
    2 1 26 o 519.66 491.88 23.13
    3 1 26 o 2516.56 2482.17 42.42
    4 1 26 o 382.41 359.13 24.67
    0 2 26 o 2282.02 2105.96 52.44
    1 2 26 < 22.36 22.45 13.88
    2 2 26 o 74.78 29.10 16.19
    3 2 26 < 35.46 20.29 15.42
    4 2 26 o 793.39 749.83 32.38
    1 3 26 o 314.56 253.42 16.19
    2 3 26 o 83.26 63.65 15.42
    3 3 26 o 134.92 92.79 19.27
    4 3 26 < 24.67 1.53 17.73
    0 4 26 o 353.11 311.97 23.13
    1 4 26 o 49.34 34.69 13.11
    2 4 26 o 4806.54 4663.40 58.64
    3 4 26 o 187.34 176.05 20.05
    4 4 26 o 1481.29 1411.91 44.72
    1 5 26 o 484.19 498.77 23.13
    2 5 26 < 43.94 4.41 19.27
    3 5 26 o 1399.56 1362.18 40.87
    4 5 26 o 131.06 132.93 24.67
    0 6 26 o 862.79 729.28 37.01
    1 6 26 o 84.03 72.92 16.96
    2 6 26 o 423.27 358.87 23.13
    3 6 26 < 16.96 10.48 18.50
    4 6 26 o 272.16 315.70 26.21
    1 7 26 o 120.27 94.64 17.73
    2 7 26 o 87.89 78.36 17.73
    3 7 26 < 36.23 6.23 20.82
    0 8 26 o 1486.73 1483.41 50.12
    1 8 26 o 141.09 147.88 20.05
    2 8 26 o 70.16 56.54 16.19
    3 8 26 < 50.11 26.78 17.73
    1 9 26 o 554.36 581.73 28.53
    2 9 26 o 76.32 29.83 22.36
    3 9 26 < 15.42 27.00 18.50
    0 10 26 o 1911.76 1995.34 57.07
    1 10 26 < 99.45 123.36 40.86
    2 10 26 o 316.88 392.47 26.98
    1 11 26 o 175.01 201.98 22.36
    2 11 26 < -17.73 0.48 20.04
    0 12 26 o 843.51 805.59 45.49
    1 12 26 < 19.27 25.36 18.50
    1 1 27 < 20.82 1.07 15.42
    2 1 27 o 124.89 88.06 16.96
    3 1 27 o 674.64 612.85 33.92
    0 2 27 o 1834.61 1823.92 45.50
    1 2 27 < 38.55 8.83 16.19
    2 2 27 o 1590.08 1580.28 33.93
    3 2 27 < 22.36 13.18 23.13
    1 3 27 < 40.86 31.92 13.88
    2 3 27 < 29.30 0.45 17.73
    3 3 27 < 44.71 14.60 21.59
    0 4 27 o 664.62 629.09 30.07
    1 4 27 < 42.40 22.63 16.19
    2 4 27 o 1742.77 1630.73 36.24
    3 4 27 o 121.04 109.43 22.36
    1 5 27 < 12.34 1.38 14.65
    2 5 27 o 156.50 110.89 17.73
    3 5 27 o 1822.97 1674.75 42.41
    0 6 27 o 439.47 419.30 29.30
    1 6 27 o 57.82 44.77 16.96
    2 6 27 o 933.73 833.31 30.84
    3 6 27 o 353.88 317.74 23.90
    1 7 27 o 576.71 482.36 26.21
    2 7 27 o 239.00 133.72 22.36
    3 7 27 o 886.70 871.94 29.30
    0 8 27 o 289.89 282.26 31.61
    1 8 27 < 48.57 62.20 20.04
    2 8 27 o 1067.17 1158.99 31.61
    2 9 27 < 36.23 18.35 23.13
    0 10 27 < 32.38 29.48 26.21
    1 10 27 < 59.36 65.36 20.04
    2 10 27 o 225.12 230.49 23.90
    1 11 27 o 78.64 57.50 20.04
    0 0 28 o 810.39 988.11 61.69
    1 0 28 < 67.84 83.20 23.90
    2 0 28 o 101.77 149.64 25.44
    3 0 28 o 134.92 161.60 26.21
    1 1 28 < 17.73 5.93 16.96
    2 1 28 < 19.27 9.00 16.96
    3 1 28 o 601.39 619.24 28.53
    0 2 28 o 949.16 870.83 33.93
    1 2 28 o 50.88 28.25 16.19
    2 2 28 o 97.14 37.69 17.73
    1 3 28 o 375.47 313.75 18.50
    2 3 28 o 134.15 119.30 23.13
    3 3 28 o 659.22 623.61 30.07
    0 4 28 o 414.03 480.34 28.53
    1 4 28 < 26.98 26.86 16.19
    2 4 28 o 1529.12 1459.97 39.33
    3 4 28 o 74.78 59.45 19.27
    1 5 28 o 114.87 71.85 17.73
    2 5 28 o 173.46 76.13 19.27
    0 6 28 o 1127.31 1094.99 47.04
    1 6 28 < 14.65 0.01 21.59
    2 6 28 o 1342.47 1259.46 43.95
    1 7 28 < 74.78 1.69 65.53
    2 7 28 < 26.21 0.12 19.27
    0 8 28 o 859.71 804.84 45.49
    1 8 28 < 13.88 4.53 19.27
    1 1 29 < 39.32 16.32 17.73
    2 1 29 o 64.76 35.88 17.73
    0 2 29 o 2537.37 2501.98 50.90
    1 2 29 o 158.05 111.05 23.13
    2 2 29 o 1070.25 1122.01 36.24
    1 3 29 < 26.21 9.41 20.82
    2 3 29 o 271.38 232.99 23.13
    0 4 29 o 138.77 148.96 25.44
    1 4 29 o 208.93 147.46 20.05
    2 4 29 o 1809.04 1508.88 40.10
    1 5 29 o 110.25 117.22 19.27
    1 7 29 < 59.36 120.67 37.78
    0 0 30 o 3049.68 3017.84 84.84
    1 0 30 < 41.63 5.86 24.67
    1 1 30 o 1470.46 1253.88 34.70
    0 2 30 o 518.89 578.07 33.92
    1 2 30 < 33.15 1.87 22.36
    0 4 30 o 232.84 297.04 33.15
_refine_special_details     ?
_reflns_number_total     3533
_reflns_number_gt     2787
_reflns_threshold_expression     'I>3\s(I)'
_refine_ls_structure_factor_coef     Fsqd
_refine_ls_R_factor_all     0.0373
_refine_ls_R_factor_gt     0.0258
_refine_ls_wR_factor_gt     0.0590
_refine_ls_wR_factor_ref     0.0615
_refine_ls_goodness_of_fit_ref     1.54
_refine_ls_goodness_of_fit_gt     1.68
_refine_ls_restrained_S_all     ?
_refine_ls_restrained_S_gt     ?
_refine_ls_number_reflns     3533
_refine_ls_number_parameters     195
_refine_ls_number_restraints     10
_refine_ls_number_constraints     75
_refine_ls_hydrogen_treatment     mixed
_refine_ls_weighting_scheme     sigma
_refine_ls_weighting_details     'w=1/(\s^2^(I)+0.0004I^2^)'
_atom_sites_solution_primary     'charge flipping'
_refine_ls_shift/su_max     0.0411
_refine_ls_shift/su_mean     0.0016
_refine_diff_density_max     0.27
_refine_diff_density_min     -0.25
_refine_ls_extinction_method
                      'B-C type 1 Lorentzian isotropic (Becker & Coppens, 1974)'
_refine_ls_extinction_coef       31E2(9)
_refine_ls_abs_structure_details     ?
_refine_ls_abs_structure_Flack     ?
_refine_ls_abs_structure_Rogers     ?
loop_
    _atom_type_symbol
    _atom_type_scat_dispersion_real
    _atom_type_scat_dispersion_imag
    _atom_type_scat_source
    C 0.0033 0.0016 'International Tables Vol C tables 4.2.6.8 and 6.1.1.1'
    H 0.0000 0.0000 'International Tables Vol C tables 4.2.6.8 and 6.1.1.1'
    Ca 0.2262 0.3064 'International Tables Vol C tables 4.2.6.8 and 6.1.1.1'
    O 0.0106 0.0060 'International Tables Vol C tables 4.2.6.8 and 6.1.1.1'
    Sr -1.5307 3.2498 'International Tables Vol C tables 4.2.6.8 and 6.1.1.1'
_computing_data_collection
;
APEX2 (Bruker, 2017)
;
_computing_cell_refinement     'SAINT (Bruker, 2017)'
_computing_data_reduction     'SAINT (Bruker, 2017)'
_computing_structure_solution
;
<i>SUPERFLIP</i> (Palatinus & Chapuis, 2007)
;
_computing_structure_refinement
;
<i>JANA</i>2006 (Pet\<r\'i\<cek <i>et al.</i>, 2014)
;
_computing_molecular_graphics
;
DIAMOND (Brandenburg, 2015)
;
_computing_publication_material     'publCIF (Westrip, 2010)'
loop_
    _restr_distance_atom_site_label_1
    _restr_distance_site_symmetry_1
    _restr_distance_atom_site_label_2
    _restr_distance_site_symmetry_2
    _restr_distance_target
    _restr_distance_target_weight_param
    O5 . H1o5 . 0.84 0.001
    O5 . H2o5 . 0.84 0.001
    O4 . H1o4 . 0.84 0.001
    O4 . H2o4 . 0.84 0.001
    O3 . H1o3 . 0.84 0.001
    O3 . H2o3 . 0.84 0.001
    Ow2 . H1ow2 . 0.84 0.001
    Ow2 . H2ow2 . 0.84 0.001
    Ow1 . H1ow1 . 0.84 0.001
    Ow1 . H2ow1 . 0.84 0.001
loop_
    _restr_angle_atom_site_label_1
    _restr_angle_site_symmetry_1
    _restr_angle_atom_site_label_2
    _restr_angle_site_symmetry_2
    _restr_angle_atom_site_label_3
    _restr_angle_site_symmetry_3
    _restr_angle_target
    _restr_angle_target_weight_param
    ? ? ? ? ? ? ? ?
loop_
    _restr_torsion_atom_site_label_1
    _restr_torsion_site_symmetry_1
    _restr_torsion_atom_site_label_2
    _restr_torsion_site_symmetry_2
    _restr_torsion_atom_site_label_3
    _restr_torsion_site_symmetry_3
    _restr_torsion_atom_site_label_4
    _restr_torsion_site_symmetry_4
    _restr_torsion_angle_target
    _restr_torsion_weight_param
    ? ? ? ? ? ? ? ? ? ?
loop_
    _restr_equal_distance_atom_site_label_1
    _restr_equal_distance_site_symmetry_1
    _restr_equal_distance_atom_site_label_2
    _restr_equal_distance_site_symmetry_2
    _restr_equal_distance_class_class_id
    _restr_equal_distance_class_target_weight_param
    ? ? ? ? ? ?
loop_
    _restr_equal_angle_atom_site_label_1
    _restr_equal_angle_site_symmetry_1
    _restr_equal_angle_atom_site_label_2
    _restr_equal_angle_site_symmetry_2
    _restr_equal_angle_atom_site_label_3
    _restr_equal_angle_site_symmetry_3
    _restr_equal_angle_class_class_id
    _restr_equal_angle_class_target_weight_param
    ? ? ? ? ? ? ? ?
loop_
    _restr_equal_torsion_atom_site_label_1
    _restr_equal_torsion_site_symmetry_1
    _restr_equal_torsion_atom_site_label_2
    _restr_equal_torsion_site_symmetry_2
    _restr_equal_torsion_atom_site_label_3
    _restr_equal_torsion_site_symmetry_3
    _restr_equal_torsion_atom_site_label_4
    _restr_equal_torsion_site_symmetry_4
    _restr_equal_torsion_class_class_id
    _restr_equal_torsion_class_target_weight_param
    ? ? ? ? ? ? ? ? ? ?
loop_
    _atom_site_type_symbol
    _atom_site_label
    _atom_site_fract_x
    _atom_site_fract_y
    _atom_site_fract_z
    _atom_site_U_iso_or_equiv
    _atom_site_adp_type
    _atom_site_calc_flag
    _atom_site_refinement_flags
    _atom_site_occupancy
    _atom_site_site_symmetry_multiplicity
    _atom_site_disorder_assembly
    _atom_site_disorder_group
    Ca Ca1 0.51172(3) 0.147275(10) 0.285280(8) 0.01318(7) Uani d . 0.7936(16) 8
                                                                               .
                                                                               .
    Sr Sr1 0.51172(3) 0.147275(10) 0.285280(8) 0.01318(7) Uani d . 0.2064(16) 8
                                                                               .
                                                                               .
    O O1 0.67331(12) 0.12224(5) 0.18768(4) 0.0183(3) Uani d . 1 8 . .
    O O2 0.34659(12) 0.11963(5) 0.18993(4) 0.0193(3) Uani d . 1 8 . .
    C C1 0.50850(17) 0.11708(6) 0.16238(5) 0.0157(4) Uani d . 1 8 . .
    C C2 0.49970(18) 0.10867(7) 0.09788(6) 0.0197(4) Uani d . 1 8 . .
    H H1c2 0.446005 0.152571 0.082499 0.0236 Uiso d . 1 8 . .
    C C3 0.3591(2) 0.05083(8) 0.08122(6) 0.0329(5) Uani d . 1 8 . .
    H H1c3 0.350464 0.047978 0.039391 0.0494 Uiso d . 1 8 . .
    H H2c3 0.410119 0.00765 0.096456 0.0494 Uiso d . 1 8 . .
    H H3c3 0.22658 0.059708 0.097106 0.0494 Uiso d . 1 8 . .
    C C4 0.7032(2) 0.09886(8) 0.07048(6) 0.0271(5) Uani d . 1 8 . .
    H H1c4 0.688453 0.096553 0.02877 0.0407 Uiso d . 1 8 . .
    H H2c4 0.789504 0.137344 0.080535 0.0407 Uiso d . 1 8 . .
    H H3c4 0.762668 0.056376 0.084481 0.0407 Uiso d . 1 8 . .
    O O3 0.49864(13) 0.02977(5) 0.30914(5) 0.0278(3) Uani d . 1 8 . .
    H H1o3 0.3934(13) 0.0071(7) 0.3132(7) 0.0417 Uiso d . 1 8 . .
    H H2o3 0.5919(16) 0.0012(6) 0.3097(7) 0.0417 Uiso d . 1 8 . .
    O O4 0.76561(13) 0.23946(5) 0.24874(4) 0.0186(3) Uani d . 1 8 . .
    H H1o4 0.734(2) 0.2655(6) 0.2217(4) 0.0279 Uiso d . 1 8 . .
    H H2o4 0.807(2) 0.2641(6) 0.2757(4) 0.0279 Uiso d . 1 8 . .
    O O5 0.52603(13) 0.22321(5) 0.36693(4) 0.0223(3) Uani d . 1 8 . .
    H H1o5 0.4290(15) 0.2502(6) 0.3690(7) 0.0335 Uiso d . 1 8 . .
    H H2o5 0.6251(14) 0.2493(6) 0.3680(6) 0.0335 Uiso d . 1 8 . .
    O O6 0.69194(12) 0.30554(5) 0.14705(4) 0.0194(3) Uani d . 1 8 . .
    O O7 0.36161(13) 0.30221(5) 0.15020(4) 0.0197(3) Uani d . 1 8 . .
    C C5 0.52316(17) 0.31043(6) 0.12361(5) 0.0151(3) Uani d . 1 8 . .
    C C6 0.51349(18) 0.33128(7) 0.06086(5) 0.0198(4) Uani d . 1 8 . .
    H H1c6 0.381257 0.317376 0.044996 0.0237 Uiso d . 1 8 . .
    C C7 0.5386(2) 0.40842(7) 0.05757(6) 0.0296(5) Uani d . 1 8 . .
    H H1c7 0.434506 0.430552 0.080392 0.0444 Uiso d . 1 8 . .
    H H2c7 0.669669 0.421115 0.072612 0.0444 Uiso d . 1 8 . .
    H H3c7 0.527634 0.423207 0.017606 0.0444 Uiso d . 1 8 . .
    C C8 0.6670(2) 0.29505(8) 0.02419(6) 0.0333(5) Uani d . 1 8 . .
    H H1c8 0.649839 0.308533 -0.015923 0.05 Uiso d . 1 8 . .
    H H2c8 0.800974 0.307583 0.037063 0.05 Uiso d . 1 8 . .
    H H3c8 0.649318 0.245608 0.027732 0.05 Uiso d . 1 8 . .
    O Ow1 0.22415(14) 0.42437(5) 0.19632(5) 0.0245(3) Uani d . 1 8 . .
    H H1ow1 0.1006(4) 0.4288(9) 0.1920(7) 0.0368 Uiso d . 1 8 . .
    H H2ow1 0.253(2) 0.3873(4) 0.1804(6) 0.0368 Uiso d . 1 8 . .
    O Ow2 0.81968(14) 0.43158(5) 0.19043(4) 0.0247(3) Uani d . 1 8 . .
    H H1ow2 0.787(2) 0.3938(4) 0.1763(6) 0.0371 Uiso d . 1 8 . .
    H H2ow2 0.793(2) 0.4272(9) 0.22542(17) 0.0371 Uiso d . 1 8 . .
loop_
    _atom_site_aniso_label
    _atom_site_aniso_U_11
    _atom_site_aniso_U_22
    _atom_site_aniso_U_33
    _atom_site_aniso_U_12
    _atom_site_aniso_U_13
    _atom_site_aniso_U_23
    _atom_site_aniso_type_symbol
    Ca1 0.01013(11) 0.01378(12) 0.01565(12) 0.00007(8) -0.00019(8) -0.00028(8)
                                                                              Ca
    Sr1 0.01013(11) 0.01378(12) 0.01565(12) 0.00007(8) -0.00019(8) -0.00028(8)
                                                                              Sr
    O1 0.0151(4) 0.0226(5) 0.0172(5) -0.0002(4) -0.0021(4) -0.0025(4) O
    O2 0.0155(5) 0.0251(5) 0.0174(5) -0.0001(4) 0.0011(4) -0.0033(4) O
    C1 0.0187(6) 0.0096(6) 0.0190(6) 0.0001(5) -0.0004(5) -0.0004(5) C
    C2 0.0224(7) 0.0211(7) 0.0155(6) -0.0011(6) -0.0007(5) 0.0007(5) C
    C3 0.0371(9) 0.0443(10) 0.0173(7) -0.0170(8) -0.0002(6) -0.0081(7) C
    C4 0.0282(8) 0.0356(9) 0.0174(7) -0.0058(7) 0.0041(6) -0.0059(7) C
    O3 0.0155(5) 0.0175(5) 0.0504(7) 0.0009(4) -0.0001(5) -0.0016(5) O
    O4 0.0240(5) 0.0167(5) 0.0151(5) -0.0007(4) -0.0006(4) 0.0003(4) O
    O5 0.0154(5) 0.0276(6) 0.0240(5) -0.0002(4) 0.0007(4) 0.0028(4) O
    O6 0.0168(4) 0.0239(5) 0.0176(5) 0.0003(4) -0.0022(4) 0.0013(4) O
    O7 0.0174(5) 0.0223(5) 0.0194(5) -0.0011(4) 0.0029(4) 0.0017(4) O
    C5 0.0179(6) 0.0107(6) 0.0167(6) -0.0006(5) 0.0000(5) -0.0013(5) C
    C6 0.0187(6) 0.0247(7) 0.0159(6) -0.0023(6) -0.0016(5) 0.0012(5) C
    C7 0.0421(9) 0.0257(8) 0.0210(7) 0.0039(7) -0.0007(6) 0.0075(6) C
    C8 0.0479(9) 0.0339(9) 0.0181(7) 0.0067(8) 0.0086(7) 0.0007(7) C
    Ow1 0.0189(5) 0.0206(6) 0.0341(6) -0.0002(4) 0.0022(4) -0.0031(5) O
    Ow2 0.0237(5) 0.0235(6) 0.0269(6) 0.0002(4) -0.0025(4) -0.0035(5) O
loop_
    _jana_atom_site_ADP_C_label
    _jana_atom_site_ADP_C_type_symbol
    _jana_atom_site_ADP_C_111
    _jana_atom_site_ADP_C_112
    _jana_atom_site_ADP_C_113
    _jana_atom_site_ADP_C_122
    _jana_atom_site_ADP_C_123
    _jana_atom_site_ADP_C_133
    _jana_atom_site_ADP_C_222
    _jana_atom_site_ADP_C_223
    _jana_atom_site_ADP_C_233
    _jana_atom_site_ADP_C_333
    ? ? ? ? ? ? ? ? ? ? ? ?
loop_
    _jana_atom_site_ADP_D_label
    _jana_atom_site_ADP_D_type_symbol
    _jana_atom_site_ADP_D_1111
    _jana_atom_site_ADP_D_1112
    _jana_atom_site_ADP_D_1113
    _jana_atom_site_ADP_D_1122
    _jana_atom_site_ADP_D_1123
    _jana_atom_site_ADP_D_1133
    _jana_atom_site_ADP_D_1222
    _jana_atom_site_ADP_D_1223
    _jana_atom_site_ADP_D_1233
    _jana_atom_site_ADP_D_1333
    _jana_atom_site_ADP_D_2222
    _jana_atom_site_ADP_D_2223
    _jana_atom_site_ADP_D_2233
    _jana_atom_site_ADP_D_2333
    _jana_atom_site_ADP_D_3333
    ? ? ? ? ? ? ? ? ? ? ? ? ? ? ? ? ?
loop_
    _jana_atom_site_ADP_E_label
    _jana_atom_site_ADP_E_type_symbol
    _jana_atom_site_ADP_E_11111
    _jana_atom_site_ADP_E_11112
    _jana_atom_site_ADP_E_11113
    _jana_atom_site_ADP_E_11122
    _jana_atom_site_ADP_E_11123
    _jana_atom_site_ADP_E_11133
    _jana_atom_site_ADP_E_11222
    _jana_atom_site_ADP_E_11223
    _jana_atom_site_ADP_E_11233
    _jana_atom_site_ADP_E_11333
    _jana_atom_site_ADP_E_12222
    _jana_atom_site_ADP_E_12223
    _jana_atom_site_ADP_E_12233
    _jana_atom_site_ADP_E_12333
    _jana_atom_site_ADP_E_13333
    _jana_atom_site_ADP_E_22222
    _jana_atom_site_ADP_E_22223
    _jana_atom_site_ADP_E_22233
    _jana_atom_site_ADP_E_22333
    _jana_atom_site_ADP_E_23333
    _jana_atom_site_ADP_E_33333
    ? ? ? ? ? ? ? ? ? ? ? ? ? ? ? ? ? ? ? ? ? ? ?
loop_
    _jana_atom_site_ADP_F_label
    _jana_atom_site_ADP_F_type_symbol
    _jana_atom_site_ADP_F_111111
    _jana_atom_site_ADP_F_111112
    _jana_atom_site_ADP_F_111113
    _jana_atom_site_ADP_F_111122
    _jana_atom_site_ADP_F_111123
    _jana_atom_site_ADP_F_111133
    _jana_atom_site_ADP_F_111222
    _jana_atom_site_ADP_F_111223
    _jana_atom_site_ADP_F_111233
    _jana_atom_site_ADP_F_111333
    _jana_atom_site_ADP_F_112222
    _jana_atom_site_ADP_F_112223
    _jana_atom_site_ADP_F_112233
    _jana_atom_site_ADP_F_112333
    _jana_atom_site_ADP_F_113333
    _jana_atom_site_ADP_F_122222
    _jana_atom_site_ADP_F_122223
    _jana_atom_site_ADP_F_122233
    _jana_atom_site_ADP_F_122333
    _jana_atom_site_ADP_F_123333
    _jana_atom_site_ADP_F_133333
    _jana_atom_site_ADP_F_222222
    _jana_atom_site_ADP_F_222223
    _jana_atom_site_ADP_F_222233
    _jana_atom_site_ADP_F_222333
    _jana_atom_site_ADP_F_223333
    _jana_atom_site_ADP_F_233333
    _jana_atom_site_ADP_F_333333
    ? ? ? ? ? ? ? ? ? ? ? ? ? ? ? ? ? ? ? ? ? ? ? ? ? ? ? ? ? ?
loop_
    _geom_bond_atom_site_label_1
    _geom_bond_atom_site_label_2
    _geom_bond_site_symmetry_1
    _geom_bond_site_symmetry_2
    _geom_bond_distance
    _geom_bond_publ_flag
    Ca1 Sr1 . . 0 ?
    Ca1 O3 . . 2.3719(10) yes
    Ca1 O2 . 6_555 2.3845(9) yes
    Ca1 O1 . 6_455 2.4091(8) yes
    Ca1 O5 . . 2.4209(10) yes
    Ca1 O2 . . 2.5457(9) yes
    Ca1 O1 . . 2.5714(9) yes
    Ca1 O4 . 6_455 2.5747(9) yes
    Ca1 O4 . . 2.6271(9) yes
    Sr1 O1 . . 2.5714(9) ?
    Sr1 O1 . 6_455 2.4091(8) ?
    Sr1 O2 . . 2.5457(9) ?
    Sr1 O2 . 6_555 2.3845(9) ?
    Sr1 O3 . . 2.3719(10) ?
    Sr1 O4 . . 2.6271(9) ?
    Sr1 O4 . 6_455 2.5747(9) ?
    Sr1 O5 . . 2.4209(10) ?
    O1 C1 . . 1.2587(14) ?
    O2 C1 . . 1.2644(15) ?
    C1 C2 . . 1.5160(18) ?
    C2 H1c2 . . 1 ?
    C2 C3 . . 1.526(2) ?
    C2 C4 . . 1.5210(18) ?
    C3 H1c3 . . 0.98 ?
    C3 H2c3 . . 0.98 ?
    C3 H3c3 . . 0.98 ?
    C4 H1c4 . . 0.98 ?
    C4 H2c4 . . 0.98 ?
    C4 H3c4 . . 0.98 ?
    O6 C5 . . 1.2624(14) ?
    O7 C5 . . 1.2603(15) ?
    C5 C6 . . 1.5225(18) ?
    C6 H1c6 . . 1 ?
    C6 C7 . . 1.524(2) ?
[truncated: 24,782 more chars]
