# Supplementary material for: Crystal structures of catena-poly[[μ-aqua-di­aqua(μ3-2-methyl­propano­ato-κ4 O:O,O′:O′)calcium] 2-methyl­propano­ate dihydrate], catena-poly[[μ-aqua-di­aqua­(μ3-2-methyl­propano­ato-κ4 O:O,O′:O′)strontium] 2-methyl­propano­ate dihydrate] and catena-poly[[μ-aqua-di­aqua­(μ3-2-methyl­propano­ato-κ4 O:O,O′:O′)(calcium/strontium)] 2-methyl­propano­ate dihydrate]
Source: Acta Crystallogr E Crystallogr Commun. 2020 Sep 25;76(Pt 10):1684–8. doi: 10.1107/S2056989020012888 (PMC7534227; doi:10.1107/S2056989020012888)
Supplement: Supplementary file 2 [file e-76-01684-Isup2.hkl]

#
# h,k,l, Fc-squared, Fo-squared, sigma(Fo-squared) and status flag
#
data_I
_shelx_title                             '   '
_shelx_refln_list_code                   4
_shelx_F_calc_maximum                    277.85
_exptl_crystal_F_000                     1312
_reflns_d_resolution_high                0.7699

loop_
 _symmetry_equiv_pos_as_xyz
 'x, y, z'
 '-x+1/2, -y, z+1/2'
 '-x, y+1/2, -z+1/2'
 'x+1/2, -y+1/2, -z'
 '-x, -y, -z'
 'x+1/2, y, -z+1/2'
 'x, -y+1/2, z+1/2'
 '-x+1/2, y+1/2, z'

_cell_length_a                           6.6662(2)
_cell_length_b                           19.5903(7)
_cell_length_c                           23.4286(8)
_cell_angle_alpha                        90
_cell_angle_beta                         90
_cell_angle_gamma                        90

_shelx_F_squared_multiplier              1.000

loop_
 _refln_index_h
 _refln_index_k
 _refln_index_l
 _refln_F_squared_calc
 _refln_F_squared_meas
 _refln_F_squared_sigma
 _refln_observed_status
   2   0   0  5441.89  4923.36    49.99 o
   4   0   0 35666.40 36244.70   379.08 o
   6   0   0 31184.50 30961.70   408.45 o
   8   0   0  4114.11  3925.27   112.79 o
   2   1   0  1626.26  1508.16    16.89 o
   4   1   0  1197.95  1160.63    19.18 o
   6   1   0  8459.18  7993.06   100.60 o
   8   1   0  1403.27  1309.28    34.52 o
   0   2   0 15148.00 13833.10   177.34 o
   2   2   0   227.83   218.58     9.20 o
   4   2   0   911.46   852.96    16.11 o
   6   2   0   232.84   343.57    15.34 o
   8   2   0   181.85   264.58    21.47 o
   2   3   0   776.55   829.29    17.64 o
   4   3   0    56.63    59.82     9.20 o
   6   3   0   808.55   812.99    23.78 o
   8   3   0   589.23   640.39    26.84 o
   0   4   0 39383.30 40910.00   514.97 o
   2   4   0  7681.19  7277.52    77.71 o
   4   4   0  3208.57  3069.80    39.14 o
   6   4   0  8346.13  8254.50    94.45 o
   8   4   0   421.17   443.28    29.14 o
   2   5   0  3028.75  2853.84    39.92 o
   4   5   0   178.40   168.72    12.27 o
   6   5   0  1442.84  1469.65    32.22 o
   8   5   0   909.29   836.75    42.18 o
   0   6   0  6953.91  6737.63    83.11 o
   2   6   0 37794.80 37007.50   340.40 o
   4   6   0   215.05   217.04    14.57 o
   6   6   0  3301.89  3234.74    50.64 o
   8   6   0  1168.38  1133.60    37.58 o
   2   7   0   993.64  1041.75    18.41 o
   4   7   0     9.48    23.77    12.27 <
   6   7   0   312.71   414.13    20.71 o
   8   7   0     4.61    25.31    18.41 <
   0   8   0   239.37   402.65    19.17 o
   2   8   0  4843.15  4813.71    48.38 o
   4   8   0  1905.18  1819.72    32.22 o
   6   8   0   351.36   404.16    20.71 o
   8   8   0   606.79   651.12    34.51 o
   2   9   0   295.22   362.76    15.34 o
   4   9   0   886.85   860.58    27.61 o
   6   9   0   637.03   571.37    23.01 o
   8   9   0  1218.74  1201.09    43.72 o
   0  10   0    12.05   161.81    17.64 o
   2  10   0  4668.10  4285.72    51.44 o
   4  10   0  5162.25  5056.95    72.92 o
   6  10   0   247.56   360.44    22.24 o
   2  11   0   298.08   346.65    16.87 o
   4  11   0  2329.78  2236.35    46.03 o
   6  11   0   495.64   586.70    30.68 o
   0  12   0  2705.78  2870.76    61.39 o
   2  12   0   270.86   329.78    17.64 o
   4  12   0  2244.12  2205.59    56.00 o
   6  12   0  3135.75  3153.14    69.05 o
   2  13   0   324.85   330.55    18.41 o
   4  13   0   167.71   185.59    24.54 o
   6  13   0   255.63   266.11    26.84 o
   0  14   0  1215.93  1208.90    36.82 o
   2  14   0   201.99   256.91    18.41 o
   4  14   0   233.19   214.73    30.68 o
   6  14   0   244.36   366.58    42.95 o
   2  15   0  1216.71  1094.56    26.08 o
   4  15   0   225.73   171.02    29.14 o
   6  15   0   213.20   273.78    39.11 o
   0  16   0   425.79   495.44    27.61 o
   2  16   0 12274.60 11977.30   122.95 o
   4  16   0  4133.70  3719.96   103.59 o
   6  16   0    66.89   117.33    31.44 o
   2  17   0    71.21   102.76    13.04 o
   4  17   0   109.54   106.60    19.94 o
   6  17   0     7.23    14.57    16.10 <
   0  18   0  1977.86  2148.67    55.23 o
   2  18   0    11.43    52.15    12.27 o
   4  18   0   437.29   585.93    37.58 o
   6  18   0    10.07    74.39    19.17 o
   2  19   0   305.46   352.01    23.77 o
   4  19   0    50.71    41.41    20.71 <
   0  20   0   780.40   714.04    35.28 o
   2  20   0   867.34   803.78    28.38 o
   4  20   0   235.46   314.43    32.21 o
   2  21   0   125.84   139.57    17.64 o
   4  21   0    16.44    49.85    22.24 <
   0  22   0  1337.76  1250.22    59.06 o
   2  22   0   196.23   248.47    22.24 o
   4  22   0    10.14    52.15    27.61 <
   2  23   0    32.42    42.18    16.10 <
   0  24   0  1207.08  1013.19    58.29 o
   2  24   0  1639.14  1594.64    42.95 o
   1   1   1   996.15   990.98     7.68 o
   2   1   1   123.75   146.48     4.60 o
   3   1   1  7439.62  7779.31    45.36 o
   4   1   1     0.24     6.14     4.60 <
   5   1   1     4.73     0.00     4.60 <
   6   1   1   404.22   477.03    13.04 o
   7   1   1    46.21    75.92     8.44 o
   8   1   1   462.98   490.83    16.87 o
   0   2   1 30479.60 30861.30   222.32 o
   1   2   1   571.43   550.11     8.44 o
   2   2   1 33773.60 33260.80   199.52 o
   3   2   1  2118.95  2239.30    17.65 o
   4   2   1  5473.09  5458.21    37.63 o
   5   2   1    96.08   134.21     7.67 o
   6   2   1  8530.37  8323.28    62.97 o
   7   2   1   734.40   686.42    16.11 o
   8   2   1  2124.85  2107.91    40.65 o
   1   3   1 11812.30 11729.30    69.60 o
   2   3   1   755.34   728.02    10.74 o
   3   3   1    21.90    30.68     5.37 o
   4   3   1  1246.61  1220.46    14.57 o
   5   3   1   583.30   587.49    13.04 o
   6   3   1   126.89   146.48     9.20 o
   7   3   1   258.58   305.99    15.34 o
   8   3   1   840.26   776.92    23.01 o
   0   4   1   176.25   153.40     7.67 o
   1   4   1  1191.10  1187.98    11.51 o
   2   4   1    33.50    38.34     5.37 o
   3   4   1   977.00   945.07    14.57 o
   4   4   1  3953.76  3920.80    33.01 o
   5   4   1  1390.31  1363.86    19.18 o
   6   4   1    64.09   147.24     9.97 o
   7   4   1   456.77   470.89    14.57 o
   8   4   1    35.03    67.49    16.10 o
   1   5   1 24979.90 25414.80   139.82 o
   2   5   1     9.90    15.34     5.37 <
   3   5   1  2058.75  2008.11    22.25 o
   4   5   1  1083.27  1053.94    16.11 o
   5   5   1  4800.42  4619.08    42.21 o
   6   5   1  1148.41  1177.36    19.94 o
   7   5   1   550.48   536.85    15.34 o
   8   5   1    39.52   144.94    20.71 o
   0   6   1 58428.00 62499.30   497.95 o
   1   6   1  7120.76  7281.70    46.16 o
   2   6   1   476.83   612.84    13.04 o
   3   6   1   228.96   233.15    11.50 o
   4   6   1     1.89    14.57     6.14 <
   5   6   1     1.89    19.17     6.90 <
   6   6   1  6080.97  6101.41    52.96 o
   7   6   1   670.47   645.77    19.94 o
   8   6   1    72.50   150.31    14.57 o
   1   7   1  2981.42  3289.15    26.10 o
   2   7   1    38.97    52.92     6.14 o
   3   7   1    77.89   116.57     9.97 o
   4   7   1    77.68    58.28     6.90 o
   5   7   1     7.84    12.27     6.90 <
   6   7   1  2053.87  1959.95    26.85 o
   7   7   1    12.16    46.01     9.20 o
   8   7   1    29.41    29.14    13.80 <
   0   8   1 19856.70 19283.50   166.10 o
   1   8   1    86.82   106.60     7.67 o
   2   8   1  4798.03  4650.81    36.86 o
   3   8   1   162.70   167.18    12.27 o
   4   8   1  2948.09  2821.47    31.46 o
   5   8   1    28.75    41.41     7.67 o
   6   8   1  2466.42  2391.19    32.22 o
   7   8   1    85.94   137.27    13.80 o
   8   8   1  1155.50  1054.59    32.98 o
   1   9   1   801.92  1018.67    17.64 o
   2   9   1     3.12     2.30     6.14 <
   3   9   1  1127.61  1214.28    23.01 o
   4   9   1    41.79    58.28     8.44 o
   5   9   1   963.18  1008.60    20.71 o
   6   9   1    19.28    44.48     9.20 o
   7   9   1   194.50   230.07    16.10 o
   8   9   1    30.87    69.02    17.64 o
   0  10   1 73369.40 77201.30   565.56 o
   1  10   1    63.80    94.33     7.67 o
   2  10   1    66.88    78.99     6.90 o
   3  10   1     3.92    -2.30     6.90 <
   4  10   1  3807.06  3810.19    46.81 o
   5  10   1     0.36    32.21     9.97 o
   6  10   1  3474.36  3371.25    42.97 o
   7  10   1   183.89   205.53    18.41 o
   1  11   1   501.72   525.38    12.27 o
   2  11   1   180.80   213.97     9.97 o
   3  11   1   654.76   622.78    16.87 o
   4  11   1   592.37   600.53    19.94 o
   5  11   1    82.77   126.54    10.74 o
   6  11   1  2138.73  1923.10    33.75 o
   7  11   1    47.46    70.55    14.57 o
   0  12   1  7194.58  7262.64    79.13 o
   1  12   1   134.60   171.02     9.97 o
   2  12   1  5211.69  4934.22    42.23 o
   3  12   1    78.22   111.20    10.74 o
   4  12   1  2863.93  2781.25    41.43 o
   5  12   1    90.53   105.83    12.27 o
   6  12   1   972.59   973.29    25.31 o
   7  12   1    20.26    39.11    13.80 <
   1  13   1   855.68   826.84    15.34 o
   2  13   1   271.81   303.70    12.27 o
   3  13   1  1884.59  1831.92    26.08 o
   4  13   1   414.32   458.62    23.77 o
   5  13   1   126.72   153.38    17.64 o
   6  13   1   504.59   554.49    23.01 o
   7  13   1   375.98   421.03    26.07 o
   0  14   1  2504.94  2522.01    37.60 o
   1  14   1   601.93   572.16    13.04 o
   2  14   1   578.85   631.97    15.34 o
   3  14   1   523.03   519.22    14.57 o
   4  14   1  1649.82  1583.99    42.96 o
   5  14   1   272.67   281.45    21.47 o
   6  14   1    23.19    47.55    14.57 o
   7  14   1     2.50    11.50    13.04 <
   1  15   1    41.47    46.01     7.67 o
   2  15   1   240.96   266.88    13.80 o
   3  15   1   806.83   787.68    16.87 o
   4  15   1    13.21    42.95    16.10 <
   5  15   1    11.81    88.96    19.17 o
   6  15   1    39.17    93.56    21.47 o
   0  16   1  2249.52  2259.34    37.59 o
   1  16   1    26.14    46.01     7.67 o
   2  16   1  5395.69  5471.12    49.89 o
   3  16   1    53.91    49.08    10.74 o
   4  16   1   400.18   542.21    28.38 o
   5  16   1     8.69    55.22    14.57 o
   6  16   1   241.05   274.55    24.54 o
   1  17   1  2285.65  2161.09    26.85 o
   2  17   1   147.09   178.69    11.50 o
   3  17   1     6.47    11.50     9.20 <
   4  17   1   260.58   261.51    22.24 o
   5  17   1   553.29   595.90    30.68 o
   6  17   1    32.81    52.15    13.04 o
   0  18   1  1527.42  1471.98    32.98 o
   1  18   1     1.11    13.80     8.44 <
   2  18   1  2769.77  2772.61    32.22 o
   3  18   1    49.49    51.38    11.50 o
   4  18   1  2694.42  2662.75    52.17 o
   5  18   1    25.59    28.37    17.64 <
   6  18   1   652.49   639.62    23.01 o
   1  19   1   116.96   160.28    13.04 o
   2  19   1    60.78    82.82    10.74 o
   3  19   1    61.47   111.20    11.50 o
   4  19   1    14.89    34.51    13.80 <
   5  19   1    27.22    70.55    16.87 o
   0  20   1     6.24    25.31    11.50 <
   1  20   1    26.15    22.24     9.20 <
   2  20   1   109.39   141.87    11.50 o
   3  20   1    12.47    11.50     9.20 <
   4  20   1   185.21   272.25    21.47 o
   5  20   1   162.77   203.99    20.71 o
   1  21   1   414.57   427.94    18.41 o
   2  21   1    10.39    14.57     8.44 <
   3  21   1     8.17    27.61     9.97 <
   4  21   1   142.21   214.73    21.47 o
   0  22   1   198.23   306.76    27.61 o
   1  22   1    21.68    39.11    10.74 o
   2  22   1   318.97   400.33    19.94 o
   3  22   1    15.90    26.84    10.74 <
   4  22   1  1974.50  1993.56    56.76 o
   1  23   1    11.48    21.47    11.50 <
   2  23   1    62.80    82.06    12.27 o
   3  23   1   238.33   263.81    21.47 o
   0  24   1   165.87   217.03    24.54 o
   1  24   1     1.01    33.74    13.04 <
   2  24   1  1091.51  1056.89    29.14 o
   1  25   1    48.54    81.29    13.80 o
   1   0   2  1138.23  1131.54    12.28 o
   2   0   2   104.07   144.95     7.67 o
   3   0   2  5029.02  5124.37    41.48 o
   4   0   2 12462.50 11981.30    96.92 o
   5   0   2    46.55    83.59     9.97 o
   6   0   2  3926.55  3729.32    50.65 o
   7   0   2   692.84   697.92    25.31 o
   8   0   2  1826.11  1728.15    50.62 o
   1   1   2 10807.60 10782.20    59.60 o
   2   1   2  2292.47  2307.82    15.35 o
   3   1   2 10460.40 11168.00    62.33 o
   4   1   2  1666.76  1496.02    14.58 o
   5   1   2   202.95   257.68     9.97 o
   6   1   2   373.07   367.36    12.27 o
   7   1   2   139.85   185.59    11.50 o
   8   1   2   246.65   293.72    18.41 o
   0   2   2   214.91   240.09     6.90 o
   1   2   2   468.95   466.43     7.67 o
   2   2   2   382.43   391.94     8.44 o
   3   2   2  1290.81  1423.15    13.04 o
   4   2   2   452.50   385.01     8.44 o
   5   2   2     2.25     4.60     5.37 <
   6   2   2   187.29   266.88    10.74 o
   7   2   2    52.00    97.39     9.97 o
   8   2   2   117.57   253.07    18.41 o
   1   3   2  7859.44  7549.18    47.03 o
   2   3   2   156.33   178.69     6.90 o
   3   3   2  1808.43  1927.48    19.18 o
   4   3   2    38.16    51.38     5.37 o
   5   3   2     4.45    13.04     6.14 <
   6   3   2    88.83   106.60     8.44 o
   7   3   2   254.10   338.97    16.10 o
   8   3   2    13.62    38.34    13.80 <
   0   4   2  4467.46  4885.80    42.31 o
   1   4   2  1437.99  1428.35    13.05 o
   2   4   2  2397.12  2153.21    19.19 o
   3   4   2    97.78   147.24     8.44 o
   4   4   2    62.59   102.76     6.90 o
   5   4   2    10.50    29.91     6.90 o
   6   4   2  4342.25  4235.97    39.90 o
   7   4   2   145.71   174.08    12.27 o
   8   4   2   199.38   226.23    19.17 o
   1   5   2  8175.81  8311.70    48.51 o
   2   5   2  1059.18  1020.36    15.34 o
   3   5   2   207.04   192.50     8.44 o
   4   5   2     1.45     6.14     5.37 <
   5   5   2  1451.63  1506.54    20.71 o
   6   5   2  1727.35  1676.06    23.01 o
   7   5   2     1.30     8.44     9.97 <
   8   5   2   372.30   381.92    23.77 o
   0   6   2    24.53    30.68     6.14 o
   1   6   2     0.23     3.83     3.83 <
   2   6   2 25461.80 24821.00   165.57 o
   3   6   2   279.16   276.86    11.50 o
   4   6   2   418.88   421.82    12.27 o
   5   6   2   153.57   184.82    11.50 o
   6   6   2  2336.21  2386.58    29.15 o
   7   6   2     8.86    45.25    10.74 o
   8   6   2   369.76   444.81    25.31 o
   1   7   2   680.51   748.67    10.74 o
   2   7   2   816.75   828.44    16.11 o
   3   7   2  1207.90  1325.57    23.01 o
   4   7   2    53.63    75.92     7.67 o
   5   7   2  1075.84  1060.02    18.41 o
   6   7   2   105.75   180.22    12.27 o
   7   7   2   205.68   270.71    15.34 o
   8   7   2    13.51    15.34    15.34 <
   0   8   2 15144.20 15446.50   136.49 o
   1   8   2     0.51    -3.83     5.37 <
   2   8   2   981.17   971.91    15.34 o
   3   8   2     0.06   -11.50     7.67 <
   4   8   2   537.45   592.86    14.57 o
   5   8   2   236.18   286.06    13.80 o
   6   8   2  1148.18  1180.41    24.54 o
   7   8   2   642.57   643.46    20.71 o
   8   8   2   431.38   477.02    29.91 o
   1   9   2 10805.90 11112.10    73.87 o
   2   9   2  1517.19  1562.00    18.41 o
   3   9   2  2401.11  2380.15    29.92 o
   4   9   2   321.63   373.49    16.11 o
   5   9   2  1481.82  1463.55    26.08 o
   6   9   2   279.50   341.27    16.10 o
   7   9   2   614.02   631.19    21.47 o
   8   9   2  1396.14  1287.02    35.28 o
   0  10   2 18696.90 18787.30   166.55 o
   1  10   2   881.65   948.09    16.11 o
   2  10   2  3374.00  3435.41    28.40 o
   3  10   2    65.71    54.45     8.44 o
   4  10   2  8721.46  8339.17    72.97 o
   5  10   2   577.09   565.24    21.47 o
   6  10   2  1613.24  1583.95    29.15 o
   7  10   2   691.24   652.67    23.01 o
   1  11   2  6886.64  7096.76    51.47 o
   2  11   2   354.82   388.84    10.74 o
   3  11   2  2760.48  2705.50    34.53 o
   4  11   2   193.84   223.93    16.10 o
   5  11   2  2722.15  2662.92    30.69 o
   6  11   2     0.70    28.37    10.74 <
   7  11   2   351.00   381.92    19.94 o
   0  12   2   244.82   355.08    17.64 o
   1  12   2     6.89    12.27     6.14 <
   2  12   2  2416.97  2373.93    25.32 o
   3  12   2  1057.72   965.69    21.48 o
   4  12   2   144.34   213.96    16.10 o
   5  12   2    97.74    94.33    11.50 o
   6  12   2   896.65   908.09    25.31 o
   7  12   2     0.53    20.71    11.50 <
   1  13   2   864.45   908.91    16.87 o
   2  13   2   100.86   133.44     9.20 o
   3  13   2  2565.51  2507.30    29.92 o
   4  13   2   143.22   190.19    16.10 o
   5  13   2   899.08   891.99    26.08 o
   6  13   2   767.33   733.20    24.54 o
   7  13   2    15.81    59.82    14.57 o
   0  14   2  4103.69  4055.54    50.66 o
   1  14   2   223.03   281.46    12.27 o
   2  14   2  1888.01  1895.61    23.78 o
   3  14   2    42.35    67.49     9.20 o
   4  14   2  1903.89  1825.69    39.12 o
   5  14   2  1326.89  1285.52    33.75 o
   6  14   2   960.11   971.75    32.21 o
   7  14   2   337.96   379.62    22.24 o
   1  15   2  9442.94  9489.66    69.14 o
   2  15   2    17.43    38.34     7.67 o
   3  15   2   733.56   742.42    17.64 o
   4  15   2   155.29   184.05    19.17 o
   5  15   2  3806.45  3780.29    60.61 o
   6  15   2   357.59   441.74    29.91 o
   0  16   2   368.52   380.39    19.94 o
   1  16   2    49.43    85.89     9.20 o
   2  16   2  5644.61  5561.13    52.96 o
   3  16   2    10.36    23.77     9.20 <
   4  16   2  1273.22  1325.40    41.42 o
   5  16   2   439.51   453.25    24.54 o
   6  16   2   234.52   263.81    25.31 o
   1  17   2   653.12   684.12    16.11 o
   2  17   2    20.91    32.98     8.44 o
   3  17   2    24.28    36.81     9.97 o
   4  17   2    14.49    17.64    10.74 <
   5  17   2    53.10   119.63    18.41 o
   6  17   2    98.90   110.43    16.87 o
   0  18   2  2364.15  2366.67    45.26 o
   1  18   2    46.15    61.35    10.74 o
   2  18   2   655.43   673.38    17.64 o
   3  18   2    19.45    17.64    10.74 <
   4  18   2  1555.07  1598.49    37.58 o
   5  18   2    56.75    73.62    18.41 o
   6  18   2   394.70   454.01    25.31 o
   1  19   2   139.77   175.62    13.04 o
   2  19   2     6.94    18.41     9.20 <
   3  19   2  1536.55  1501.08    26.85 o
   4  19   2   115.50   150.31    19.17 o
   5  19   2   217.36   249.24    23.77 o
   0  20   2     5.13    42.18    12.27 o
   1  20   2    18.10    26.84     9.20 <
   2  20   2  2939.40  2746.48    36.06 o
   3  20   2   243.03   243.11    15.34 o
   4  20   2  1084.66  1175.77    34.51 o
   5  20   2   168.39   161.05    19.17 o
   1  21   2   139.13   141.87    12.27 o
   2  21   2    46.98    49.08    10.74 o
   3  21   2     2.53    32.21     9.97 o
   4  21   2   497.28   527.64    32.98 o
   0  22   2   822.13   809.14    35.28 o
   1  22   2     4.55    17.64     9.97 <
   2  22   2    11.12    43.71     9.97 o
   3  22   2     0.01    28.37    10.74 <
   4  22   2    44.61   165.65    19.94 o
   1  23   2   172.91   170.25    16.10 o
   2  23   2    82.42   116.57    14.57 o
   3  23   2    72.52   117.33    16.10 o
   0  24   2  1031.31  1030.04    40.65 o
   1  24   2    46.82    55.98    15.34 o
   2  24   2  1505.30  1580.04    37.58 o
   1  25   2   265.84   310.59    22.24 o
   1   1   3    23.36    38.34     3.07 o
   2   1   3  2502.94  2511.39    18.43 o
   3   1   3 13017.60 13263.30    67.77 o
   4   1   3   410.71   450.97     7.67 o
   5   1   3     3.27    14.57     5.37 <
   6   1   3   182.22   197.86    12.27 o
   7   1   3   381.28   386.52    16.11 o
   8   1   3   925.98   908.08    23.78 o
   0   2   3 13124.30 13445.00   122.69 o
   1   2   3    71.02    88.96     4.60 o
   2   2   3 23678.20 23163.40   127.11 o
   3   2   3   161.51   205.53     7.67 o
   4   2   3  2259.43  2261.97    19.95 o
   5   2   3    34.25    55.22     6.90 o
   6   2   3  3356.15  3224.86    34.53 o
   7   2   3   656.10   648.83    19.94 o
   8   2   3   855.78   909.61    23.78 o
   1   3   3   788.98   850.88    11.51 o
   2   3   3    40.40    65.19     5.37 o
   3   3   3   714.32   631.28    13.04 o
   4   3   3   826.09   831.45    13.81 o
   5   3   3   599.85   645.01    13.81 o
   6   3   3  1752.22  1674.54    22.25 o
   7   3   3     4.28    36.81     9.97 o
   8   3   3   576.55   618.91    24.54 o
   0   4   3 60879.60 63051.00   497.97 o
   1   4   3   199.25   201.71     6.14 o
   2   4   3  1829.51  2011.45    21.49 o
   3   4   3   154.02   230.84     9.97 o
   4   4   3  1880.00  1849.73    19.95 o
   5   4   3  4658.87  4430.95    39.91 o
   6   4   3  1758.40  1758.92    25.31 o
   7   4   3   178.82   216.26    16.10 o
   8   4   3   480.64   477.02    23.01 o
   1   5   3 39649.90 40887.80   232.85 o
   2   5   3    33.78    47.55     6.90 o
   3   5   3  1289.59  1285.75    16.11 o
   4   5   3   548.98   522.30    11.50 o
   5   5   3  4462.26  4498.25    40.68 o
   6   5   3    66.04   107.36    11.50 o
   7   5   3   600.78   596.68    19.94 o
   8   5   3    88.10   122.70    16.10 o
   0   6   3  1621.86  1699.91    22.26 o
   1   6   3   107.01   133.44     6.90 o
   2   6   3   847.84   766.33    15.34 o
   3   6   3   541.43   539.19    13.04 o
   4   6   3    10.31    25.31     7.67 o
   5   6   3   700.29   694.87    17.64 o
   6   6   3   687.31   815.27    20.71 o
   7   6   3   532.59   536.08    19.17 o
   8   6   3    72.25   114.26    17.64 o
   1   7   3    56.56    34.51     6.14 o
   2   7   3     3.75     7.67     6.14 <
   3   7   3  1669.55  1707.79    23.02 o
   4   7   3   808.02   760.87    16.11 o
   5   7   3   747.40   738.59    17.64 o
   6   7   3  1082.13  1054.62    21.48 o
   7   7   3     4.97    59.82    10.74 o
   8   7   3   111.08   113.50    16.87 o
   0   8   3 13625.30 13885.50   113.28 o
   1   8   3   299.07   325.19     9.97 o
   2   8   3 12367.30 13170.30    84.66 o
   3   8   3    35.60    39.88     7.67 o
   4   8   3  9974.52  9735.42    73.00 o
   5   8   3    25.01    56.75     9.20 o
   6   8   3  3517.78  3372.10    40.66 o
   7   8   3     0.57    32.98    13.04 <
   8   8   3  1279.18  1188.06    36.05 o
   1   9   3  1689.78  1834.54    19.95 o
   2   9   3  1997.01  2058.62    21.48 o
   3   9   3   169.82   235.44    12.27 o
   4   9   3     3.79    -5.37     7.67 <
   5   9   3   524.90   549.13    18.41 o
   6   9   3   452.94   479.33    17.64 o
   7   9   3  1113.18  1220.27    36.82 o
   8   9   3   461.61   464.75    29.14 o
   0  10   3   696.22   651.97    22.24 o
   1  10   3    35.99    30.68     6.14 o
   2  10   3  6956.84  7150.25    53.77 o
   3  10   3   146.94   167.18    11.50 o
   4  10   3    84.88   177.15    12.27 o
   5  10   3   429.38   465.52    19.17 o
   6  10   3    13.75    62.88    11.50 o
   7  10   3   175.74   253.84    19.17 o
   1  11   3  1814.98  1847.47    20.72 o
   2  11   3   141.07   163.35     9.20 o
   3  11   3  8604.00  8343.30    67.60 o
   4  11   3   357.75   387.30    17.64 o
   5  11   3   530.81   631.19    16.87 o
   6  11   3    63.76   112.73    13.04 o
   7  11   3   190.22   208.60    18.41 o
   0  12   3    68.53   138.04    13.80 o
   1  12   3    16.02    21.47     6.14 o
   2  12   3  1771.44  1688.52    21.48 o
   3  12   3  1087.40  1062.34    19.18 o
   4  12   3  2938.46  2795.08    39.90 o
   5  12   3     6.28    26.84     9.20 <
   6  12   3   235.98   245.41    16.87 o
   7  12   3   445.61   466.29    22.24 o
   1  13   3  1070.98  1080.01    17.64 o
   2  13   3    19.96    28.37     6.90 o
   3  13   3  2249.69  2348.34    29.15 o
   4  13   3   303.98   384.99    19.17 o
   5  13   3   240.97   273.78    15.34 o
   6  13   3     5.38    41.41    14.57 <
   7  13   3  1187.04  1149.70    31.45 o
   0  14   3   485.56   443.30    17.64 o
   1  14   3     2.81     3.83     6.14 <
   2  14   3  1537.97  1462.84    22.25 o
   3  14   3   238.96   279.15    16.10 o
   4  14   3  1339.10  1340.00    26.85 o
   5  14   3    40.33    90.49    13.04 o
   6  14   3    32.42   105.83    17.64 o
   7  14   3    23.82    63.65    14.57 o
   1  15   3   137.13   202.46    11.50 o
   2  15   3   264.66   339.74    14.57 o
   3  15   3   224.19   284.52    14.57 o
   4  15   3   595.94   569.84    26.08 o
   5  15   3   434.47   536.84    25.31 o
   6  15   3   344.51   454.78    26.07 o
   0  16   3  1761.30  1837.99    34.52 o
   1  16   3   385.17   390.36    14.57 o
   2  16   3  3397.32  3449.77    39.90 o
   3  16   3    10.85    13.80     7.67 <
   4  16   3   193.48   273.78    21.47 o
   5  16   3   208.15   236.97    19.17 o
   6  16   3  1564.90  1618.41    46.02 o
   1  17   3  6085.39  5963.66    49.90 o
   2  17   3    34.09    76.69    10.74 o
   3  17   3   550.23   586.71    19.17 o
   4  17   3   318.78   349.71    21.47 o
   5  17   3  2891.16  2789.35    49.10 o
   6  17   3   352.81   367.35    22.24 o
   0  18   3   525.09   654.20    25.31 o
   1  18   3    24.10    36.04     8.44 o
   2  18   3  2431.25  2319.08    32.22 o
   3  18   3    55.31    92.79    13.04 o
   4  18   3   787.62   791.49    30.68 o
   5  18   3   575.90   542.98    31.44 o
   6  18   3   713.58   693.31    29.91 o
   1  19   3     0.20    27.61     8.44 o
   2  19   3    49.93    57.52    10.74 o
   3  19   3   154.43   216.26    14.57 o
   4  19   3     7.16    45.25    13.04 o
   5  19   3     3.09    39.88    15.34 <
   0  20   3  2606.40  2523.92    49.10 o
   1  20   3     4.92    18.41     9.20 <
   2  20   3   309.79   367.35    18.41 o
   3  20   3     1.04    17.64     9.20 <
   4  20   3  1131.38  1165.04    33.75 o
   5  20   3    87.95   110.43    19.17 o
   1  21   3  2763.70  2526.99    36.06 o
   2  21   3    59.65    77.46    11.50 o
   3  21   3   146.32   230.07    15.34 o
   4  21   3   489.85   527.64    30.68 o
   0  22   3  1309.44  1510.23    46.79 o
   1  22   3   241.27   230.84    16.10 o
   2  22   3   505.09   448.65    19.94 o
   3  22   3    73.64    69.79    12.27 o
   4  22   3  1625.61  1481.88    37.58 o
   1  23   3   768.96   773.85    26.84 o
   2  23   3     1.47    -1.53    10.74 <
   3  23   3    62.09    68.25    14.57 o
   0  24   3   832.34   809.13    36.81 o
   1  24   3    16.67    28.37    16.10 <
   2  24   3     2.27    61.35    16.10 o
   1  25   3   463.72   493.13    26.84 o
   0   0   4  2369.34  2377.88    26.90 o
   1   0   4  2654.28  2651.32    20.74 o
   2   0   4  3684.40  3645.59    33.03 o
   3   0   4   457.16   435.65    10.74 o
   4   0   4  2095.27  1832.98    21.48 o
   5   0   4  2558.51  2719.11    31.46 o
   6   0   4   124.42   144.94    13.04 o
   7   0   4    60.15    94.33    13.80 o
   8   0   4   310.84   333.60    28.38 o
   1   1   4 18281.10 17670.50    85.39 o
   2   1   4   165.09   200.17     6.14 o
   3   1   4 18409.50 19641.60   111.07 o
   4   1   4    74.14    81.29     6.14 o
   5   1   4  3675.17  3701.96    31.46 o
   6   1   4  1408.84  1317.78    22.24 o
   7   1   4   300.33   348.94    15.34 o
   8   1   4   215.82   292.95    16.87 o
   0   2   4   580.23   628.36    11.51 o
   1   2   4   837.37   818.68     9.97 o
   2   2   4  5824.22  5717.47    34.60 o
   3   2   4  1990.14  2087.94    19.18 o
   4   2   4   177.36   192.49     7.67 o
   5   2   4   750.68   690.28    13.81 o
   6   2   4   296.25   339.74    15.34 o
   7   2   4   290.47   336.67    17.64 o
   8   2   4   110.17   182.52    16.87 o
   1   3   4 14441.20 14550.00    95.87 o
   2   3   4   270.39   258.46     6.14 o
   3   3   4   104.87   175.62     9.97 o
   4   3   4   159.34   177.15     9.20 o
   5   3   4  3007.32  3024.70    32.23 o
   6   3   4  1590.49  1572.48    23.78 o
   7   3   4    49.78    64.42    11.50 o
   8   3   4    24.92    59.05    14.57 o
   0   4   4   673.69   788.66    16.11 o
   1   4   4  1947.93  1936.74    19.19 o
   2   4   4 10765.70 10158.20    67.76 o
   3   4   4    81.32   130.37     7.67 o
   4   4   4    33.91    51.38     8.44 o
   5   4   4   528.52   541.47    14.57 o
   6   4   4  1200.09  1149.75    20.71 o
   7   4   4    93.95   118.10    13.04 o
   8   4   4    76.31    85.12    18.41 o
   1   5   4  1000.40  1071.04    13.04 o
   2   5   4    95.34    98.93     7.67 o
   3   5   4 22419.30 22680.50   161.26 o
   4   5   4   258.99   282.23    12.27 o
   5   5   4     5.98    21.47     7.67 <
   6   5   4   942.94   903.51    21.48 o
   7   5   4   441.29   477.02    18.41 o
   8   5   4   211.61   202.46    17.64 o
   0   6   4     9.57    36.04     6.90 o
   1   6   4   987.88  1031.09    13.81 o
   2   6   4 15266.70 15313.60    94.80 o
   3   6   4  1020.32  1040.93    16.11 o
   4   6   4   683.83   675.71    16.11 o
   5   6   4   173.40   178.69    11.50 o
   6   6   4  1698.87  1622.35    31.45 o
   7   6   4   541.16   599.74    19.94 o
   8   6   4   351.46   444.81    25.31 o
   1   7   4  8309.63  8732.44    59.23 o
   2   7   4   626.59   625.89    13.04 o
   3   7   4   553.85   602.85    12.27 o
   4   7   4    19.70    17.64     6.14 <
   5   7   4  1013.05   991.74    19.94 o
   6   7   4    58.76   115.03    11.50 o
   7   7   4  2229.95  2171.64    38.35 o
   8   7   4    18.00     0.77    15.34 <
   0   8   4  8358.72  9005.95    79.22 o
   1   8   4   279.63   293.74    10.74 o
   2   8   4   922.50   988.76    17.64 o
   3   8   4   144.81   140.34     9.20 o
   4   8   4   230.79   259.98    11.50 o
   5   8   4   468.77   457.86    16.11 o
   6   8   4    87.66   163.35    13.80 o
   7   8   4   191.80   271.48    18.41 o
   8   8   4    78.26   153.38    22.24 o
   1   9   4  2087.47  1926.81    22.25 o
   2   9   4    54.69    78.99     6.90 o
   3   9   4 10557.40 10293.90    76.87 o
   4   9   4   463.14   440.99    13.04 o
   5   9   4   179.72   197.86    14.57 o
   6   9   4  1021.94  1018.55    19.94 o
   7   9   4  1966.01  1970.58    45.26 o
   8   9   4   283.85   331.30    29.14 o
   0  10   4 23256.10 24184.20   209.17 o
   1  10   4  2711.89  2736.66    27.63 o
   2  10   4  2665.76  2696.53    27.63 o
   3  10   4     0.70     7.67     6.90 <
   4  10   4  6200.15  6163.29    51.44 o
   5  10   4  1173.89  1167.40    23.78 o
   6  10   4  1790.27  1746.60    28.38 o
   7  10   4   135.86   189.42    19.94 o
   1  11   4  8687.30  8853.21    64.55 o
   2  11   4    24.94    33.74     6.14 o
   3  11   4  1806.23  1810.47    26.08 o
   4  11   4   582.11   558.34    15.34 o
   5  11   4  2744.38  2843.20    33.76 o
   6  11   4   936.94   905.79    23.01 o
   7  11   4   726.27   737.03    26.84 o
   0  12   4  6284.39  6404.31    72.19 o
   1  12   4   455.77   472.44    11.50 o
   2  12   4    48.06    47.55     6.90 o
   3  12   4   124.09   157.21    11.50 o
   4  12   4  1107.68  1183.50    23.01 o
   5  12   4   854.91   797.65    20.71 o
   6  12   4    99.47   121.93    12.27 o
   7  12   4   164.28   247.71    19.94 o
   1  13   4   499.03   559.88    13.81 o
   2  13   4   312.86   324.41    13.04 o
   3  13   4     1.01    -3.07     6.90 <
   4  13   4   174.36   177.15    13.80 o
   5  13   4    59.88    60.58    11.50 o
   6  13   4     0.13    23.77    12.27 <
   7  13   4     0.55    28.37    12.27 <
   0  14   4  2354.15  2367.68    40.66 o
   1  14   4     3.36     8.44     6.90 <
   2  14   4  2270.80  2239.43    26.85 o
   3  14   4    16.43    19.17     9.97 <
   4  14   4  1049.41  1009.37    23.01 o
   5  14   4   702.35   665.71    22.24 o
   6  14   4  1423.88  1360.67    36.05 o
   7  14   4     1.17    23.77    15.34 <
   1  15   4  7711.36  7771.57    59.90 o
   2  15   4   122.32   142.64    11.50 o
   3  15   4   473.83   466.30    16.11 o
   4  15   4     1.42    21.47    10.74 <
   5  15   4  3745.75  3606.08    57.54 o
   6  15   4   555.53   580.56    30.68 o
   0  16   4  1950.04  1861.06    34.52 o
   1  16   4   987.43   912.73    18.41 o
   2  16   4  1265.09  1342.30    23.78 o
   3  16   4     2.60    13.80     9.20 <
   4  16   4   309.44   329.77    21.47 o
   5  16   4   175.84   238.50    19.94 o
   6  16   4  1115.36  1231.00    40.65 o
   1  17   4  1511.82  1366.90    23.78 o
   2  17   4     0.13     7.67     9.97 <
   3  17   4    80.63    95.09    11.50 o
   4  17   4    47.98    52.15    15.34 o
   5  17   4   294.45   384.98    23.77 o
   6  17   4    97.16   118.87    19.94 o
   0  18   4   866.79   877.42    27.61 o
   1  18   4   248.32   277.62    13.80 o
   2  18   4  1218.09  1245.62    24.54 o
   3  18   4    30.01    24.54    10.74 <
   4  18   4  1518.64  1571.63    36.05 o
   5  18   4    13.51    55.22    15.34 o
   6  18   4   206.36   272.25    24.54 o
   1  19   4  2411.90  2302.95    32.22 o
   2  19   4   221.09   238.51    16.10 o
   3  19   4  1595.63  1548.64    29.15 o
   4  19   4   302.93   391.89    23.77 o
   5  19   4   979.49   947.20    44.48 o
   0  20   4   623.67   694.08    26.08 o
   1  20   4    42.16    59.82    10.74 o
   2  20   4  1989.14  1863.99    31.45 o
   3  20   4   101.92   109.67    13.04 o
   4  20   4  1601.55  1562.43    38.35 o
   5  20   4     9.55    45.25    16.87 <
   1  21   4   218.94   253.08    17.64 o
   2  21   4   215.67   214.73    16.10 o
   3  21   4    11.15    20.71     9.97 <
   4  21   4    98.21   105.06    19.17 o
   0  22   4    88.50   196.32    25.31 o
   1  22   4     1.96    19.17    11.50 <
   2  22   4     4.53    16.87     9.97 <
   3  22   4     2.21     3.83     9.97 <
   4  22   4    18.38    86.66    16.10 o
   1  23   4   550.13   592.83    26.84 o
   2  23   4    30.47    59.82    11.50 o
   3  23   4     0.64     9.20    12.27 <
   0  24   4     8.53    32.21    23.77 <
   1  24   4    40.67    35.28    19.94 <
   2  24   4   325.36   380.38    26.07 o
   1  25   4   844.41   832.91    34.51 o
   1   1   5  5748.00  5579.34    30.01 o
   2   1   5   960.19  1025.72    10.74 o
   3   1   5 23611.10 24794.10   126.66 o
   4   1   5    52.43    91.26     5.37 o
   5   1   5   261.14   273.79     8.44 o
   6   1   5   121.43   167.95     9.20 o
   7   1   5  1732.64  1675.24    26.85 o
   8   1   5    81.63   125.77    14.57 o
   0   2   5  2484.36  2596.29    27.65 o
   1   2   5    50.74    59.82     3.83 o
   2   2   5  4493.51  4807.78    31.50 o
   3   2   5   498.40   483.97     9.97 o
   4   2   5    42.44    23.01     5.37 o
   5   2   5   118.41   148.01     7.67 o
   6   2   5    65.81    72.85     8.44 o
   7   2   5   449.38   480.09    19.17 o
   8   2   5    47.65    51.38    14.57 o
   1   3   5    49.91    76.69     5.37 o
   2   3   5    27.74    37.58     4.60 o
   3   3   5  3526.96  3417.61    29.94 o
   4   3   5   124.05   185.59    12.27 o
   5   3   5   777.60   799.20    16.11 o
   6   3   5   439.91   449.42    16.11 o
   7   3   5    89.60   137.27    12.27 o
   8   3   5     3.08    42.18    12.27 o
   0   4   5  4495.98  4787.39    53.04 o
   1   4   5   768.33   784.79    11.51 o
   2   4   5   519.64   395.02     9.97 o
   3   4   5    68.34   108.13     7.67 o
   4   4   5   120.52   161.05    11.50 o
   5   4   5    72.04    90.49     9.20 o
   6   4   5   166.06   215.50    12.27 o
   7   4   5    90.72   121.93    12.27 o
   8   4   5   117.27   213.19    19.17 o
   1   5   5  1097.54  1041.90    14.58 o
   2   5   5   529.56   550.72    10.74 o
   3   5   5 10757.20 11330.90    73.83 o
   4   5   5     3.77     3.07     6.14 <
   5   5   5    54.36    65.95     9.20 o
   6   5   5   399.61   422.57    14.57 o
   7   5   5     0.29    52.91    13.04 o
   8   5   5    19.95    56.75    19.17 <
   0   6   5  4424.36  5331.05    54.55 o
   1   6   5    72.18    85.89     6.14 o
   2   6   5  5390.34  5843.57    43.02 o
   3   6   5   886.22   869.83    13.81 o
   4   6   5  2162.63  2043.10    26.09 o
   5   6   5   580.25   576.75    16.11 o
   6   6   5    11.39    40.64     9.20 o
   7   6   5    58.58    91.26    13.80 o
   8   6   5    38.85    47.55    19.17 <
   1   7   5 13659.00 13236.10    83.98 o
   2   7   5  2335.54  2285.32    24.56 o
   3   7   5 10629.50 10666.20    71.50 o
   4   7   5   448.42   460.93    10.74 o
   5   7   5  4873.67  4940.39    48.35 o
   6   7   5     3.22     7.67     9.97 <
   7   7   5   318.71   391.89    19.17 o
   8   7   5   780.23   686.41    41.42 o
   0   8   5  1321.49  1196.85    23.78 o
   1   8   5    35.27    55.22     7.67 o
   2   8   5 10182.30 10163.90    73.06 o
   3   8   5    69.06    75.15     8.44 o
   4   8   5   932.61   971.04    16.11 o
   5   8   5  1943.61  1851.82    25.31 o
   6   8   5   668.34   728.60    22.24 o
   7   8   5   339.08   384.22    21.47 o
   8   8   5   138.44   157.21    23.77 o
   1   9   5  2701.06  2635.48    31.47 o
   2   9   5    96.31   121.17     8.44 o
   3   9   5   433.55   403.41    12.27 o
   4   9   5   521.54   539.16    13.04 o
   5   9   5   155.63   186.35    13.04 o
   6   9   5   448.75   473.19    16.87 o
   7   9   5  1288.34  1336.11    36.05 o
   0  10   5  3178.48  3005.67    46.82 o
   1  10   5    60.41    66.72     7.67 o
   2  10   5   162.42   204.00     9.97 o
   3  10   5    41.05    23.77     7.67 o
   4  10   5     4.69    18.41     7.67 <
   5  10   5   109.01   122.70     9.97 o
   6  10   5   929.36   970.98    21.48 o
   7  10   5   198.59   194.02    21.47 o
   1  11   5  2966.33  2916.20    29.93 o
   2  11   5   316.70   322.11    11.50 o
   3  11   5  4826.71  4647.76    45.29 o
   4  11   5   777.11   759.31    17.64 o
   5  11   5  1098.90  1204.96    21.48 o
   6  11   5   305.57   344.34    18.41 o
   7  11   5   672.38   770.77    32.21 o
   0  12   5   233.52   338.98    17.64 o
   1  12   5    40.92    59.05     7.67 o
   2  12   5   933.83   888.98    16.11 o
   3  12   5   461.34   427.95    13.80 o
   4  12   5  1233.34  1248.72    23.78 o
   5  12   5   341.73   379.62    16.87 o
   6  12   5    97.39   122.70    15.34 o
   7  12   5   827.53   768.48    32.21 o
   1  13   5  1396.12  1444.44    20.71 o
   2  13   5     0.77     3.07     6.90 <
   3  13   5   722.48   752.40    17.64 o
   4  13   5    79.99    90.49    10.74 o
   5  13   5   331.94   363.52    18.41 o
   6  13   5   525.72   562.92    24.54 o
   7  13   5  1023.80  1061.48    37.58 o
   0  14   5   594.63   609.74    21.48 o
   1  14   5    15.86    16.87     7.67 <
   2  14   5   374.60   401.10    14.57 o
   3  14   5    14.60     8.44     8.44 <
   4  14   5   340.14   403.40    17.64 o
   5  14   5    63.70    82.06    13.04 o
   6  14   5    48.74    85.89    15.34 o
   7  14   5   160.16   208.59    21.47 o
   1  15   5   819.14   832.18    19.17 o
   2  15   5   101.46   123.47    10.74 o
   3  15   5   417.88   434.08    16.87 o
   4  15   5   348.84   329.01    19.17 o
   5  15   5   925.28   984.02    26.84 o
   6  15   5   682.93   631.96    25.31 o
   0  16   5  1791.21  1852.57    37.59 o
   1  16   5     0.20    10.74     8.44 <
   2  16   5  2463.35  2427.34    31.45 o
   3  16   5   430.63   409.54    16.87 o
   4  16   5   348.56   359.68    27.61 o
   5  16   5     0.61    59.82    13.80 o
   6  16   5  1373.71  1403.61    42.95 o
   1  17   5  6938.27  6898.65    61.42 o
   2  17   5     0.03    -6.14     9.20 <
   3  17   5   920.44   924.21    25.31 o
   4  17   5     8.75     6.90    13.04 <
   5  17   5  3682.77  3411.83    58.31 o
   6  17   5   585.04   513.07    28.38 o
   0  18   5   364.12   444.05    29.91 o
   1  18   5   207.12   235.44    13.80 o
   2  18   5   848.34   914.99    23.78 o
   3  18   5    17.37     4.60    11.50 <
   4  18   5    24.79    30.68    16.87 <
   5  18   5   636.47   609.71    29.91 o
   1  19   5  1227.53  1200.37    23.78 o
   2  19   5    29.02    30.68    11.50 <
   3  19   5    59.20    98.93    13.04 o
   4  19   5     5.97    34.51    13.80 <
   5  19   5   696.41   771.54    39.11 o
   0  20   5  1885.78  1743.55    41.42 o
   1  20   5   128.87   150.31    13.04 o
   2  20   5     9.32    36.81    10.74 o
   3  20   5     0.04    23.77    12.27 <
   4  20   5   608.85   648.06    28.38 o
   5  20   5    59.73    59.82    19.17 o
   1  21   5  1680.98  1624.59    32.22 o
   2  21   5    35.98    50.61    10.74 o
   3  21   5    77.38   118.87    16.10 o
   4  21   5    12.34    41.41    14.57 <
   0  22   5  8012.80  7406.20   129.73 o
   1  22   5   157.85   180.99    16.87 o
   2  22   5   444.06   438.68    22.24 o
   3  22   5    10.35    35.28    12.27 <
   4  22   5  1421.32  1337.65    36.82 o
   1  23   5  1548.52  1517.16    39.88 o
   2  23   5    14.38    28.37    12.27 <
   3  23   5  1490.60  1488.76    41.42 o
   0  24   5  1005.46  1154.28    69.03 o
   1  24   5     1.65    13.04    17.64 <
   2  24   5     0.06    49.08    13.80 o
   0   0   6  4146.95  4771.25    49.97 o
   1   0   6  1158.87  1209.33    13.04 o
   2   0   6  2410.16  2790.21    29.17 o
   3   0   6   134.64   180.22     9.97 o
   4   0   6  4973.85  4992.59    45.30 o
   5   0   6  1314.64  1176.67    19.94 o
   6   0   6  1307.97  1259.46    22.24 o
   7   0   6     3.87   -23.77    12.27 <
   8   0   6   518.04   562.15    34.51 o
   1   1   6  2315.58  2291.09    15.36 o
   2   1   6   130.33   155.68     5.37 o
   3   1   6  4248.56  4357.37    29.94 o
   4   1   6   889.28   955.72    12.27 o
   5   1   6  2622.72  2716.80    22.25 o
   6   1   6   534.88   475.50    11.50 o
   7   1   6   600.80   650.36    19.17 o
   8   1   6   269.92   262.28    18.41 o
   0   2   6   208.74   293.75     8.44 o
   1   2   6   250.13   260.00     5.37 o
   2   2   6     5.21    12.27     3.83 o
   3   2   6    12.84    20.71     5.37 o
   4   2   6  4740.87  4808.01    38.38 o
   5   2   6     9.04    17.64     5.37 o
   6   2   6   198.32   242.34    12.27 o
   7   2   6   209.65   271.48    13.04 o
   8   2   6   166.34   165.65    17.64 o
   1   3   6  4936.38  4498.78    31.51 o
   2   3   6   577.82   552.27    10.74 o
   3   3   6  6149.89  6963.61    45.32 o
   4   3   6   599.43   569.10    12.27 o
   5   3   6  2219.33  2211.01    27.62 o
   6   3   6   966.35   960.27    17.64 o
   7   3   6   160.70   217.03    12.27 o
   8   3   6    20.76     0.00    13.04 <
   0   4   6    12.53     9.20     5.37 <
   1   4   6   375.59   368.93     8.44 o
   2   4   6 13696.00 13792.30    95.54 o
   3   4   6   903.93   869.08    13.04 o
   4   4   6   790.52   762.40    18.41 o
   5   4   6   369.82   393.43    14.57 o
   6   4   6   392.67   397.26    14.57 o
   7   4   6   244.10   233.14    12.27 o
   8   4   6    95.53   133.44    17.64 o
   1   5   6  7197.00  6720.64    48.45 o
   2   5   6   609.26   586.01    12.27 o
   3   5   6 15787.70 15751.20    98.56 o
   4   5   6    89.59   102.76     9.97 o
   5   5   6  1023.24  1047.74    19.94 o
   6   5   6    11.89    26.07     8.44 o
   7   5   6  1324.02  1378.31    22.24 o
   8   5   6    45.42    65.95    17.64 o
   0   6   6  1242.73  1236.03    21.48 o
   1   6   6   605.29   592.16    13.04 o
   2   6   6  4148.08  4344.43    39.93 o
   3   6   6   972.75   945.78    13.81 o
   4   6   6    67.00   102.76     8.44 o
   5   6   6   493.92   520.75    16.87 o
   6   6   6   368.62   435.61    15.34 o
   7   6   6  1870.93  1803.35    33.75 o
   8   6   6    35.06    49.08    16.87 <
   1   7   6 13409.30 13159.50    83.96 o
   2   7   6   122.16   134.98    10.74 o
   3   7   6   182.24   225.47     9.97 o
   4   7   6   175.27   218.57     9.20 o
   5   7   6  1975.64  2029.81    28.38 o
   6   7   6    26.37    39.88    11.50 o
   7   7   6   404.67   458.61    25.31 o
   8   7   6    26.06    40.64    13.80 <
   0   8   6  2236.34  2439.61    34.53 o
   1   8   6    55.90    70.55     7.67 o
   2   8   6  2857.86  2938.57    29.93 o
   3   8   6   967.09   952.66    16.87 o
   4   8   6   674.83   619.71    13.04 o
   5   8   6   517.37   505.41    16.11 o
   6   8   6   224.03   271.48    19.94 o
   7   8   6    48.10    96.63    15.34 o
   8   8   6     4.24    -4.60    12.27 <
   1   9   6  3653.58  3549.58    35.31 o
   2   9   6   583.29   572.94    13.81 o
   3   9   6 18727.20 18281.50   123.19 o
   4   9   6    46.25    49.08     7.67 o
   5   9   6  1057.72  1075.34    20.71 o
   6   9   6    35.48    69.02    11.50 o
   7   9   6  1563.02  1569.33    40.65 o
   0  10   6 10822.80 10651.30   116.13 o
   1  10   6   101.74   128.07     9.20 o
   2  10   6   610.01   589.81    15.34 o
   3  10   6   912.62   879.00    17.64 o
   4  10   6     0.46     5.37     6.90 <
   5  10   6   256.21   255.38    12.27 o
   6  10   6   303.58   329.00    21.47 o
   7  10   6   338.51   387.29    28.38 o
   1  11   6  1342.16  1297.96    20.71 o
   2  11   6    15.96    29.91     6.90 o
   3  11   6   409.69   440.99    16.87 o
   4  11   6    11.46    15.34     6.90 <
   5  11   6  1584.77  1580.90    23.78 o
   6  11   6   431.40   438.68    18.41 o
   7  11   6    70.98    72.85    19.17 o
   0  12   6 11949.30 12089.50   118.41 o
   1  12   6   205.62   201.70    11.50 o
   2  12   6    25.37    35.28     6.90 o
   3  12   6    63.61    78.99     9.20 o
   4  12   6   473.32   479.33    17.64 o
   5  12   6    15.96     8.44     9.97 <
   6  12   6  1068.77  1031.59    29.15 o
   7  12   6     0.05    67.49    21.47 o
   1  13   6   441.09   444.83    15.34 o
   2  13   6   150.21   210.13    11.50 o
   3  13   6   333.84   360.45    15.34 o
   4  13   6     5.86    14.57     8.44 <
   5  13   6   278.43   321.33    16.87 o
   6  13   6    89.84   123.47    15.34 o
   7  13   6    15.80   103.53    23.77 o
   0  14   6   329.35   401.10    24.54 o
   1  14   6     5.13     3.83     6.90 <
   2  14   6  1499.43  1465.89    23.01 o
   3  14   6    51.22    72.85     9.97 o
   4  14   6     8.22     4.60     9.20 <
   5  14   6   658.08   581.34    22.24 o
   6  14   6   212.76   274.55    23.77 o
   7  14   6     1.80    60.58    19.94 o
   1  15   6  1419.63  1463.56    24.55 o
   2  15   6   139.49   148.78    13.80 o
   3  15   6    83.22   118.87    13.04 o
   4  15   6    11.26    19.94    11.50 <
   5  15   6  1064.70  1092.95    27.61 o
   6  15   6   224.55   255.38    21.47 o
   0  16   6  3404.22  3208.90    57.55 o
   1  16   6    30.61    41.41     9.97 o
   2  16   6    23.88    42.95     9.20 o
   3  16   6    32.72    28.37    10.74 <
   4  16   6     1.53     3.83    11.50 <
   5  16   6   152.50   145.71    15.34 o
   6  16   6   836.80   805.30    29.91 o
   1  17   6   889.57   923.45    23.01 o
   2  17   6     4.44    13.80     9.20 <
   3  17   6     8.24    25.31    11.50 <
   4  17   6   185.50   194.79    19.17 o
   5  17   6   527.26   600.50    24.54 o
   6  17   6   532.43   378.09    36.81 o
   0  18   6   282.98   328.24    26.84 o
   1  18   6   126.40   134.21    12.27 o
   2  18   6    70.38    96.63    13.04 o
   3  18   6     0.61    12.27    13.04 <
   4  18   6   138.69   168.71    19.17 o
   5  18   6   864.94   794.56    29.91 o
   1  19   6  5276.70  5088.12    62.93 o
   2  19   6    10.74    13.04     9.97 <
   3  19   6  2184.11  2060.41    39.89 o
   4  19   6   227.00   275.32    22.24 o
   5  19   6  2120.76  2087.18    52.93 o
   0  20   6  2438.86  2270.69    47.56 o
   1  20   6    36.65    46.01    10.74 o
   2  20   6   207.95   230.84    16.87 o
   3  20   6   253.45   278.38    18.41 o
   4  20   6   830.76   844.41    31.44 o
   5  20   6   416.50   470.12    29.14 o
   1  21   6  1616.81  1653.72    32.22 o
   2  21   6    19.14    33.74    12.27 <
   3  21   6   525.94   587.46    25.31 o
   4  21   6     0.02    36.81    15.34 <
   0  22   6   836.89   822.94    41.42 o
   1  22   6     9.69     6.14    11.50 <
   2  22   6    73.10    89.73    13.80 o
   3  22   6     1.39    19.17    13.80 <
   4  22   6    47.12   104.30    17.64 o
   1  23   6   397.80   389.59    26.08 o
   2  23   6     0.05     0.00    12.27 <
   3  23   6    51.77   136.51    17.64 o
   0  24   6   507.88   407.23    48.32 o
   1  24   6    10.43    25.31    14.57 <
   2  24   6    96.49   116.57    16.10 o
   1   1   7  2828.87  2708.27    17.66 o
   2   1   7   369.20   414.93     7.67 o
   3   1   7 29899.10 31180.90   172.42 o
   4   1   7   432.67   426.42     9.97 o
   5   1   7   481.34   552.20    10.74 o
   6   1   7     0.22    12.27     6.14 <
   7   1   7  1346.67  1340.73    25.31 o
   8   1   7    24.44    55.98    13.04 o
   0   2   7  2956.82  2929.88    29.18 o
   1   2   7   661.07   685.79     8.44 o
   2   2   7   125.65    90.50     5.37 o
   3   2   7  6133.33  6378.01    44.55 o
   4   2   7  1297.86  1265.70    15.34 o
   5   2   7     0.60     8.44     6.14 <
   6   2   7   294.90   305.23    11.50 o
   7   2   7   542.46   542.22    16.11 o
   8   2   7    48.65    83.59    14.57 o
   1   3   7  1099.86  1052.64    12.28 o
   2   3   7    56.20    61.35     5.37 o
   3   3   7 16402.70 16794.00    97.05 o
   4   3   7     9.97    26.07     6.14 o
   5   3   7  1258.73  1313.95    19.94 o
   6   3   7    18.68    34.51     7.67 o
   7   3   7  1205.10  1183.47    20.71 o
   8   3   7    40.19    38.34    12.27 o
   0   4   7    23.20    21.47     6.14 o
   1   4   7   658.20   693.43    11.51 o
   2   4   7  1228.24  1159.21    15.34 o
   3   4   7     0.45     3.83     5.37 <
   4   4   7     8.27    25.31     6.90 o
   5   4   7   253.99   312.13    13.80 o
   6   4   7   136.51   154.15     9.97 o
   7   4   7   271.55   322.87    14.57 o
   8   4   7   117.22   107.36    15.34 o
   1   5   7  4031.86  3940.60    34.56 o
   2   5   7     2.29    -1.53     6.14 <
   3   5   7   408.66   436.40    10.74 o
   4   5   7   514.59   517.70    15.34 o
   5   5   7     0.82    14.57     9.20 <
   6   5   7    78.89    99.69     9.97 o
   7   5   7   198.15   269.95    13.80 o
   8   5   7    25.97    39.11    12.27 o
   0   6   7 14292.30 15067.30   147.99 o
   1   6   7    10.41     3.07     6.14 <
   2   6   7 11462.80 12399.80    86.17 o
   3   6   7   188.89   197.10     8.44 o
   4   6   7  2477.56  2478.22    27.62 o
   5   6   7  2612.70  2452.76    34.52 o
   6   6   7   383.44   408.77    16.87 o
   7   6   7  1256.84  1193.45    26.08 o
   8   6   7   312.41   336.67    19.17 o
   1   7   7 32679.30 32663.50   192.10 o
   2   7   7    10.53     9.97     6.90 <
   3   7   7  3180.08  3148.77    29.16 o
   4   7   7    35.21    26.84     6.90 o
   5   7   7  9746.87  9597.18    86.79 o
   6   7   7   175.84   197.09    13.04 o
   7   7   7  2372.01  2197.74    39.12 o
   8   7   7    42.39    38.34    15.34 <
   0   8   7  7855.14  7826.62    81.48 o
   1   8   7  1820.23  1824.58    23.79 o
   2   8   7     1.64     8.44     6.14 <
   3   8   7     7.78    13.04     6.90 <
   4   8   7  1159.07  1162.06    16.87 o
   5   8   7  1466.09  1312.43    23.78 o
   6   8   7    21.85    36.04     8.44 o
   7   8   7  1225.53  1178.86    35.28 o
   1   9   7  6778.20  7022.50    55.31 o
   2   9   7   418.27   427.96    13.04 o
   3   9   7  2839.41  2764.67    30.69 o
   4   9   7     3.93    10.74     6.90 <
   5   9   7  2091.61  2027.50    30.68 o
   6   9   7   132.00   159.51    16.10 o
   7   9   7   990.80   952.57    33.75 o
   0  10   7  9277.03  9323.14    93.78 o
   1  10   7    20.04    21.47     6.14 o
   2  10   7   412.17   418.75    16.11 o
   3  10   7   373.43   374.26    13.04 o
   4  10   7    63.17    93.56     9.20 o
   5  10   7     7.50    25.31     7.67 o
   6  10   7  1392.17  1333.07    32.98 o
   7  10   7   254.05   262.28    23.01 o
   1  11   7  1553.16  1532.75    22.25 o
   2  11   7    23.77    23.01     7.67 <
   3  11   7   483.81   470.90    14.57 o
   4  11   7   314.18   326.71    15.34 o
   5  11   7  2652.47  2587.66    29.92 o
   6  11   7    85.97    85.89    16.87 o
   7  11   7   177.95   217.03    26.84 o
   0  12   7  5244.74  5156.92    62.95 o
   1  12   7   717.29   731.71    16.11 o
   2  12   7    57.19    64.42     8.44 o
   3  12   7    53.14    69.79     9.20 o
   4  12   7   870.43   842.91    18.41 o
   5  12   7    90.06   124.24    10.74 o
   6  12   7   143.88   199.39    15.34 o
   7  12   7  1058.49   959.48    42.95 o
   1  13   7  6351.16  6183.31    54.52 o
   2  13   7     3.12     6.14     6.90 <
   3  13   7    43.18    44.48     9.97 o
   4  13   7   393.39   364.29    19.94 o
   5  13   7  1591.47  1491.13    26.85 o
   6  13   7   148.97   128.07    18.41 o
   7  13   7  1645.16  1604.61    54.46 o
   0  14   7  2691.15  2863.42    51.41 o
   1  14   7    83.71    92.79     9.97 o
   2  14   7    38.26    43.71     8.44 o
   3  14   7     1.33     2.30     8.44 <
   4  14   7   644.84   607.42    19.94 o
   5  14   7   628.76   621.99    20.71 o
   6  14   7    93.45    92.79    18.41 o
   1  15   7  1011.47  1001.71    20.71 o
   2  15   7    73.00    87.42    10.74 o
   3  15   7  1052.89  1020.11    23.78 o
   4  15   7    43.95    56.75    13.04 o
   5  15   7   228.16   295.26    16.10 o
   6  15   7     4.94    42.94    15.34 <
   0  16   7   238.34   253.85    22.24 o
   1  16   7    56.01    64.42    10.74 o
   2  16   7   164.73   190.96    13.04 o
   3  16   7   336.45   396.49    20.71 o
   4  16   7   229.22   291.42    19.94 o
   5  16   7    57.23    88.96    12.27 o
   6  16   7   115.69   134.21    21.47 o
   1  17   7  4162.53  4044.77    49.11 o
   2  17   7   292.71   326.70    17.64 o
   3  17   7  2925.07  2714.30    43.73 o
   4  17   7   142.98   151.84    15.34 o
   5  17   7  1860.23  1800.26    36.82 o
   6  17   7   417.53   452.48    31.44 o
   0  18   7   233.27   238.51    23.01 o
   1  18   7     5.07     7.67     9.20 <
   2  18   7   745.14   720.17    23.01 o
   3  18   7   220.21   255.38    18.41 o
   4  18   7   221.56   257.68    19.17 o
   5  18   7   495.83   518.44    24.54 o
   1  19   7   193.28   255.38    16.87 o
   2  19   7    48.43    61.35    11.50 o
   3  19   7   215.33   268.41    19.17 o
   4  19   7     3.42    10.74    11.50 <
   5  19   7   326.35   361.98    23.01 o
   0  20   7    71.69    52.15    16.87 o
   1  20   7   115.43   131.90    17.64 o
   2  20   7   550.73   572.13    22.24 o
   3  20   7   108.72   119.63    15.34 o
   4  20   7    54.14    50.61    13.80 o
   1  21   7   449.08   521.51    23.77 o
   2  21   7    34.95    57.52    12.27 o
   3  21   7   500.83   533.78    25.31 o
   4  21   7     1.54    13.04    13.80 <
   0  22   7  1326.02  1265.55    49.85 o
   1  22   7    11.88    23.01    12.27 <
   2  22   7    42.02    75.92    13.80 o
   3  22   7   178.39   200.16    22.24 o
   1  23   7   385.80   400.33    26.07 o
   2  23   7    66.28   100.46    16.10 o
   3  23   7  1715.04  1656.77    37.58 o
   0  24   7     6.96    34.51    26.84 <
   1  24   7     1.81    12.27    13.80 <
   2  24   7   932.41   875.10    29.91 o
   0   0   8 39792.50 40651.00   364.55 o
   1   0   8  3434.81  3642.45    32.25 o
   2   0   8   606.10   637.40    13.04 o
   3   0   8    13.32     3.07     8.44 <
   4   0   8    34.08    54.45     7.67 o
   5   0   8   729.02   653.46    16.11 o
   6   0   8  3225.74  3005.28    42.20 o
   7   0   8  1503.42  1382.18    33.75 o
   1   1   8 14228.80 13950.30    68.65 o
   2   1   8   348.80   352.04     7.67 o
   3   1   8    46.68    21.47     5.37 o
   4   1   8   183.24   207.83     9.20 o
   5   1   8  3737.03  3734.04    29.93 o
   6   1   8    74.17   128.07     9.20 o
   7   1   8  1332.86  1277.07    25.31 o
   8   1   8   426.22   529.94    42.95 o
   0   2   8 75805.50 73857.20   494.07 o
   1   2   8     1.49     6.90     3.83 <
   2   2   8   605.82   698.76     9.20 o
   3   2   8   731.53   742.48    11.51 o
   4   2   8  2753.16  2767.72    24.55 o
   5   2   8    38.05    53.68     7.67 o
   6   2   8   339.75   365.05    12.27 o
   7   2   8   308.05   325.17    14.57 o
   8   2   8    66.18   100.46    16.10 o
   1   3   8   742.41   608.30     9.21 o
   2   3   8     4.48     5.37     4.60 <
   3   3   8  7488.41  7648.03    51.48 o
   4   3   8   570.77   558.35    13.04 o
   5   3   8   750.70   824.50    16.11 o
   6   3   8  1496.01  1413.66    21.48 o
   7   3   8    27.58    19.17     9.20 <
   8   3   8     5.45    43.71    14.57 <
   0   4   8 52406.20 53814.20   431.03 o
   1   4   8     2.46     0.77     4.60 <
   2   4   8  4477.92  4648.97    35.32 o
   3   4   8   839.86   875.95    13.04 o
   4   4   8   466.74   431.02    12.27 o
   5   4   8  1154.79  1086.87    21.48 o
   6   4   8   690.66   655.74    16.11 o
   7   4   8   650.96   615.09    16.87 o
   8   4   8    20.26    32.21    13.04 <
   1   5   8 13741.10 13258.20    87.83 o
   2   5   8   428.65   429.50    10.74 o
   3   5   8  6808.13  6747.19    49.16 o
   4   5   8     0.96    15.34     6.14 <
   5   5   8  3282.74  3204.21    36.06 o
   6   5   8     7.82    16.87     7.67 <
   7   5   8  2506.58  2444.03    34.52 o
   8   5   8   585.34   552.95    27.61 o
   0   6   8  1339.19  1362.58    27.62 o
   1   6   8    23.85    30.68     7.67 o
   2   6   8  4233.01  4393.14    36.85 o
   3   6   8    10.23    15.34     5.37 <
   4   6   8   750.70   717.90    15.34 o
   5   6   8   563.98   559.10    17.64 o
   6   6   8    12.74    24.54     9.20 <
   7   6   8   747.90   659.57    18.41 o
   8   6   8   693.96   702.51    35.28 o
   1   7   8  3102.44  3018.85    29.94 o
   2   7   8  1126.29  1110.76    17.64 o
   3   7   8    54.53    85.12     7.67 o
   4   7   8   685.05   685.67    14.57 o
   5   7   8  1145.09  1079.19    22.24 o
   6   7   8  1102.28  1074.56    20.71 o
   7   7   8   178.42   259.21    17.64 o
   8   7   8   140.02   119.63    18.41 o
   0   8   8    77.40    94.33    11.50 o
   1   8   8   564.86   567.58    14.57 o
   2   8   8   694.20   698.74    14.57 o
   3   8   8  1396.80  1380.78    18.41 o
   4   8   8  1211.48  1220.36    17.64 o
   5   8   8     5.19    28.37     9.20 o
   6   8   8  1395.29  1291.66    25.31 o
   7   8   8    17.00    79.76    14.57 o
   1   9   8  2356.28  2316.57    25.32 o
   2   9   8    64.45    62.12     7.67 o
   3   9   8 15009.50 15167.40    95.38 o
   4   9   8   195.60   218.57    10.74 o
   5   9   8  1941.93  1874.02    28.38 o
   6   9   8   266.87   331.30    15.34 o
   7   9   8  1291.41  1277.81    36.82 o
   0  10   8   726.63   799.99    22.24 o
   1  10   8     0.04     2.30     6.14 <
   2  10   8  2051.49  2013.17    26.09 o
   3  10   8  1483.57  1417.59    20.71 o
   4  10   8     5.52    12.27     7.67 <
   5  10   8    93.34   123.47     9.20 o
   6  10   8  1162.35  1185.77    35.28 o
   7  10   8   151.28   229.30    27.61 o
   1  11   8  1137.40  1093.07    17.64 o
   2  11   8     3.22    -2.30     6.90 <
   3  11   8  5322.12  5008.68    44.52 o
   4  11   8   232.55   256.91    15.34 o
   5  11   8  1220.06  1234.12    23.01 o
   6  11   8   175.79   207.06    19.94 o
   7  11   8   256.85   329.00    32.21 o
   0  12   8    10.87    42.95    11.50 o
   1  12   8    59.92    64.42     9.20 o
   2  12   8   610.32   581.36    15.34 o
   3  12   8    81.03    98.16     9.97 o
   4  12   8   445.52   445.58    15.34 o
   5  12   8   148.70   149.54    15.34 o
   6  12   8   107.20   131.90    23.77 o
   7  12   8    21.67    74.39    23.77 o
   1  13   8  1305.88  1321.65    22.24 o
   2  13   8   851.15   800.74    18.41 o
   3  13   8   173.68   207.06    13.04 o
   4  13   8    39.47    59.05     9.97 o
   5  13   8   846.50   810.68    19.94 o
   6  13   8   327.61   345.11    26.07 o
   7  13   8   262.25   319.03    30.68 o
   0  14   8    45.27    84.36    13.04 o
   1  14   8   110.68   125.00    12.27 o
   2  14   8  2192.25  2083.60    28.38 o
   3  14   8     7.51    16.10     8.44 <
   4  14   8     3.48    16.10    10.74 <
   5  14   8   256.87   240.04    16.87 o
   6  14   8   355.56   377.32    26.07 o
   1  15   8  3405.34  3294.85    38.37 o
   2  15   8   135.17   153.38    12.27 o
   3  15   8  1929.86  1926.18    31.45 o
   4  15   8     0.00    13.80    10.74 <
   5  15   8  1405.27  1388.29    30.68 o
   6  15   8     6.40     9.20    12.27 <
   0  16   8     0.97    -4.60    12.27 <
   1  16   8    50.34    66.72     9.97 o
   2  16   8  1211.42  1118.31    23.78 o
   3  16   8   261.64   277.62    18.41 o
   4  16   8  1581.47  1547.11    36.05 o
   5  16   8    33.97    41.41    10.74 o
   6  16   8   100.39   167.95    22.24 o
   1  17   8   456.17   490.83    19.94 o
   2  17   8    16.10    34.51    10.74 o
   3  17   8   467.67   526.11    23.01 o
   4  17   8     7.22    18.41    11.50 <
   5  17   8   202.63   248.47    17.64 o
   6  17   8    22.20    52.15    14.57 o
   0  18   8   186.93   192.49    23.01 o
   1  18   8    26.30    38.34    10.74 o
   2  18   8   572.04   585.94    21.47 o
   3  18   8    62.94    78.99    13.04 o
   4  18   8   258.56   322.10    20.71 o
   5  18   8   420.93   405.70    20.71 o
   1  19   8  3601.35  3523.22    49.87 o
   2  19   8   220.75   216.26    16.87 o
   3  19   8   583.34   606.64    23.01 o
   4  19   8     0.01    -0.77    12.27 <
   5  19   8  1438.42  1339.19    42.19 o
   0  20   8  1653.35  1626.13    45.26 o
   1  20   8    27.20    49.85    13.04 o
   2  20   8   533.74   521.51    23.01 o
   3  20   8   111.23   131.90    15.34 o
   4  20   8     1.16    42.18    13.80 o
   1  21   8   936.08   917.29    29.91 o
   2  21   8    46.79    46.01    12.27 o
   3  21   8   126.03   158.75    16.87 o
   4  21   8   145.43   133.44    16.87 o
   0  22   8   457.05   546.81    46.78 o
   1  22   8    18.15    27.61    13.04 <
   2  22   8     2.83     9.20    13.04 <
   3  22   8    12.73    72.85    17.64 o
   1  23   8    24.57    46.01    15.34 <
   2  23   8     2.67    -6.14    15.34 <
   0  24   8   653.43   648.83    46.02 o
   1  24   8     1.75    17.64    16.87 <
   1   1   9  2119.51  1962.43    14.58 o
   2   1   9    39.72    55.98     5.37 o
   3   1   9   414.19   394.98     9.97 o
   4   1   9   338.72   361.22    10.74 o
   5   1   9  1751.15  1739.02    20.71 o
   6   1   9   699.50   693.33    16.11 o
   7   1   9   499.77   490.06    15.34 o
   8   1   9     0.10   -32.21    21.47 <
   0   2   9 25040.40 25942.60   195.12 o
   1   2   9   468.55   431.82     7.67 o
   2   2   9   322.38   259.23     7.67 o
   3   2   9   312.85   301.40     9.20 o
   4   2   9   301.98   411.84    10.74 o
   5   2   9   258.02   276.09    10.74 o
   6   2   9  4295.70  4079.23    36.07 o
   7   2   9   623.31   619.68    20.71 o
   8   2   9    68.24    32.21    16.87 <
   1   3   9  8616.66  7703.19    49.23 o
   2   3   9    61.51    58.28     5.37 o
   3   3   9  7110.90  7075.11    45.32 o
   4   3   9   531.33   523.06    12.27 o
   5   3   9  3369.18  3342.39    32.23 o
   6   3   9   829.27   743.96    16.87 o
   7   3   9  1252.06  1250.97    24.54 o
   8   3   9    17.23    44.48    15.34 <
   0   4   9  8932.17  8661.29    81.54 o
   1   4   9   339.16   393.45     9.97 o
   2   4   9  6811.59  7093.52    51.48 o
   3   4   9  1619.89  1593.41    17.64 o
   4   4   9   204.08   242.34    10.74 o
   5   4   9    96.65   102.00     9.97 o
   6   4   9    87.55   108.13    10.74 o
   7   4   9   233.60   266.11    15.34 o
   8   4   9   191.10   222.40    17.64 o
   1   5   9    97.02   117.33     8.44 o
   2   5   9    11.55     3.83     5.37 <
   3   5   9  2497.39  2515.25    23.79 o
   4   5   9   334.98   356.62    10.74 o
   5   5   9   119.64   129.60    12.27 o
   6   5   9    58.59    68.25     9.20 o
   7   5   9    38.92    40.64    10.74 o
   8   5   9    77.73    55.22    13.04 o
   0   6   9  1636.27  1869.82    29.92 o
   1   6   9   153.21   153.38     9.20 o
   2   6   9   108.96   148.01     8.44 o
   3   6   9   240.65   248.48     9.97 o
   4   6   9   522.60   449.43    13.04 o
   5   6   9   233.03   262.28    13.80 o
   6   6   9    96.82   152.61    12.27 o
   7   6   9   440.14   436.38    17.64 o
   8   6   9    39.76    95.86    21.47 o
   1   7   9  8048.15  7785.63    59.95 o
   2   7   9     3.67     4.60     6.14 <
   3   7   9  2854.84  2833.78    27.62 o
   4   7   9  1039.37  1037.01    17.64 o
   5   7   9  2401.83  2276.17    31.45 o
   6   7   9     7.73    26.84     9.20 <
   7   7   9  1539.86  1471.14    26.85 o
   0   8   9  6271.35  5948.62    65.29 o
   1   8   9     8.29     6.90     6.14 <
   2   8   9  3137.82  3015.25    31.46 o
   3   8   9   220.86   239.28    10.74 o
   4   8   9  4052.88  3955.28    34.53 o
   5   8   9   561.93   587.48    19.94 o
   6   8   9    68.67   108.90    12.27 o
   7   8   9   323.71   349.71    16.87 o
   1   9   9   385.60   378.10    12.27 o
   2   9   9     8.90    16.10     6.90 <
   3   9   9   986.02  1052.35    16.87 o
   4   9   9   695.26   693.34    16.11 o
   5   9   9    35.22    49.85     8.44 o
   6   9   9     8.10    46.01    13.04 o
   7   9   9   192.39   282.98    23.01 o
   0  10   9  5636.78  5598.57    65.27 o
   1  10   9   240.80   283.76    12.27 o
   2  10   9   751.15   765.46    16.11 o
   3  10   9    16.03    16.87     6.90 <
   4  10   9   168.09   211.66    11.50 o
   5  10   9   112.82   134.97    10.74 o
   6  10   9  1076.05  1140.50    29.91 o
   7  10   9   241.68   292.95    23.01 o
   1  11   9  7257.42  7239.58    56.84 o
   2  11   9    97.93   132.67    10.74 o
   3  11   9  1805.77  1709.14    23.78 o
   4  11   9    29.15    45.25     8.44 o
   5  11   9  1863.10  1796.49    26.85 o
   6  11   9    18.14    30.68    14.57 <
   7  11   9  1087.17  1177.30    46.02 o
   0  12   9 13287.70 13319.40   129.95 o
   1  12   9    63.85    62.88     8.44 o
   2  12   9  1246.17  1198.13    23.01 o
   3  12   9   131.33   149.54    10.74 o
   4  12   9   472.75   457.86    16.87 o
   5  12   9   622.30   607.42    16.87 o
   6  12   9   169.57   162.58    17.64 o
   7  12   9   399.04   375.79    33.74 o
   1  13   9  2015.52  1905.63    26.85 o
   2  13   9    55.46    59.05    10.74 o
   3  13   9   958.68   903.52    19.17 o
   4  13   9    14.88    32.21     9.20 o
   5  13   9   892.50   900.42    22.24 o
   6  13   9   850.47   805.30    39.88 o
   0  14   9  9653.75  9259.73   101.40 o
   1  14   9    17.56    19.17     8.44 <
   2  14   9  1808.80  1839.52    31.45 o
   3  14   9   140.71   170.25    13.80 o
   4  14   9   235.34   264.58    16.10 o
   5  14   9     0.50    19.17     9.97 <
   6  14   9   447.21   454.78    35.28 o
   1  15   9  1179.29  1158.21    24.54 o
   2  15   9    68.11    68.25    10.74 o
   3  15   9  1589.60  1666.81    29.92 o
   4  15   9     1.71     0.77     9.97 <
   5  15   9   465.87   526.11    19.17 o
   6  15   9   193.56   211.66    27.61 o
   0  16   9   420.74   454.02    26.84 o
   1  16   9     6.84    25.31     9.20 <
   2  16   9   170.74   233.90    13.80 o
   3  16   9   263.88   328.23    18.41 o
   4  16   9   162.31   212.43    19.17 o
   5  16   9    48.53    64.42    12.27 o
   6  16   9    45.40    85.12    19.94 o
   1  17   9  1080.25  1038.51    25.31 o
   2  17   9    30.50    47.55    10.74 o
   3  17   9  2459.64  2390.38    46.79 o
   4  17   9    28.29    49.85    13.80 o
   5  17   9   986.59   964.84    26.08 o
   0  18   9  2361.37  2222.38    59.84 o
   1  18   9   102.83   111.20    13.80 o
   2  18   9    47.89    55.22    12.27 o
   3  18   9     2.24    28.37    11.50 <
   4  18   9  1090.43  1105.22    29.91 o
   5  18   9    17.40    21.47    13.04 <
   1  19   9    48.96    98.16    14.57 o
   2  19   9    26.90    52.15    12.27 o
   3  19   9    10.62    49.85    12.27 o
   4  19   9     0.50    21.47    12.27 <
   5  19   9    51.62    78.22    14.57 o
   0  20   9   203.72   215.50    27.61 o
   1  20   9     1.15     5.37    11.50 <
   2  20   9   541.27   542.98    25.31 o
   3  20   9    11.28    26.07    12.27 <
   4  20   9   146.59   141.11    17.64 o
   1  21   9   672.02   727.06    26.84 o
   2  21   9    10.91     4.60    11.50 <
   3  21   9  1451.24  1465.75    36.05 o
   4  21   9    16.76    53.68    15.34 o
   0  22   9   583.38   585.17    35.28 o
   1  22   9    23.79    40.64    15.34 <
   2  22   9   403.91   385.76    23.77 o
   3  22   9   179.39   189.42    18.41 o
   1  23   9  1284.70  1296.21    50.62 o
   2  23   9   110.36   114.27    17.64 o
   0  24   9   228.61   251.54    29.91 o
   1  24   9     0.26     3.83    17.64 <
   0   0  10  4778.24  4403.25    52.24 o
   1   0  10    10.47     3.07     6.14 <
   2   0  10  1037.97  1200.52    18.41 o
   3   0  10   103.03   120.40    11.50 o
   4   0  10   480.68   478.58    17.64 o
   5   0  10  1564.58  1614.69    29.92 o
   6   0  10  2441.31  2499.35    42.96 o
   7   0  10  1706.72  1629.19    37.58 o
   8   0  10   226.93   253.07    45.25 o
   1   1  10 14860.90 14764.70    73.99 o
   2   1  10    13.68    10.74     4.60 <
   3   1  10  5670.73  5455.23    45.31 o
   4   1  10     2.86     6.14     6.14 <
   5   1  10  2960.84  2825.02    28.39 o
   6   1  10   124.50   151.08    11.50 o
   7   1  10  1614.43  1493.41    29.15 o
   8   1  10    28.59    39.11    36.81 <
   0   2  10 43114.70 43575.40   298.09 o
   1   2  10   632.22   669.62     9.97 o
   2   2  10  2843.95  2848.93    24.56 o
   3   2  10   540.69   546.85     9.97 o
   4   2  10   743.02   780.79    15.34 o
   5   2  10   135.62   141.11     9.20 o
   6   2  10   179.19   193.26    10.74 o
   7   2  10     4.83    29.14    10.74 <
   8   2  10   115.86   138.81    19.94 o
   1   3  10  3162.34  3149.65    26.10 o
   2   3  10  1524.26  1553.58    15.34 o
   3   3  10   392.90   404.18    10.74 o
   4   3  10    89.18   100.46     8.44 o
   5   3  10   850.93   799.96    16.11 o
   6   3  10   310.74   302.16    13.80 o
   7   3  10   419.43   432.54    16.87 o
   8   3  10    57.32    61.35    13.04 o
   0   4  10 18525.70 19200.00   212.14 o
   1   4  10  1710.15  1750.92    19.95 o
   2   4  10  1952.21  1988.78    19.95 o
   3   4  10     9.80     9.20     5.37 <
   4   4  10   481.70   446.36    11.50 o
   5   4  10   173.14   207.06    11.50 o
   6   4  10   729.49   682.59    18.41 o
   7   4  10   649.82   633.49    19.17 o
   8   4  10   159.57   156.45    15.34 o
   1   5  10  9897.05 10003.40    66.91 o
   2   5  10   245.43   262.29     9.20 o
   3   5  10  2578.34  2518.31    26.09 o
   4   5  10   202.32   194.03     9.20 o
   5   5  10  5189.11  4956.54    50.66 o
   6   5  10    15.75    35.28     8.44 o
   7   5  10  1838.59  1758.08    34.52 o
   0   6  10     1.64    10.74     9.20 <
   1   6  10   193.76   227.77    10.74 o
   2   6  10  5009.06  4740.51    38.39 o
   3   6  10    95.65    92.79     6.90 o
   4   6  10  1519.87  1639.26    19.94 o
   5   6  10    55.30    65.18     9.97 o
   6   6  10     2.94    36.04    10.74 o
   7   6  10     0.45    10.74    11.50 <
   1   7  10  2041.37  1948.89    23.02 o
   2   7  10   104.39   130.37     8.44 o
   3   7  10   184.54   205.53    11.50 o
   4   7  10   791.96   781.55    16.11 o
   5   7  10   897.66   832.94    19.17 o
   6   7  10   365.41   361.22    16.11 o
   7   7  10     4.52    33.74    10.74 o
   0   8  10  1994.67  2050.89    33.76 o
   1   8  10   709.28   712.55    16.11 o
   2   8  10  1357.33  1254.22    18.41 o
   3   8  10    54.63    66.72     7.67 o
   4   8  10  1139.34  1231.84    19.94 o
   5   8  10   128.68   125.77    13.80 o
   6   8  10  2067.48  1919.24    32.22 o
   7   8  10   465.28   443.28    21.47 o
   1   9  10  7073.75  6962.21    53.77 o
   2   9  10     5.75    23.01     6.14 o
   3   9  10   682.08   715.59    14.57 o
   4   9  10    42.75    52.15     8.44 o
   5   9  10  2604.17  2467.20    29.92 o
   6   9  10  1691.82  1651.44    31.45 o
   7   9  10  1333.23  1316.17    32.21 o
   0  10  10  7044.26  6734.43    75.27 o
   1  10  10    22.86    23.77     6.90 o
   2  10  10  1130.46  1145.20    19.94 o
   3  10  10   156.78   191.72    10.74 o
   4  10  10    79.41    97.39     9.20 o
   5  10  10   199.14   234.67    14.57 o
   6  10  10  1629.79  1694.38    40.65 o
   7  10  10   668.67   622.75    29.14 o
   1  11  10  1953.20  1901.83    24.55 o
   2  11  10     4.38    -3.83     6.90 <
   3  11  10  3338.42  3286.41    32.99 o
   4  11  10     6.97    11.50     7.67 <
   5  11  10   493.95   537.62    17.64 o
   6  11  10   787.62   722.47    29.91 o
   7  11  10   668.18   740.86    32.98 o
   0  12  10   471.61   445.60    19.94 o
   1  12  10   249.33   262.28    13.04 o
   2  12  10   125.06   127.30    11.50 o
   3  12  10    51.93    57.52     9.97 o
   4  12  10    18.68    39.88     9.20 o
   5  12  10   107.38   150.31    12.27 o
   6  12  10   154.16   191.72    23.01 o
   7  12  10     9.99    25.31    18.41 <
   1  13  10  1140.05  1101.46    21.48 o
   2  13  10     6.92     5.37     8.44 <
   3  13  10  1027.06  1032.38    19.94 o
   4  13  10   222.21   230.84    15.34 o
   5  13  10   147.00   169.48    13.04 o
   6  13  10     8.97    10.74    19.94 <
   0  14  10  2574.69  2510.33    43.73 o
   1  14  10     0.33    11.50     8.44 <
   2  14  10   614.53   575.98    19.17 o
   3  14  10   425.68   434.85    16.11 o
   4  14  10   810.81   795.34    22.24 o
   5  14  10   361.90   388.82    18.41 o
   6  14  10     0.52     6.90    16.10 <
   1  15  10  2543.57  2418.18    32.99 o
   2  15  10    57.22    59.82    11.50 o
   3  15  10  5923.89  5635.96    62.17 o
   4  15  10    20.90    39.88    12.27 o
   5  15  10  1366.38  1323.85    27.61 o
   6  15  10    27.66    -9.97    16.10 <
   0  16  10    41.91    86.66    18.41 o
   1  16  10   135.84   159.51    13.80 o
   2  16  10   586.24   634.26    20.71 o
   3  16  10   250.19   298.33    19.94 o
   4  16  10   840.68   839.82    25.31 o
   5  16  10   676.04   621.22    21.47 o
   6  16  10    23.69    16.87    14.57 <
   1  17  10  1170.14  1161.25    27.61 o
   2  17  10    99.43   105.06    14.57 o
   3  17  10   348.33   371.18    19.94 o
   4  17  10    39.01    57.52    12.27 o
   5  17  10   597.99   602.04    21.47 o
   0  18  10    14.17    40.64    15.34 <
   1  18  10    24.59    34.51    11.50 <
   2  18  10  1713.47  1656.06    37.59 o
   3  18  10     5.52    29.91    10.74 <
   4  18  10  1377.74  1334.59    33.75 o
   5  18  10    66.02    75.92    15.34 o
   1  19  10    55.28    84.36    14.57 o
   2  19  10   253.16   287.59    20.71 o
   3  19  10   325.73   362.75    20.71 o
   4  19  10    64.24   113.50    16.10 o
   5  19  10    67.67    92.79    16.10 o
   0  20  10   386.00   366.58    39.88 o
   1  20  10    34.48    45.25    13.80 o
   2  20  10  3363.22  3288.20    54.47 o
   3  20  10     0.57    16.87    12.27 <
   4  20  10   770.57   744.70    30.68 o
   1  21  10   289.35   283.75    21.47 o
   2  21  10    11.99    49.08    15.34 o
   3  21  10   886.72   824.48    29.14 o
   0  22  10   494.76   572.89    38.35 o
   1  22  10    28.16    39.11    15.34 <
   2  22  10     7.16    38.34    14.57 <
   3  22  10     5.05    39.11    13.80 <
   1  23  10   167.55   219.33    23.01 o
   2  23  10    11.76    92.03    16.87 o
   0  24  10   253.25   295.26    32.21 o
   1   1  11 13735.70 14029.40    72.39 o
   2   1  11    14.65    11.50     4.60 <
   3   1  11   657.87   701.03    13.04 o
   4   1  11   163.53   176.39    10.74 o
   5   1  11  3508.22  3353.90    32.99 o
   6   1  11    75.08    78.22     9.97 o
   7   1  11   737.79   694.85    21.47 o
   8   1  11   275.43   259.21    25.31 o
   0   2  11  5612.83  5785.56    55.31 o
   1   2  11   360.96   328.26     9.20 o
   2   2  11  9241.09  9296.43    54.58 o
   3   2  11    22.73    21.47     5.37 o
   4   2  11   364.37   371.19    12.27 o
   5   2  11  3051.14  2863.38    30.69 o
   6   2  11  2626.04  2548.49    28.38 o
   7   2  11  1088.34   966.39    23.78 o
   8   2  11   687.45   664.93    36.81 o
   1   3  11 29990.20 29581.50   158.58 o
   2   3  11   360.07   375.04     9.97 o
   3   3  11  3733.44  3610.34    29.93 o
   4   3  11   265.71   259.22    11.50 o
   5   3  11  7333.39  6906.83    54.51 o
   6   3  11  1095.24  1054.61    19.94 o
   7   3  11  2684.03  2499.30    36.82 o
   8   3  11    13.81   -20.71    16.87 <
   0   4  11  8959.81  8818.50    84.58 o
   1   4  11   915.92   941.97    14.57 o
   2   4  11   728.93   660.40    11.51 o
   3   4  11    62.33    73.62     6.90 o
   4   4  11   122.94   128.84     8.44 o
   5   4  11    39.77    42.18     8.44 o
   6   4  11   505.39   508.47    16.87 o
   7   4  11  1457.82  1310.06    27.61 o
   1   5  11   213.21   243.11     9.97 o
   2   5  11   215.87   254.62     9.97 o
   3   5  11   144.30   145.71     9.20 o
   4   5  11   277.29   299.10    10.74 o
   5   5  11   246.34   281.45    13.80 o
   6   5  11   432.72   415.67    16.11 o
   7   5  11    79.11   111.96    13.80 o
   0   6  11  3217.92  3143.82    40.68 o
   1   6  11   191.16   213.97     9.97 o
   2   6  11     7.70     5.37     5.37 <
   3   6  11    44.56    41.41     6.14 o
   4   6  11   245.38   256.91    10.74 o
   5   6  11   258.30   278.39    13.80 o
   6   6  11   361.94   477.02    22.24 o
   7   6  11    25.95    27.61    11.50 <
   1   7  11   238.98   263.82    10.74 o
   2   7  11   181.90   209.37     9.97 o
   3   7  11  2799.90  2759.96    27.62 o
   4   7  11   126.88   144.18     9.97 o
   5   7  11   254.37   295.26    14.57 o
   6   7  11   124.14   152.61    13.04 o
   7   7  11  1129.00  1128.99    26.08 o
   0   8  11  9408.83  9458.29    94.54 o
   1   8  11   105.11   125.77     8.44 o
   2   8  11   873.23   855.99    15.34 o
   3   8  11    20.96    20.71     6.90 o
   4   8  11  5791.97  5707.17    48.36 o
   5   8  11    36.65    32.98     9.97 o
   6   8  11  1086.53  1077.61    23.78 o
   7   8  11    32.87    42.18    11.50 o
   1   9  11   258.91   331.31    13.80 o
   2   9  11   958.53   906.62    17.64 o
   3   9  11    29.45    46.78     8.44 o
   4   9  11    62.08    84.36     8.44 o
   5   9  11     8.52    26.07     8.44 o
   6   9  11     5.69    48.31    12.27 o
   7   9  11     1.93     9.20    10.74 <
   0  10  11  1090.53  1050.09    25.31 o
   1  10  11    19.33    30.68     6.90 o
   2  10  11    70.98    81.29     8.44 o
   3  10  11    38.16    39.11     7.67 o
   4  10  11     5.06     1.53     7.67 <
   5  10  11    20.73    33.74     9.20 o
   6  10  11   196.94   251.54    18.41 o
   7  10  11   318.02   326.70    20.71 o
   1  11  11  1169.69  1078.47    19.18 o
   2  11  11   329.41   361.22    15.34 o
   3  11  11   128.32   148.01    10.74 o
   4  11  11    34.95    39.88     8.44 o
   5  11  11   243.28   266.88    16.10 o
   6  11  11   200.51   261.51    23.01 o
   7  11  11   619.30   606.64    32.98 o
   0  12  11   173.65   172.55    16.10 o
   1  12  11   164.67   194.02    11.50 o
   2  12  11  5280.66  5260.20    51.43 o
   3  12  11   402.21   405.70    14.57 o
   4  12  11  1242.44  1257.13    23.78 o
   5  12  11   336.34   309.83    16.11 o
   6  12  11   545.57   592.07    29.91 o
   1  13  11   894.74   895.85    19.17 o
   2  13  11   832.16   826.80    22.24 o
   3  13  11  4864.28  4694.46    46.81 o
   4  13  11   258.55   312.90    16.87 o
   5  13  11   782.49   865.89    23.01 o
   6  13  11   146.79   207.06    21.47 o
   0  14  11    54.31    81.29    13.80 o
   1  14  11    56.42    66.72    11.50 o
   2  14  11  6585.39  6384.70    59.88 o
   3  14  11   576.11   581.34    22.24 o
   4  14  11  1195.10  1204.96    26.84 o
   5  14  11     0.06    18.41     9.97 <
   6  14  11   652.15   664.93    32.98 o
   1  15  11   413.68   423.34    17.64 o
   2  15  11    90.15   105.06    11.50 o
   3  15  11  1183.15  1219.53    29.91 o
   4  15  11   139.95   159.51    13.80 o
   5  15  11   431.34   461.68    19.94 o
   6  15  11    24.12    70.55    22.24 o
   0  16  11   840.01   895.06    28.38 o
   1  16  11   169.73   176.39    14.57 o
   2  16  11   358.15   360.45    22.24 o
   3  16  11     4.14    13.80    11.50 <
   4  16  11   275.54   347.41    18.41 o
   5  16  11    89.04   128.07    15.34 o
   1  17  11   111.05   149.54    14.57 o
   2  17  11    82.52    78.99    13.80 o
   3  17  11  1354.20  1304.69    29.15 o
   4  17  11   937.48   949.50    28.38 o
   5  17  11    31.59    32.21    12.27 <
   0  18  11  2821.34  2661.32    65.98 o
   1  18  11     8.31    42.95    13.80 o
   2  18  11  1337.28  1272.47    35.28 o
   3  18  11    70.59    94.33    13.04 o
   4  18  11  3031.95  2864.56    49.10 o
   5  18  11    44.55    57.52    13.80 o
   1  19  11   437.07   449.41    24.54 o
   2  19  11    16.19    59.82    16.10 o
   3  19  11  1009.80   958.71    26.08 o
   4  19  11   303.56   283.75    21.47 o
   0  20  11    49.74    72.09    25.31 <
   1  20  11   153.20   166.41    17.64 o
   2  20  11   119.66   165.65    16.87 o
   3  20  11     0.26     3.83    11.50 <
   4  20  11    29.41    86.66    16.10 o
   1  21  11   421.17   427.17    25.31 o
   2  21  11    35.13    75.15    15.34 o
   3  21  11   939.48   898.88    27.61 o
   0  22  11    92.40   149.54    25.31 o
   1  22  11    20.66    66.72    16.10 o
   2  22  11   506.36   537.61    29.14 o
   3  22  11    31.19    49.08    14.57 o
   1  23  11   641.98   601.28    32.21 o
   0   0  12  6270.06  5888.95    68.38 o
   1   0  12    12.55     3.83     6.90 <
   2   0  12 14816.40 14248.30   110.07 o
   3   0  12  1639.12  1590.29    28.38 o
   4   0  12  4148.23  4195.69    52.95 o
   5   0  12   594.59   621.23    23.01 o
   6   0  12  2374.30  2409.54    40.66 o
   7   0  12   511.04   534.54    28.38 o
   1   1  12  1238.94  1181.40    14.58 o
   2   1  12  1342.82  1294.92    15.34 o
   3   1  12  2196.07  2206.57    22.25 o
   4   1  12   522.18   517.69    13.81 o
   5   1  12   272.10   288.36    12.27 o
   6   1  12  1173.54  1092.21    20.71 o
   7   1  12   949.50   990.92    23.78 o
   0   2  12   857.44   829.20    16.88 o
   1   2  12   310.52   308.31     9.97 o
   2   2  12  5641.36  5512.29    37.63 o
   3   2  12   676.73   613.59    12.27 o
   4   2  12    28.68    59.82     8.44 o
   5   2  12    24.34    38.34     9.20 o
   6   2  12  1015.33   988.64    20.71 o
   7   2  12     0.10    16.10    13.04 <
   1   3  12    68.04    72.09     6.14 o
   2   3  12    66.96    86.66     6.14 o
   3   3  12   294.22   322.11     9.97 o
   4   3  12    62.06    66.72     8.44 o
   5   3  12   118.02   164.88    10.74 o
   6   3  12   148.17   158.75    10.74 o
   7   3  12   742.96   789.19    24.54 o
   0   4  12  2002.24  2044.83    30.69 o
   1   4  12   402.34   411.86     9.97 o
   2   4  12    75.73    89.73     6.90 o
   3   4  12   111.95   121.94     7.67 o
   4   4  12   581.64   562.18    12.27 o
   5   4  12    42.95    61.35     9.20 o
   6   4  12    49.18    88.19    10.74 o
   7   4  12    40.32    62.88    13.80 o
   1   5  12  5933.91  5590.42    41.47 o
   2   5  12   219.62   235.44     9.20 o
   3   5  12     5.03     6.90     5.37 <
   4   5  12   690.96   686.43    13.04 o
   5   5  12  2719.61  2750.37    35.29 o
   6   5  12   177.55   157.98    13.04 o
   7   5  12   694.09   664.17    21.47 o
   0   6  12  5934.28  6063.44    73.73 o
   1   6  12   198.79   227.01     9.20 o
   2   6  12  1890.77  1866.58    19.95 o
   3   6  12     0.40     3.83     5.37 <
   4   6  12  3461.51  3379.30    30.69 o
   5   6  12   373.38   407.23    16.11 o
   6   6  12   993.91   986.33    28.38 o
   7   6  12     9.53    20.71    12.27 <
   1   7  12  4493.05  4449.40    38.38 o
   2   7  12   303.26   312.14    10.74 o
   3   7  12   658.02   668.80    14.57 o
   4   7  12    52.30    78.22     8.44 o
   5   7  12   838.62   784.61    18.41 o
   6   7  12     0.89    21.47    10.74 <
   7   7  12   826.80   780.76    23.78 o
   0   8  12   411.74   459.40    19.94 o
   1   8  12    20.64    29.91     6.90 o
   2   8  12   568.67   538.41    13.04 o
   3   8  12   462.04   428.72    13.04 o
   4   8  12  1446.06  1415.98    21.48 o
   5   8  12  1094.74   964.88    19.17 o
   6   8  12   287.35   338.97    17.64 o
   7   8  12    78.11    46.78    13.04 o
   1   9  12  4880.47  4708.78    39.15 o
   2   9  12     9.48    10.74     6.90 <
   3   9  12  2028.50  2154.92    26.85 o
   4   9  12     5.82    24.54     6.90 o
   5   9  12  1807.09  1771.16    29.92 o
   6   9  12   148.17   170.25    15.34 o
   7   9  12    64.43    52.15    13.04 o
   0  10  12  1194.99  1204.28    25.31 o
   1  10  12   284.67   314.44    13.80 o
   2  10  12  4097.88  4024.53    36.84 o
   3  10  12    38.30    34.51     9.20 o
   4  10  12  1492.43  1425.18    19.94 o
   5  10  12   453.28   474.73    19.94 o
   6  10  12  1652.32  1635.31    36.05 o
   7  10  12   605.72   566.76    23.77 o
   1  11  12    31.16    36.81     8.44 o
   2  11  12   109.94   114.27    10.74 o
   3  11  12  2175.49  2213.98    26.85 o
   4  11  12     7.18    22.24     7.67 <
   5  11  12     4.88    10.74     9.97 <
   6  11  12   315.08   352.01    22.24 o
   7  11  12    64.59    65.18    13.04 o
   0  12  12   164.99   190.19    16.87 o
   1  12  12   618.49   584.42    16.11 o
   2  12  12   314.95   379.62    16.87 o
   3  12  12     2.56    21.47     7.67 <
   4  12  12     0.05    27.61     9.20 <
   5  12  12    65.76    64.42    10.74 o
   6  12  12   123.03   219.33    19.17 o
   1  13  12  2251.14  2196.39    29.15 o
   2  13  12   185.55   193.26    13.80 o
   3  13  12   668.57   647.31    16.87 o
   4  13  12     2.45    10.74    10.74 <
   5  13  12   932.52   869.74    24.54 o
   6  13  12    14.26    75.92    18.41 o
   0  14  12  5428.90  5233.16    69.85 o
   1  14  12   513.14   483.94    16.11 o
   2  14  12   612.99   626.60    20.71 o
   3  14  12   196.75   180.22    15.34 o
   4  14  12  2952.84  2844.69    41.43 o
   5  14  12     0.11     3.83     9.97 <
   6  14  12   585.22   696.37    32.98 o
   1  15  12   395.84   406.47    19.17 o
   2  15  12    21.14    32.98    11.50 <
   3  15  12  1546.50  1474.25    27.61 o
   4  15  12   329.06   335.91    20.71 o
   5  15  12   255.81   284.52    16.87 o
   0  16  12  2323.42  2392.70    47.56 o
   1  16  12    43.52    64.42    10.74 o
   2  16  12  1668.46  1603.91    34.52 o
   3  16  12     6.73    19.94    10.74 <
   4  16  12  1317.77  1307.74    30.68 o
   5  16  12   170.33   184.05    15.34 o
   1  17  12   141.97   181.75    16.87 o
   2  17  12     0.27    15.34    10.74 <
   3  17  12    66.62    91.26    13.80 o
   4  17  12    68.96    95.09    15.34 o
   5  17  12    83.73   100.46    16.87 o
   0  18  12  1266.15  1201.90    44.49 o
   1  18  12    20.52    55.98    14.57 o
   2  18  12  1102.79  1098.32    29.91 o
   3  18  12   162.67   207.06    16.87 o
   4  18  12   820.09   865.12    28.38 o
   5  18  12    87.47    79.76    15.34 o
   1  19  12     1.11    27.61    14.57 <
   2  19  12   142.15   149.54    15.34 o
   3  19  12  1002.42  1009.33    29.91 o
   4  19  12   114.35   132.67    18.41 o
   0  20  12   115.60   153.38    29.14 o
   1  20  12     5.21    24.54    13.04 <
   2  20  12  2145.47  1946.84    42.96 o
   3  20  12   118.99   146.48    16.10 o
   4  20  12   826.63   783.05    32.98 o
   1  21  12   359.66   407.99    28.38 o
   2  21  12    28.92    30.68    14.57 <
   3  21  12  1658.81  1672.11    36.05 o
   0  22  12    68.29    88.96    28.37 o
   1  22  12   106.38   126.54    18.41 o
   2  22  12   463.54   458.62    27.61 o
   1  23  12   312.43   326.70    26.84 o
   1   1  13   304.82   328.25     8.44 o
   2   1  13    27.19    32.98     4.60 o
   3   1  13  4031.13  4167.55    33.77 o
   4   1  13    35.07    43.71     7.67 o
   5   1  13   391.22   444.81    14.57 o
   6   1  13     3.45    26.07    10.74 <
   7   1  13     1.62    12.27    10.74 <
   0   2  13   141.77   285.29    11.50 o
   1   2  13    12.70    29.91     4.60 o
   2   2  13  1535.81  1479.06    16.88 o
   3   2  13   245.23   259.98     9.97 o
   4   2  13   524.54   598.22    15.34 o
   5   2  13   464.24   426.41    15.34 o
   6   2  13   298.59   368.11    16.10 o
   7   2  13     7.12    13.04    13.80 <
   1   3  13  5973.69  5729.44    39.94 o
   2   3  13   146.51   144.94     6.90 o
   3   3  13   479.81   480.88    10.74 o
   4   3  13   208.35   230.84    13.04 o
   5   3  13   925.81   935.72    19.94 o
   6   3  13   128.82   161.81    14.57 o
   7   3  13  1242.10  1169.66    35.28 o
   0   4  13  2055.66  1912.81    28.39 o
   1   4  13    44.53    52.15     5.37 o
   2   4  13  3131.75  2915.38    26.86 o
   3   4  13   194.61   222.40     9.97 o
   4   4  13   919.99   937.27    14.57 o
   5   4  13    17.05    23.77     9.20 <
   6   4  13   467.99   546.82    18.41 o
   7   4  13   381.70   381.92    21.47 o
   1   5  13   708.36   666.53    13.04 o
   2   5  13   596.30   550.69    12.27 o
   3   5  13    17.24    22.24     6.14 o
   4   5  13    33.20    41.41     6.90 o
   5   5  13   179.78   217.80    13.04 o
   6   5  13     1.63    21.47    13.80 <
   7   5  13    74.37    44.48    13.04 o
   0   6  13   581.43   530.75    17.64 o
   1   6  13     0.64     0.77     5.37 <
   2   6  13    85.54   103.53     7.67 o
   3   6  13   171.85   177.15     9.20 o
   4   6  13   419.04   431.01    13.04 o
   5   6  13     2.08    13.80     8.44 <
   6   6  13     1.99    22.24    11.50 <
   7   6  13   128.98    98.16    13.80 o
   1   7  13   287.63   300.63    11.50 o
   2   7  13     9.04    11.50     5.37 <
   3   7  13  1175.49  1207.32    17.64 o
   4   7  13   318.46   343.58    13.04 o
   5   7  13    88.32    89.73     9.97 o
   6   7  13   319.48   325.93    18.41 o
   7   7  13   648.66   637.32    22.24 o
   0   8  13  3883.16  4052.44    52.19 o
   1   8  13   354.38   344.35    12.27 o
   2   8  13  1908.53  1903.32    23.78 o
   3   8  13   357.90   364.29    13.04 o
   4   8  13  3155.32  3057.50    29.92 o
   5   8  13    25.67    28.37     8.44 o
   6   8  13   626.58   617.38    23.01 o
   7   8  13   197.48   228.53    16.87 o
   1   9  13    24.34    46.01     7.67 o
   2   9  13    81.33    81.29     8.44 o
   3   9  13  1008.41  1019.35    18.41 o
   4   9  13    49.70    67.49     7.67 o
   5   9  13   479.08   483.16    17.64 o
   6   9  13    42.46    47.55    13.04 o
   7   9  13   134.69   169.48    17.64 o
   0  10  13   706.52   668.04    22.24 o
   1  10  13   103.09    93.56     8.44 o
   2  10  13  1283.29  1270.23    19.94 o
   3  10  13    53.16    73.62     9.20 o
   4  10  13   291.00   305.23    11.50 o
   5  10  13    42.35    52.15    10.74 o
   6  10  13    74.23   121.93    13.80 o
   7  10  13   129.24   178.68    17.64 o
   1  11  13   108.89   109.67     9.20 o
   2  11  13   589.47   569.84    15.34 o
   3  11  13    55.29    87.42     9.97 o
   4  11  13   588.40   575.21    14.57 o
   5  11  13   168.67   169.48    13.80 o
   6  11  13  1183.45  1105.99    31.45 o
   0  12  13  8204.32  8377.76    85.24 o
   1  12  13   125.01   166.41    11.50 o
   2  12  13 11984.10 11627.70    86.06 o
   3  12  13   244.81   263.82    13.80 o
   4  12  13  3790.48  3665.29    38.36 o
   5  12  13    80.60    89.73    11.50 o
   6  12  13  3796.83  3692.63    59.84 o
   1  13  13  1193.33  1172.01    22.24 o
   2  13  13    72.03   117.33    11.50 o
   3  13  13  4561.26  4387.13    52.18 o
   4  13  13   275.53   309.06    16.10 o
   5  13  13  1208.53  1196.51    26.08 o
   6  13  13  1126.18  1127.45    32.98 o
   0  14  13  1106.61  1112.93    31.45 o
   1  14  13     0.00     6.14     8.44 <
   2  14  13  1187.77  1154.35    23.78 o
   3  14  13   388.01   401.86    18.41 o
   4  14  13   186.67   220.10    13.80 o
   5  14  13     7.57    13.04    10.74 <
   6  14  13  1187.57  1182.68    36.05 o
   1  15  13  1045.37  1022.40    22.24 o
   2  15  13     0.00    10.74    11.50 <
   3  15  13  1241.56  1221.84    26.08 o
   4  15  13   147.40   201.69    14.57 o
   5  15  13   640.64   648.83    29.14 o
   0  16  13  3555.20  3349.12    62.92 o
   1  16  13    25.33    47.55    13.04 o
   2  16  13  1902.45  1880.87    37.59 o
   3  16  13   188.45   242.34    16.87 o
   4  16  13  2133.77  2152.42    36.05 o
   5  16  13   391.34   384.22    19.94 o
   1  17  13    67.70    69.79    13.80 o
   2  17  13    99.52    96.63    14.57 o
   3  17  13   861.49   783.83    23.78 o
   4  17  13    76.49   107.36    14.57 o
   5  17  13     3.64    19.17    13.04 <
   0  18  13  4352.50  4046.06    85.17 o
   1  18  13    60.73    62.12    15.34 o
   2  18  13   367.72   400.33    19.94 o
   3  18  13   255.87   236.21    19.17 o
   4  18  13  2024.47  1920.71    40.65 o
   1  19  13    75.07    90.49    16.10 o
   2  19  13   174.66   166.42    16.10 o
   3  19  13  1887.40  1775.72    36.05 o
   4  19  13     9.80     5.37    15.34 <
   0  20  13    99.44   114.27    28.37 o
   1  20  13    61.82    41.41    15.34 <
   2  20  13   695.33   722.46    25.31 o
   3  20  13     7.03    26.84    13.80 <
   1  21  13    15.72    46.78    16.10 <
   2  21  13    22.84    24.54    15.34 <
   3  21  13   963.37   952.56    29.14 o
   0  22  13   590.00   760.03    49.85 o
   1  22  13    70.39   106.60    23.01 o
   2  22  13  1321.08  1275.51    36.05 o
   0   0  14  7162.52  6639.15    92.19 o
   1   0  14    67.65    48.31     6.90 o
   2   0  14 10302.60 10215.60    83.78 o
   3   0  14  1226.86  1183.57    23.01 o
   4   0  14  2540.23  2384.47    39.89 o
   5   0  14    58.88    63.65    13.80 o
   6   0  14  2060.61  2107.18    43.72 o
   7   0  14   353.23   444.81    32.98 o
   1   1  14   102.61    97.40     6.14 o
   2   1  14   279.45   274.56     8.44 o
   3   1  14   340.64   330.55    10.74 o
   4   1  14    65.21    83.59     9.20 o
   5   1  14     1.18     7.67     8.44 <
   6   1  14  2738.83  2586.83    38.36 o
   7   1  14    16.39    36.81    12.27 o
   0   2  14  3467.42  3335.67    39.14 o
   1   2  14   286.31   281.46     8.44 o
   2   2  14  3469.19  3452.77    27.63 o
   3   2  14    13.27    17.64     6.14 <
   4   2  14   169.13   174.85    11.50 o
   5   2  14   135.84   164.12    13.04 o
   6   2  14  1551.15  1503.38    27.61 o
   7   2  14   143.42   180.99    16.87 o
   1   3  14     2.83     6.14     4.60 <
   2   3  14   122.24   134.97     6.90 o
   3   3  14   523.88   530.73    11.50 o
   4   3  14     1.59     3.83     8.44 <
   5   3  14   397.57   391.90    16.11 o
   6   3  14    18.34     6.90    13.04 <
   7   3  14    17.47    19.94    13.80 <
   0   4  14  2459.08  2608.11    33.76 o
   1   4  14     1.07    -3.83     4.60 <
   2   4  14  1297.82  1179.77    16.11 o
   3   4  14    16.83    13.80     6.14 <
   4   4  14  4737.23  4759.85    40.68 o
   5   4  14   219.94   243.11    14.57 o
   6   4  14    61.10   100.46    14.57 o
   7   4  14   313.24   325.17    20.71 o
   1   5  14  6094.62  6006.56    45.31 o
   2   5  14    18.93    26.84     6.14 o
   3   5  14   193.32   185.59     9.20 o
   4   5  14   644.34   625.07    14.57 o
   5   5  14  1597.18  1563.25    25.31 o
   6   5  14    36.48    40.64    12.27 o
   7   5  14   446.74   417.97    26.08 o
   0   6  14  7934.01  8030.06    83.73 o
   1   6  14   136.49   135.74     8.44 o
   2   6  14   863.47   820.70    14.57 o
   3   6  14    11.36     4.60     5.37 <
   4   6  14  2968.20  3022.14    31.46 o
   5   6  14   469.92   472.43    18.41 o
   6   6  14  1282.72  1229.50    32.98 o
   7   6  14     5.42    -7.67    13.04 <
   1   7  14    13.48    13.80     6.90 <
   2   7  14   172.58   180.22     9.97 o
   3   7  14  4432.12  4274.77    36.07 o
   4   7  14    30.04    31.44     7.67 o
   5   7  14    91.93    82.82     9.20 o
   6   7  14    60.66    93.56    13.80 o
   7   7  14     0.02    15.34    14.57 <
   0   8  14  2646.53  2590.35    39.90 o
   1   8  14    66.00    92.79     8.44 o
   2   8  14  2689.71  2631.69    26.85 o
   3   8  14   835.31   857.49    16.87 o
   4   8  14   367.40   404.93    13.80 o
   5   8  14   120.17   142.64    12.27 o
   6   8  14     1.28    43.71    13.04 o
   7   8  14    97.04   128.07    16.10 o
   1   9  14    26.92    31.44     7.67 o
   2   9  14    40.81    51.38     8.44 o
   3   9  14  5031.31  4850.61    43.75 o
   4   9  14   648.65   650.37    14.57 o
   5   9  14    81.70   105.06    12.27 o
   6   9  14     1.52    -3.07    13.80 <
   7   9  14    33.68    42.95    15.34 <
   0  10  14   713.48   662.67    25.31 o
   1  10  14   253.92   257.68    12.27 o
   2  10  14 10032.70  9837.38    69.90 o
   3  10  14    31.43    53.68     8.44 o
   4  10  14  2044.88  2084.98    24.55 o
   5  10  14   130.96   136.51    13.04 o
   6  10  14  2021.83  1975.95    36.05 o
   1  11  14  1059.89  1007.09    17.64 o
   2  11  14   263.82   263.05    13.04 o
   3  11  14  3837.52  3800.54    37.60 o
   4  11  14    49.40    85.89     9.20 o
   5  11  14   203.15   210.13    15.34 o
   6  11  14   114.78   158.74    16.87 o
   0  12  14   409.28   443.28    22.24 o
   1  12  14    28.66    33.74     8.44 o
   2  12  14   675.92   707.90    16.87 o
   3  12  14   330.73   342.04    16.11 o
   4  12  14   175.72   197.86    11.50 o
   5  12  14    18.96    32.21    10.74 <
   6  12  14   669.85   760.80    29.14 o
   1  13  14   418.26   435.61    16.11 o
   2  13  14   161.77   180.22    12.27 o
   3  13  14     1.16    12.27     9.97 <
   4  13  14   440.73   447.11    19.17 o
   5  13  14    36.92    69.79    10.74 o
   6  13  14    11.09    33.74    15.34 <
   0  14  14  4291.45  4229.78    65.23 o
   1  14  14    25.67    38.34    10.74 o
   2  14  14  4117.04  3886.54    52.18 o
   3  14  14     0.03    13.04     9.20 <
   4  14  14  3358.29  3280.57    41.43 o
   5  14  14   230.24   227.77    15.34 o
   6  14  14  1121.32  1240.96    41.42 o
   1  15  14     4.07    22.24    10.74 <
   2  15  14   127.28   154.91    15.34 o
   3  15  14   656.14   663.41    25.31 o
   4  15  14   575.29   587.47    22.24 o
   5  15  14     2.02    -6.90    11.50 <
   0  16  14  4225.09  3927.95    70.59 o
   1  16  14    42.44    36.04    14.57 <
   2  16  14   975.60   976.36    28.38 o
   3  16  14     0.94    -5.37     9.97 <
   4  16  14  1770.29  1745.02    32.98 o
   5  16  14    41.64    34.51    13.80 <
   1  17  14   109.13   112.73    15.34 o
   2  17  14    15.36    19.94    12.27 <
   3  17  14   441.54   421.80    22.24 o
   4  17  14    89.80   121.93    16.10 o
   5  17  14     1.19    35.28    13.04 <
   0  18  14   881.22   914.22    49.85 o
   1  18  14    49.97    29.14    13.04 <
   2  18  14   139.33   166.41    16.10 o
   3  18  14   398.03   448.64    23.77 o
   4  18  14    74.83    90.49    18.41 o
   1  19  14   257.05   263.81    19.94 o
   2  19  14     0.73    13.80    13.80 <
   3  19  14  1371.13  1192.68    29.91 o
   4  19  14     0.65    28.37    14.57 <
   0  20  14  3655.98  3360.40    97.44 o
   1  20  14    55.50    83.59    15.34 o
   2  20  14   411.78   401.10    23.01 o
   3  20  14    76.13    72.85    14.57 o
   1  21  14    17.27    18.41    13.04 <
   2  21  14     0.79    40.64    13.80 <
   0  22  14   309.99   306.76    40.65 o
   1  22  14    24.52    52.91    15.34 o
   1   1  15  1861.85  1908.01    18.41 o
   2   1  15    37.06    32.98     5.37 o
   3   1  15  7415.14  7290.65    49.91 o
   4   1  15  1441.48  1348.48    26.08 o
   5   1  15   107.24   104.30     9.97 o
   6   1  15   243.86   299.86    16.87 o
   7   1  15   685.04   698.68    24.54 o
   0   2  15  4021.46  4136.47    39.91 o
   1   2  15   108.98   133.44     6.90 o
   2   2  15 11985.90 11583.50    69.19 o
   3   2  15  1134.29  1116.80    16.11 o
   4   2  15  8659.69  8437.43    69.88 o
   5   2  15     4.49    10.74     8.44 <
   6   2  15   869.71   919.59    23.78 o
   7   2  15   241.66   216.26    20.71 o
   1   3  15   711.69   760.09    13.81 o
   2   3  15   611.60   615.88    12.27 o
   3   3  15  1964.62  1921.70    20.71 o
   4   3  15  1298.71  1331.57    24.55 o
   5   3  15   418.77   431.78    18.41 o
   6   3  15    62.79    75.92    13.04 o
   7   3  15    37.80    51.38    17.64 <
   0   4  15  1333.11  1286.42    26.08 o
   1   4  15   289.31   242.35     9.20 o
   2   4  15 12512.60 12318.80    76.11 o
   3   4  15    72.41    91.26     7.67 o
   4   4  15  3733.32  3698.52    36.06 o
   5   4  15   726.55   704.83    21.47 o
   6   4  15   228.60   250.77    17.64 o
   7   4  15     3.96    22.24    14.57 <
   1   5  15   636.16   599.01    13.04 o
   2   5  15     1.34     5.37     6.14 <
   3   5  15   723.58   704.08    13.81 o
   4   5  15    39.97    57.52     7.67 o
   5   5  15   450.83   502.33    22.24 o
   6   5  15   147.40   146.48    15.34 o
   7   5  15    66.48    93.56    16.10 o
   0   6  15  3711.83  3678.44    44.51 o
   1   6  15    21.15    15.34     6.14 <
   2   6  15  2420.29  2402.18    26.09 o
   3   6  15     0.63    -5.37     6.14 <
   4   6  15  3193.72  3121.94    31.46 o
   5   6  15   131.81   128.07    14.57 o
   6   6  15   351.56   341.27    20.71 o
   7   6  15   140.94   126.54    15.34 o
   1   7  15    30.14    29.91     6.90 o
   2   7  15   279.70   274.55    11.50 o
   3   7  15   312.60   338.98    13.04 o
   4   7  15     0.34     3.07     6.90 <
   5   7  15   137.65   160.28    11.50 o
   6   7  15   305.32   349.71    23.01 o
   7   7  15    41.26    39.88    16.87 <
   0   8  15  6246.52  5933.47    69.87 o
   1   8  15   125.11   116.57     9.20 o
   2   8  15  1000.87  1031.63    18.41 o
   3   8  15   520.12   533.02    14.57 o
   4   8  15   777.54   758.53    16.11 o
   5   8  15    43.10    46.01     9.97 o
   6   8  15  1415.60  1499.50    35.28 o
   7   8  15    79.14    78.99    19.17 o
   1   9  15   524.17   529.19    14.57 o
   2   9  15   259.23   249.24    11.50 o
   3   9  15  1295.90  1281.71    20.71 o
   4   9  15   334.36   319.80    13.80 o
   5   9  15   115.73   131.14    12.27 o
   6   9  15   211.69   213.20    20.71 o
   0  10  15  4412.60  4414.48    59.10 o
   1  10  15    57.22    53.68     7.67 o
   2  10  15   574.64   586.72    17.64 o
   3  10  15    29.23    15.34     8.44 <
   4  10  15     2.70     6.90     8.44 <
   5  10  15   144.98   161.81    13.04 o
   6  10  15   266.68   276.08    18.41 o
   1  11  15     0.25     2.30     7.67 <
   2  11  15   117.26   148.78    10.74 o
   3  11  15    53.74    73.62     9.20 o
   4  11  15    14.12    19.17     8.44 <
   5  11  15    46.06    62.88    10.74 o
   6  11  15   198.03   227.77    19.17 o
   0  12  15  6745.44  6576.18    80.61 o
   1  12  15    33.74    44.48     9.20 o
   2  12  15  1181.41  1188.10    21.48 o
   3  12  15     0.73    -2.30     9.97 <
   4  12  15   361.09   411.07    15.34 o
   5  12  15    15.24    24.54    10.74 <
   6  12  15  3229.56  3331.78    57.54 o
   1  13  15   147.63   167.95    12.27 o
   2  13  15    49.79    53.68     9.97 o
   3  13  15   350.26   345.11    16.87 o
   4  13  15     2.79    18.41     8.44 <
   5  13  15   523.13   529.18    19.94 o
   6  13  15  1096.47  1018.54    32.21 o
   0  14  15  3106.38  3025.94    64.45 o
   1  14  15    57.96    75.15    10.74 o
   2  14  15   125.53   163.35    14.57 o
   3  14  15    53.49    69.02    10.74 o
   4  14  15     7.82    44.48     9.97 o
   5  14  15    23.91    64.42    12.27 o
   1  15  15  1004.35  1024.69    23.78 o
   2  15  15   146.11   143.41    16.10 o
   3  15  15   116.82   131.14    13.80 o
   4  15  15   598.51   583.64    21.47 o
   5  15  15   353.20   404.16    19.94 o
   0  16  15   549.90   639.62    30.68 o
   1  16  15    92.00    63.65    14.57 o
   2  16  15   504.16   553.72    23.77 o
   3  16  15     8.05    26.84    11.50 <
   4  16  15  2071.87  1985.93    40.65 o
   5  16  15    28.51    61.35    13.80 o
   1  17  15     7.60    39.88    13.80 <
   2  17  15   192.01   176.39    19.94 o
   3  17  15   306.48   323.63    19.17 o
   4  17  15   111.46   127.30    16.87 o
   0  18  15  2388.40  2374.97    64.44 o
   1  18  15    94.91   115.80    15.34 o
   2  18  15   431.00   483.16    27.61 o
   3  18  15     2.03     6.90    12.27 <
   4  18  15   998.17  1031.57    32.21 o
   1  19  15     0.13    22.24    13.04 <
   2  19  15    25.88    18.41    12.27 <
   3  19  15     0.92    51.38    15.34 o
   0  20  15    41.19    98.93    21.47 o
   1  20  15     0.78    -3.07    13.80 <
   2  20  15   662.95   601.28    29.91 o
   3  20  15     0.11     0.00    13.04 <
   1  21  15    53.57    50.61    24.54 <
   2  21  15   114.25   116.57    20.71 o
   0   0  16  1059.66  1047.02    29.91 o
   1   0  16    49.22    52.91     8.44 o
   2   0  16  5682.67  5712.63    55.28 o
   3   0  16   887.20   863.64    21.48 o
   4   0  16   162.55   158.75    16.87 o
   5   0  16   221.71   242.34    22.24 o
   6   0  16   781.40   881.23    46.02 o
   7   0  16     9.02    28.37    22.24 <
   1   1  16   773.34   776.20    13.04 o
   2   1  16     0.24    -5.37     5.37 <
   3   1  16  5523.27  5329.57    40.68 o
   4   1  16   206.94   197.86    12.27 o
   5   1  16   235.80   303.69    16.87 o
   6   1  16   135.63   177.92    17.64 o
   7   1  16   149.49   173.32    16.10 o
   0   2  16  1692.06  1555.01    23.01 o
   1   2  16   217.67   198.63     8.44 o
   2   2  16     9.18    29.14     6.14 o
   3   2  16   159.55   154.91     9.20 o
   4   2  16   180.94   199.39    12.27 o
   5   2  16   119.34   153.38    13.80 o
   6   2  16   769.27   753.91    25.31 o
   7   2  16    25.80    44.48    16.10 <
   1   3  16   140.98   164.88     9.20 o
   2   3  16     2.50    14.57     6.14 <
   3   3  16    34.57    33.74     6.90 o
   4   3  16   552.30   621.99    18.41 o
   5   3  16   335.82   362.75    18.41 o
   6   3  16   133.80   170.25    19.17 o
   7   3  16     1.03   -12.27    16.10 <
   0   4  16  1847.50  1729.96    28.39 o
   1   4  16     1.29     9.97     5.37 <
   2   4  16 10059.60  9784.52    63.77 o
   3   4  16    16.35    18.41     6.90 <
   4   4  16  9606.92  9341.15    72.19 o
   5   4  16     0.13    20.71    11.50 <
   6   4  16   330.16   376.55    23.77 o
   7   4  16    14.21    24.54    16.87 <
   1   5  16    55.00    77.46     6.90 o
   2   5  16    11.94     6.14     6.90 <
   3   5  16    88.77   104.30     9.20 o
   4   5  16  1056.77  1050.02    19.94 o
   5   5  16     0.69     7.67    11.50 <
   6   5  16    88.06   121.17    15.34 o
   7   5  16   209.00   211.66    19.17 o
   0   6  16 10178.30  9789.26    91.44 o
   1   6  16   223.01   224.70     9.97 o
   2   6  16   239.50   269.95    11.50 o
   3   6  16    45.57    63.65     7.67 o
   4   6  16  1131.15  1139.00    19.18 o
   5   6  16    39.22    57.52    13.80 o
   6   6  16   250.17   279.92    19.17 o
   7   6  16     8.07   -26.84    13.04 <
   1   7  16   281.36   292.96    11.50 o
   2   7  16    26.25    23.77     8.44 <
   3   7  16    18.16    26.07     6.90 o
   4   7  16   105.51   102.00     9.20 o
   5   7  16     7.28    14.57     7.67 <
   6   7  16   264.28   279.92    21.47 o
   0   8  16    25.63    45.25    11.50 o
   1   8  16     3.37     3.83     6.90 <
   2   8  16  7946.67  7645.22    57.59 o
   3   8  16    14.10    21.47     7.67 <
   4   8  16  4093.69  3891.85    39.90 o
   5   8  16     7.12    17.64     9.97 <
   6   8  16   267.76   309.83    21.47 o
   1   9  16   757.90   765.44    18.41 o
   2   9  16   284.93   301.40    13.04 o
   3   9  16     1.99     7.67     7.67 <
   4   9  16  1175.51  1079.94    19.94 o
   5   9  16   459.17   411.84    15.34 o
   6   9  16   450.10   466.29    24.54 o
   0  10  16   579.37   660.34    24.54 o
   1  10  16   480.48   470.13    15.34 o
   2  10  16  5269.27  5178.40    43.75 o
   3  10  16   124.79   130.37    11.50 o
   4  10  16  1614.60  1567.84    23.78 o
   5  10  16     3.00    28.37     9.20 o
   6  10  16   771.69   771.55    27.61 o
   1  11  16     6.39    10.74     8.44 <
   2  11  16   241.01   245.41    14.57 o
   3  11  16  1504.88  1488.82    32.98 o
   4  11  16    25.26    38.34     9.20 o
   5  11  16    43.31    61.35    11.50 o
   6  11  16   285.35   285.29    23.01 o
   0  12  16   527.74   500.04    21.47 o
   1  12  16    19.69    49.85     9.20 o
   2  12  16   104.67   105.83    10.74 o
   3  12  16   180.40   207.83    14.57 o
   4  12  16   191.08   224.70    13.04 o
   5  12  16    86.48    75.15    12.27 o
   6  12  16   171.49   191.72    20.71 o
   1  13  16    29.92    41.41     9.20 o
   2  13  16   100.49    86.66    10.74 o
   3  13  16   120.81   132.67    13.04 o
   4  13  16    44.23    46.01     9.97 o
   5  13  16    95.71    71.32    13.04 o
   0  14  16  2701.99  2692.77    49.87 o
   1  14  16    61.75    75.92    11.50 o
   2  14  16  1918.86  1940.70    37.59 o
   3  14  16    27.74    50.61    12.27 o
   4  14  16  1637.75  1595.42    27.61 o
   5  14  16   175.51   177.15    15.34 o
   1  15  16   348.90   387.29    20.71 o
   2  15  16    24.10    53.68    12.27 o
   3  15  16    36.16    55.98    11.50 o
   4  15  16   110.43   118.10    13.04 o
   5  15  16   117.74   124.24    16.10 o
   0  16  16  1369.13  1361.45    42.19 o
   1  16  16    19.72    32.98    11.50 <
   2  16  16    11.17    29.14    11.50 <
   3  16  16    22.72    40.64    11.50 o
   4  16  16    87.52   115.03    13.04 o
   1  17  16   170.47   167.95    15.34 o
   2  17  16    24.57    26.07    13.04 <
   3  17  16   115.13   115.03    13.80 o
   4  17  16    70.68    66.72    13.80 o
   0  18  16   379.59   340.51    31.44 o
   1  18  16    32.05    49.08    13.80 o
   2  18  16     0.76     0.77    11.50 <
   3  18  16     5.32    12.27    12.27 <
   4  18  16    43.52    39.11    13.04 <
   1  19  16    62.91    37.58    13.80 <
   2  19  16    27.88    59.82    13.04 o
   3  19  16   136.15   139.57    15.34 o
   0  20  16  6346.07  6054.40   117.42 o
   1  20  16    94.28   103.53    17.64 o
   2  20  16   821.55   840.58    29.14 o
   1  21  16    73.78    73.62    16.10 o
   1   1  17     1.50     8.44     4.60 <
   2   1  17    53.24    35.28     6.14 o
   3   1  17    77.03    83.59     8.44 o
   4   1  17   422.30   427.94    17.64 o
   5   1  17   120.11   136.51    15.34 o
   6   1  17     0.53    26.84    13.04 <
   7   1  17    26.86    69.02    18.41 o
   0   2  17  2000.76  1947.87    28.39 o
   1   2  17   100.27   100.46     6.90 o
   2   2  17  7851.83  7479.28    50.69 o
   3   2  17    90.10    96.63     9.20 o
   4   2  17  7117.91  6951.46    61.42 o
   5   2  17    85.00   105.06    13.80 o
   6   2  17   935.11   958.70    29.14 o
   7   2  17   142.33   171.78    23.01 o
   1   3  17   749.30   691.05    13.81 o
   2   3  17   397.06   391.13    13.04 o
   3   3  17  1472.45  1386.85    19.94 o
   4   3  17   203.07   205.53    14.57 o
   5   3  17   273.65   257.68    17.64 o
   6   3  17   132.29   114.27    16.10 o
   7   3  17    88.70    92.03    20.71 o
   0   4  17    85.97   104.30    11.50 o
   1   4  17   350.75   368.12    10.74 o
   2   4  17  2711.68  2716.81    26.85 o
   3   4  17   548.05   536.09    13.04 o
   4   4  17   421.10   488.53    16.11 o
   5   4  17   271.40   283.75    23.01 o
   6   4  17   762.73   741.64    31.44 o
   7   4  17    73.60    63.65    24.54 <
   1   5  17   418.52   449.42    12.27 o
   2   5  17   181.13   179.45     9.97 o
   3   5  17  1000.90  1004.77    17.64 o
   4   5  17   500.91   519.98    17.64 o
   5   5  17    37.48    32.21    13.80 <
   6   5  17    19.95     6.90    13.80 <
   0   6  17  1609.16  1575.63    29.15 o
   1   6  17    85.84   111.20     8.44 o
   2   6  17 10382.90 10184.40    70.68 o
   3   6  17   159.63   168.72     9.20 o
   4   6  17  5269.37  5325.36    49.12 o
   5   6  17    54.11    81.29    16.10 o
   6   6  17   493.93   467.05    23.77 o
   1   7  17   411.00   392.67    13.04 o
   2   7  17    52.38    56.75     9.20 o
   3   7  17  1458.03  1465.06    20.71 o
   4   7  17   647.52   652.67    21.47 o
   5   7  17   296.24   307.53    14.57 o
   6   7  17   555.11   516.91    28.38 o
   0   8  17  3120.74  2978.61    46.04 o
   1   8  17     9.97     3.83     6.90 <
   2   8  17  1127.03  1137.48    19.18 o
   3   8  17   223.62   237.74    13.04 o
   4   8  17  1542.79  1479.62    25.31 o
   5   8  17    64.55    92.03     9.97 o
   6   8  17   490.84   447.11    32.98 o
   1   9  17    50.05    55.22    10.74 o
   2   9  17    28.32    36.04     8.44 o
   3   9  17   383.46   400.33    16.11 o
   4   9  17   264.16   290.66    14.57 o
   5   9  17     1.56    11.50     9.20 <
   6   9  17   494.09   516.90    36.81 o
   0  10  17  5329.88  5160.88    67.54 o
   1  10  17   246.71   237.74    13.80 o
   2  10  17   860.97   852.88    19.94 o
   3  10  17    31.89    30.68    12.27 <
   4  10  17    35.74    58.28     9.20 o
   5  10  17   148.50   126.54    12.27 o
   6  10  17   143.50   105.83    23.77 o
   1  11  17  1327.05  1361.48    24.55 o
   2  11  17    35.35    39.11     9.20 o
   3  11  17  2484.89  2404.21    34.52 o
   4  11  17     5.57    15.34     9.97 <
   5  11  17   580.80   554.49    19.17 o
   6  11  17    16.95    24.54    16.10 <
   0  12  17  2221.95  2208.57    47.56 o
   1  12  17    13.89    26.84     8.44 o
   2  12  17   285.45   309.06    14.57 o
   3  12  17   637.84   645.00    21.47 o
   4  12  17   328.83   331.30    14.57 o
   5  12  17    87.59    64.42    13.80 o
   1  13  17   116.81   121.93    11.50 o
   2  13  17    63.94    57.52    11.50 o
   3  13  17  2294.07  2244.55    40.66 o
   4  13  17     0.48    11.50     9.97 <
   5  13  17     8.64     4.60    13.04 <
   0  14  17    35.38    55.98    15.34 o
   1  14  17   215.76   238.51    17.64 o
   2  14  17     2.17     6.90    10.74 <
   3  14  17    84.20   105.06    13.04 o
   4  14  17   584.23   585.17    21.47 o
   5  14  17     1.09    -8.44    11.50 <
   1  15  17   753.97   750.08    24.54 o
   2  15  17    55.96    77.46    13.04 o
   3  15  17   112.07   100.46    13.04 o
   4  15  17    58.94    75.15    12.27 o
   5  15  17   182.90   153.38    16.10 o
   0  16  17  3365.09  3456.28    76.72 o
   1  16  17    44.52    62.88    12.27 o
   2  16  17    34.68    27.61    14.57 <
   3  16  17     0.51    25.31    10.74 <
   4  16  17   605.14   561.39    24.54 o
   1  17  17   786.64   790.73    26.08 o
   2  17  17    29.05    55.22    13.04 o
   3  17  17    78.26    88.96    14.57 o
   4  17  17    63.11    56.75    13.04 o
   0  18  17   868.44   916.51    42.95 o
   1  18  17    22.53    38.34    13.04 <
   2  18  17   240.39   249.24    18.41 o
   3  18  17     3.23    25.31    12.27 <
   1  19  17    26.04    57.52    14.57 o
   2  19  17     1.80     7.67    16.87 <
   3  19  17    44.07    50.61    14.57 o
   0  20  17   239.98   299.86    31.44 o
   1  20  17     1.13   -10.74    14.57 <
   2  20  17    75.16    78.99    16.87 o
   0   0  18  6443.23  6539.40    95.21 o
   1   0  18  1563.55  1493.54    25.31 o
   2   0  18 17359.40 16828.30   143.84 o
   3   0  18   105.84   117.33    13.04 o
   4   0  18  2730.73  2582.33    68.28 o
   5   0  18    39.26    39.88    16.10 <
   6   0  18   153.25   195.56    26.84 o
   1   1  18   539.61   510.02    12.27 o
   2   1  18    54.87    61.35     7.67 o
   3   1  18  1045.97  1017.05    16.87 o
   4   1  18   378.11   391.89    19.94 o
   5   1  18   638.57   618.92    23.01 o
   6   1  18    18.15    63.65    16.10 o
   0   2  18    35.21    39.11     8.44 o
   1   2  18    30.73    48.31     6.90 o
   2   2  18   685.62   701.01    14.57 o
   3   2  18   278.52   268.42    10.74 o
   4   2  18    22.91    38.34    11.50 o
   5   2  18    11.32    23.77    11.50 <
   6   2  18   367.79   424.87    25.31 o
   1   3  18   449.51   431.79    12.27 o
   2   3  18  1089.04  1023.97    17.64 o
   3   3  18   676.22   618.17    14.57 o
   4   3  18   132.84   150.31    13.80 o
   5   3  18   154.94   174.08    16.10 o
   6   3  18    13.21     9.97    15.34 <
   0   4  18  6797.04  6633.20    69.10 o
   1   4  18   186.88   213.96     9.97 o
   2   4  18  7101.37  7022.23    53.75 o
   3   4  18     1.05    14.57     6.90 <
   4   4  18  6536.99  6422.40    61.41 o
   5   4  18   242.41   263.05    20.71 o
   6   4  18   741.55   715.56    28.38 o
   1   5  18  3109.91  3066.10    29.92 o
   2   5  18    10.72    13.80     7.67 <
   3   5  18   922.25   915.78    18.41 o
   4   5  18  1101.75  1106.77    24.54 o
   5   5  18  1462.32  1494.92    39.88 o
   6   5  18   353.67   300.63    23.77 o
   0   6  18  7006.16  7169.79    73.71 o
   1   6  18   273.12   272.25    11.50 o
   2   6  18    17.86    37.58     7.67 o
   3   6  18   803.24   785.38    16.11 o
   4   6  18  2186.63  2225.38    29.92 o
   5   6  18    66.95    79.76    14.57 o
   6   6  18   470.28   431.01    24.54 o
   1   7  18   335.21   299.10    12.27 o
   2   7  18     0.79    14.57     7.67 <
   3   7  18  4413.36  4423.92    38.37 o
   4   7  18    49.85    61.35     9.97 o
   5   7  18   103.13   125.00    11.50 o
   6   7  18     3.96     4.60    14.57 <
   0   8  18   941.08   974.08    25.31 o
   1   8  18     1.20     2.30     7.67 <
   2   8  18   150.17   174.85    11.50 o
   3   8  18   263.91   281.45    14.57 o
   4   8  18   320.52   359.68    15.34 o
   5   8  18    26.45    32.21    10.74 <
   6   8  18   349.87   307.53    25.31 o
   1   9  18   854.94   869.75    19.17 o
   2   9  18   202.22   223.17    13.04 o
   3   9  18    63.02    85.89    11.50 o
   4   9  18    57.99    65.18     9.97 o
   5   9  18   289.16   316.73    15.34 o
   6   9  18   406.73   399.56    32.98 o
   0  10  18   948.77   998.62    32.21 o
   1  10  18    44.70    32.98     9.20 o
   2  10  18   973.91   984.04    21.48 o
   3  10  18    11.53     1.53     8.44 <
   4  10  18   447.88   472.42    18.41 o
   5  10  18   228.97   237.74    14.57 o
   6  10  18  1199.39  1075.31    39.12 o
   1  11  18  1807.87  1737.43    27.61 o
   2  11  18   372.40   408.00    19.94 o
   3  11  18  1797.74  1765.01    35.28 o
   4  11  18    61.27    68.25    10.74 o
   5  11  18   514.09   560.62    19.17 o
   0  12  18  1757.60  1746.62    39.89 o
   1  12  18     7.46    11.50     9.20 <
   2  12  18   653.47   681.81    21.47 o
   3  12  18    12.25    29.14     9.97 <
   4  12  18   168.44   181.75    13.04 o
   5  12  18   255.79   263.81    19.17 o
   1  13  18    25.62    48.31    11.50 o
   2  13  18     3.25    10.74    10.74 <
   3  13  18    51.97    82.06    13.80 o
   4  13  18    27.83    36.81    10.74 o
   5  13  18     7.05   -18.41    12.27 <
   0  14  18   185.43   210.13    20.71 o
   1  14  18    13.17    19.94    11.50 <
   2  14  18   731.92   755.44    23.01 o
   3  14  18     6.91    34.51    11.50 <
   4  14  18   390.86   397.26    18.41 o
   5  14  18     0.74    11.50    16.10 <
   1  15  18   756.06   772.32    23.01 o
   2  15  18    75.02    84.36    13.80 o
   3  15  18   660.72   658.03    23.77 o
   4  15  18   179.13   184.82    15.34 o
   0  16  18  2395.06  2491.57    65.20 o
   1  16  18     2.71    30.67    11.50 <
   2  16  18   239.79   268.41    19.17 o
   3  16  18    24.94    25.31    11.50 <
   4  16  18     4.98    30.67    11.50 <
   1  17  18    61.73    86.66    14.57 o
   2  17  18     5.93    28.37    13.04 <
   3  17  18   511.06   487.76    23.01 o
   0  18  18     6.16    30.67    19.17 <
   1  18  18    16.63    19.17    13.80 <
   2  18  18   365.67   337.44    22.24 o
   3  18  18   210.32   211.66    20.71 o
   1  19  18   677.51   658.03    31.44 o
   2  19  18     1.19     0.00    13.80 <
   0  20  18  1546.75  1763.36    69.80 o
   1  20  18    27.27    52.91    16.10 o
   1   1  19  1367.01  1399.11    19.94 o
   2   1  19    79.75    96.63     9.20 o
   3   1  19   843.18   797.65    16.87 o
   4   1  19    67.90    65.95    13.04 o
   5   1  19   464.91   471.66    20.71 o
   6   1  19   111.71   153.38    23.77 o
   0   2  19   843.87   832.18    20.71 o
   1   2  19    12.38    26.84     6.90 o
   2   2  19    51.59    59.05     8.44 o
   3   2  19    25.85    55.98     8.44 o
   4   2  19   669.99   664.94    22.24 o
   5   2  19   816.14   799.17    29.91 o
   6   2  19    52.05   115.03    24.54 o
   1   3  19  2015.87  2057.47    23.01 o
   2   3  19     0.84    13.04     7.67 <
   3   3  19   328.82   345.88    13.04 o
   4   3  19    49.85    57.52    10.74 o
   5   3  19   815.85   813.74    29.14 o
   6   3  19   339.40   320.57    28.38 o
   0   4  19   415.70   511.54    18.41 o
   1   4  19     5.39    15.34     6.90 <
   2   4  19   555.23   567.54    16.11 o
   3   4  19    27.46    34.51     7.67 o
   4   4  19    67.11    69.02    10.74 o
   5   4  19    26.69    30.68    15.34 <
   6   4  19   462.72   465.52    29.14 o
   1   5  19   678.30   789.97    16.87 o
   2   5  19   205.02   206.30    10.74 o
   3   5  19   345.22   365.82    13.80 o
   4   5  19    36.31    61.35    11.50 o
   5   5  19   372.86   408.00    26.84 o
   6   5  19    22.98    24.54    16.87 <
   0   6  19    86.06    89.73    12.27 o
   1   6  19  1243.83  1254.09    20.71 o
   2   6  19  3191.81  3096.64    30.69 o
   3   6  19   226.58   264.58    13.04 o
   4   6  19  2331.27  2306.72    33.75 o
   5   6  19     0.94    29.14    13.80 <
   6   6  19    59.04    34.51    15.34 <
   1   7  19  2465.58  2538.58    28.39 o
   2   7  19   206.18   228.54    12.27 o
   3   7  19  2240.49  2311.33    28.38 o
   4   7  19   565.58   603.58    17.64 o
   5   7  19  1402.47  1313.88    25.31 o
   6   7  19     0.23    37.58    16.10 <
   0   8  19   232.19   256.15    16.87 o
   1   8  19    18.83    23.77     8.44 <
   2   8  19  1397.54  1345.38    23.01 o
   3   8  19   262.02   305.23    14.57 o
   4   8  19   631.66   595.91    19.17 o
   5   8  19   101.05   108.90    13.04 o
   6   8  19   147.09   114.27    21.47 o
   1   9  19  2429.78  2482.51    30.69 o
   2   9  19    11.21     0.77     9.20 <
   3   9  19  1847.66  1817.19    29.92 o
   4   9  19   125.10   116.57    13.04 o
   5   9  19   942.18   969.44    21.47 o
   6   9  19     2.41   -16.87    16.87 <
   0  10  19  1888.64  1867.10    43.72 o
   1  10  19    41.73    61.35     9.97 o
   2  10  19  1796.99  1711.33    29.15 o
   3  10  19   142.23   127.30    13.80 o
   4  10  19     8.18    40.64    11.50 o
   5  10  19   121.80   113.50    12.27 o
   1  11  19   173.57   194.02    15.34 o
   2  11  19    79.26    83.59    13.04 o
   3  11  19     1.91    39.11    10.74 o
   4  11  19   405.79   384.99    16.11 o
   5  11  19   104.09    85.12    13.04 o
   0  12  19   943.20   954.89    32.98 o
   1  12  19    45.79    69.02    13.04 o
   2  12  19  3510.47  3453.32    47.57 o
   3  12  19    64.06    92.03    13.80 o
   4  12  19  1285.64  1227.96    23.78 o
   5  12  19   103.27   118.87    12.27 o
   1  13  19  1607.23  1606.18    30.68 o
   2  13  19     0.04    35.28    11.50 o
   3  13  19  3807.54  3732.62    51.41 o
   4  13  19   132.78   143.41    13.04 o
   5  13  19  1541.83  1497.97    36.05 o
   0  14  19    63.18    95.09    21.47 o
   1  14  19   413.20   424.87    20.71 o
   2  14  19    91.71   105.06    13.80 o
   3  14  19   168.29   189.42    16.87 o
   4  14  19    20.55    53.68    11.50 o
   1  15  19   210.46   240.04    19.94 o
   2  15  19    92.60    89.73    15.34 o
   3  15  19    83.83   121.17    15.34 o
   4  15  19    93.95    83.59    13.04 o
   0  16  19  4013.84  4104.06    87.47 o
   1  16  19    37.58    69.02    15.34 o
   2  16  19    11.77    31.44    13.04 <
   3  16  19    81.85    80.52    16.87 o
   4  16  19   775.43   783.05    26.84 o
   1  17  19  1052.44  1049.98    32.21 o
   2  17  19     9.23    32.98    13.80 <
   3  17  19  3190.80  2954.32    52.93 o
   0  18  19   880.61   872.03    42.18 o
   1  18  19     0.03    25.31    15.34 <
   2  18  19   142.25   148.78    20.71 o
   1  19  19    90.59   127.30    18.41 o
   0   0  20   451.62   437.92    25.31 o
   1   0  20    10.68    10.74     9.97 <
   2   0  20  2340.43  2321.42    36.82 o
   3   0  20   293.22   278.39    25.31 o
   4   0  20    86.92    86.66    17.64 o
   5   0  20     1.39   -15.34    19.17 <
   6   0  20   267.42   253.08    32.98 o
   1   1  20   173.97   227.77    10.74 o
   2   1  20   775.16   780.77    15.34 o
   3   1  20    79.75    79.76    10.74 o
   4   1  20     6.33    -6.14    12.27 <
   5   1  20   195.74   233.90    19.94 o
   6   1  20    37.71    83.59    21.47 o
   0   2  20    28.24    56.75    12.27 o
   1   2  20    85.09   124.24     8.44 o
   2   2  20  2111.65  1989.93    23.01 o
   3   2  20    25.14    42.18     9.97 o
   4   2  20   459.87   471.66    19.17 o
   5   2  20     0.24    32.98    19.17 <
   6   2  20   257.54   286.82    29.14 o
   1   3  20   401.96   420.27    13.04 o
   2   3  20   193.21   193.26    10.74 o
   3   3  20     1.43    14.57     8.44 <
   4   3  20    16.55    39.11    12.27 o
   5   3  20     1.82    32.21    16.87 <
   6   3  20     2.10    33.74    19.17 <
   0   4  20   497.88   494.67    19.17 o
   1   4  20     0.05     0.00     7.67 <
   2   4  20    30.32    39.11     7.67 o
   3   4  20    80.55    97.39    10.74 o
   4   4  20   655.36   668.01    20.71 o
   5   4  20    86.39    86.66    17.64 o
   6   4  20     0.83    38.34    19.17 <
   1   5  20  4516.98  4425.72    39.91 o
   2   5  20    51.57    57.52     9.97 o
   3   5  20   615.57   633.49    16.87 o
   4   5  20   121.15   134.21    13.80 o
   5   5  20  2640.88  2554.52    53.70 o
   6   5  20     0.38    19.17    19.17 <
   0   6  20  1260.98  1204.23    27.61 o
   1   6  20    69.36   103.53     9.97 o
   2   6  20   294.73   259.98    13.80 o
   3   6  20   127.12   153.38    13.04 o
   4   6  20  1702.49  1687.50    29.91 o
   5   6  20   284.26   280.69    21.47 o
   6   6  20    18.53    69.79    18.41 o
   1   7  20    22.75    54.45     8.44 o
   2   7  20     8.82    24.54     9.20 <
   3   7  20   260.66   296.79    13.80 o
   4   7  20   474.97   494.67    18.41 o
   5   7  20     7.20    26.07    13.04 <
   6   7  20    53.74    55.22    16.87 o
   0   8  20    19.55    54.45    12.27 o
   1   8  20     1.76    23.01     8.44 <
   2   8  20   101.71   108.13    12.27 o
   3   8  20    16.57    13.80     9.20 <
   4   8  20    21.16    34.51    12.27 <
   5   8  20   112.76   112.73    13.80 o
   1   9  20  2552.45  2462.58    33.75 o
   2   9  20    45.86    47.55    10.74 o
   3   9  20   182.74   209.36    13.80 o
   4   9  20     0.06     6.90     9.97 <
   5   9  20   923.24   919.58    23.01 o
   0  10  20   882.66   890.45    28.38 o
   1  10  20    39.45    52.15    10.74 o
   2  10  20  1150.99  1083.00    26.84 o
   3  10  20   109.44   125.00    13.04 o
   4  10  20     1.95    26.07    10.74 <
   5  10  20   397.69   361.21    16.87 o
   1  11  20   830.17   848.26    25.31 o
   2  11  20   290.77   279.92    17.64 o
   3  11  20  4015.01  4002.06    51.41 o
   4  11  20    28.52    44.48    10.74 o
   5  11  20   255.31   288.35    16.87 o
   0  12  20    21.24    46.01    16.87 <
   1  12  20     0.19    23.01    11.50 <
   2  12  20   173.48   208.60    17.64 o
   3  12  20    60.82    70.55    15.34 o
   4  12  20    94.62    92.79    12.27 o
   5  12  20    36.29     4.60    11.50 <
   1  13  20  1112.08  1130.54    28.38 o
   2  13  20    21.01    24.54    12.27 <
   3  13  20   132.43   165.65    16.10 o
   4  13  20   116.65   121.17    14.57 o
   0  14  20  1123.07  1170.42    57.52 o
   1  14  20    75.68    90.49    13.80 o
   2  14  20  1020.27  1025.44    26.08 o
   3  14  20    78.01    63.65    15.34 o
   4  14  20   557.02   511.54    19.94 o
   1  15  20   534.56   544.52    25.31 o
   2  15  20    10.85    21.47    12.27 <
   3  15  20  2981.39  2810.82    46.80 o
   4  15  20     1.99   -12.27    10.74 <
   0  16  20   853.92   859.76    41.42 o
   1  16  20   105.45   126.54    16.87 o
   2  16  20   304.34   309.06    21.47 o
   3  16  20    44.03    37.58    16.10 <
   1  17  20    73.22   116.57    17.64 o
   2  17  20    15.89    52.91    18.41 <
   3  17  20    18.42    55.98    14.57 o
   0  18  20    32.73    39.11    21.47 <
   1  18  20    74.66    82.06    16.10 o
   2  18  20   739.77   706.35    29.91 o
   1   1  21  1454.99  1425.95    22.24 o
   2   1  21     0.01    32.21     7.67 o
   3   1  21     5.52     8.44     9.20 <
   4   1  21    26.74    24.54    18.41 <
   5   1  21   797.76   795.33    30.68 o
   6   1  21   369.01   335.14    39.88 o
   0   2  21  2698.46  2820.23    41.43 o
   1   2  21    27.53    29.91     8.44 o
   2   2  21    78.87   111.96    10.74 o
   3   2  21   203.07   196.33    12.27 o
   4   2  21    68.01    78.99    14.57 o
   5   2  21   312.70   322.87    29.14 o
   6   2  21   220.72   258.44    26.84 o
   1   3  21  4644.91  4370.48    40.67 o
   2   3  21    49.99    62.12     8.44 o
   3   3  21  2847.73  2863.11    39.13 o
   4   3  21     0.98     9.20    12.27 <
   5   3  21  1873.64  1807.17    46.79 o
   6   3  21   223.97   342.04    39.88 o
   0   4  21   220.78   218.57    16.10 o
   1   4  21   260.67   273.02    13.04 o
   2   4  21   680.00   690.26    16.11 o
   3   4  21   269.25   297.56    16.87 o
   4   4  21    27.41    37.58    12.27 o
   5   4  21     4.32    23.01    17.64 <
   6   4  21   465.59   530.71    34.51 o
   1   5  21   406.08   481.63    14.57 o
   2   5  21   103.78   129.60    10.74 o
   3   5  21   554.95   579.80    18.41 o
   4   5  21     0.47   -11.50    11.50 <
   5   5  21   153.51   220.10    23.01 o
   6   5  21    61.37    85.12    20.71 o
   0   6  21   325.85   227.01    16.11 o
   1   6  21    30.65    56.75     9.20 o
   2   6  21     0.37    10.74     9.20 <
   3   6  21    16.14    21.47     9.97 <
   4   6  21   257.55   285.29    16.10 o
   5   6  21   201.70   187.89    21.47 o
   1   7  21  2829.63  2758.05    32.99 o
   2   7  21    20.08    25.31     9.97 <
   3   7  21  1164.73  1203.41    23.78 o
   4   7  21     5.12    25.31     9.97 <
   5   7  21  1192.99  1139.74    35.28 o
   0   8  21    35.20    32.21    13.80 <
   1   8  21    42.09    47.55    11.50 o
   2   8  21    11.31    26.84     9.97 <
   3   8  21    94.61   102.76    10.74 o
   4   8  21   119.85   114.27    13.04 o
   5   8  21   396.76   423.33    22.24 o
   1   9  21   695.31   704.06    20.71 o
   2   9  21   121.65   146.48    13.80 o
   3   9  21  1298.91  1273.23    26.08 o
   4   9  21     5.63    12.27    12.27 <
   5   9  21   687.11   664.93    24.54 o
   0  10  21   585.06   631.19    35.28 o
   1  10  21    39.94    56.75    12.27 o
   2  10  21    85.46   122.70    13.04 o
   3  10  21    91.81    91.26    12.27 o
   4  10  21   260.41   242.34    16.10 o
   5  10  21    60.97    75.15    13.04 o
   1  11  21   573.12   634.25    21.47 o
   2  11  21     3.02    29.91    12.27 <
   3  11  21   111.43   141.11    14.57 o
   4  11  21    15.98    13.80    11.50 <
   5  11  21   474.01   440.98    19.17 o
   0  12  21   387.58   433.31    30.68 o
   1  12  21   136.49   148.78    16.10 o
   2  12  21  1126.01  1141.27    28.38 o
   3  12  21    12.41    69.79    13.80 o
   4  12  21   415.46   472.42    19.94 o
   1  13  21  1246.52  1338.41    30.68 o
   2  13  21   251.26   300.62    18.41 o
   3  13  21  1146.58  1112.89    29.15 o
   4  13  21   104.86   113.50    15.34 o
   0  14  21    15.26    67.49    19.94 o
   1  14  21     1.49    14.57    12.27 <
   2  14  21  1714.93  1775.68    36.05 o
   3  14  21     5.38    42.18    14.57 <
   4  14  21   783.16   812.96    23.01 o
   1  15  21   479.54   476.26    26.08 o
   2  15  21    85.38   127.30    16.10 o
   3  15  21    16.44    69.02    14.57 o
   0  16  21   670.54   632.72    39.88 o
   1  16  21   126.69   181.75    19.94 o
   2  16  21   102.66   154.91    19.94 o
   3  16  21    94.22   103.53    17.64 o
   1  17  21   565.22   610.47    31.44 o
   2  17  21     0.82    16.10    16.10 <
   0  18  21   547.05   525.34    39.11 o
   1  18  21     1.35    -4.60    17.64 <
   0   0  22    87.81    72.85    45.25 <
   1   0  22   101.39    74.39    11.50 o
   2   0  22   436.46   519.97    28.38 o
   3   0  22   118.98    96.63    20.71 o
   4   0  22   189.58   144.18    26.07 o
   5   0  22   307.77   255.38    32.98 o
   1   1  22  4401.03  4275.83    38.37 o
   2   1  22     8.15    32.21    11.50 <
   3   1  22   510.13   491.60    19.94 o
   4   1  22    48.24    73.62    15.34 o
   5   1  22  1415.17  1491.82    48.32 o
   0   2  22   264.07   259.98    16.87 o
   1   2  22     0.69     9.20     7.67 <
   2   2  22   493.79   519.21    17.64 o
   3   2  22   232.05   236.97    16.10 o
   4   2  22    41.39    35.28    15.34 <
   5   2  22   366.94   357.38    37.58 o
   1   3  22   286.47   276.09    13.04 o
   2   3  22   215.19   236.97    14.57 o
   3   3  22  1271.32  1296.24    26.85 o
   4   3  22    21.51    34.51    13.80 <
   5   3  22    56.33   102.76    22.24 o
   0   4  22    60.72    93.56    13.80 o
   1   4  22    20.79    29.91     9.20 o
   2   4  22   703.04   676.45    19.94 o
   3   4  22   228.95   231.60    13.80 o
   4   4  22    65.23   100.46    16.10 o
   5   4  22   230.45   254.61    27.61 o
   1   5  22  6225.56  6178.10    54.50 o
   2   5  22    26.08    40.64    10.74 o
   3   5  22   373.44   427.17    17.64 o
   4   5  22    95.10   110.43    15.34 o
   5   5  22  3686.45  3728.63    69.05 o
   0   6  22    68.88    78.22    15.34 o
   1   6  22    13.42    29.14     9.97 <
   2   6  22   651.88   617.39    18.41 o
   3   6  22    52.34    71.32    11.50 o
   4   6  22   101.96   100.46    13.04 o
   5   6  22   283.58   257.68    23.77 o
   1   7  22   201.58   194.02    13.80 o
   2   7  22    20.13    24.54    10.74 <
   3   7  22     1.24    11.50     9.97 <
   4   7  22     1.78    -3.07     9.97 <
   5   7  22     6.13     4.60    12.27 <
   0   8  22    69.56    88.96    15.34 o
   1   8  22    39.54    36.81    10.74 o
   2   8  22    62.89    54.45    11.50 o
   3   8  22     7.27     9.20    10.74 <
   4   8  22   129.55   149.54    15.34 o
   5   8  22   313.56   308.30    19.17 o
   1   9  22   958.25   969.46    26.08 o
   2   9  22    97.60   116.57    13.04 o
   3   9  22   773.28   784.59    20.71 o
   4   9  22   177.46   210.90    16.87 o
   5   9  22  1205.68  1169.65    32.21 o
   0  10  22   224.47   187.89    20.71 o
   1  10  22   344.79   353.55    17.64 o
   2  10  22     0.08    36.04    10.74 o
   3  10  22   292.79   269.95    16.87 o
   4  10  22   136.46   145.71    15.34 o
   1  11  22   432.02   537.61    23.77 o
   2  11  22     0.52    13.04    11.50 <
   3  11  22  6231.64  6335.33    66.00 o
   4  11  22    12.24     6.90    12.27 <
   0  12  22   529.03   642.68    36.05 o
   1  12  22     2.49    25.31    12.27 <
   2  12  22   113.91   128.07    14.57 o
   3  12  22   241.84   289.89    20.71 o
   4  12  22   135.35   112.73    14.57 o
   1  13  22   160.97   201.69    18.41 o
   2  13  22     0.47    55.98    15.34 o
   3  13  22    65.33    92.03    15.34 o
   4  13  22    38.27    55.22    13.80 o
   0  14  22   253.18   213.20    28.38 o
   1  14  22     5.20    42.18    14.57 <
   2  14  22    25.68    46.01    13.04 o
   3  14  22   206.51   244.64    20.71 o
   1  15  22  1781.92  1847.02    41.42 o
   2  15  22     0.00    49.08    17.64 <
   3  15  22  3668.78  3694.81    62.91 o
   0  16  22    17.16    39.11    26.84 <
   1  16  22    38.10    82.82    19.94 o
   2  16  22   395.45   398.79    25.31 o
   1  17  22   225.48   187.12    23.77 o
   1   1  23   518.50   517.68    16.87 o
   2   1  23    21.18    38.34    10.74 o
   3   1  23    89.54   101.23    13.04 o
   4   1  23   123.83   146.48    16.87 o
   5   1  23   890.57   904.24    41.42 o
   0   2  23   171.68   207.83    19.94 o
   1   2  23    68.71    91.26    10.74 o
   2   2  23    10.31    30.68    10.74 <
   3   2  23    51.04    68.25    13.04 o
   4   2  23   170.10   211.66    19.94 o
   5   2  23   421.85   536.84    35.28 o
   1   3  23  2686.15  2693.52    35.29 o
   2   3  23    13.11    36.81    10.74 o
   3   3  23  3308.78  3296.68    44.50 o
   4   3  23     8.24    -5.37    16.87 <
   5   3  23  1284.29  1296.98    46.79 o
   0   4  23    56.75    50.61    13.80 o
   1   4  23   134.55   139.57    13.80 o
   2   4  23    12.68    29.14     9.97 <
   3   4  23   562.28   595.91    21.47 o
   4   4  23    33.93    38.34    14.57 <
   5   4  23   120.26   108.13    26.84 o
   1   5  23   489.00   453.25    19.17 o
   2   5  23    51.97    38.34    11.50 o
   3   5  23  2040.69  2080.31    32.98 o
   4   5  23   197.13   214.73    19.17 o
   5   5  23   358.74   358.15    25.31 o
   0   6  23   229.52   255.38    22.24 o
   1   6  23     2.60    19.94    10.74 <
   2   6  23  1468.95  1485.73    29.91 o
   3   6  23   115.50   117.33    15.34 o
   4   6  23   646.03   680.27    23.01 o
   5   6  23    70.24    60.58    17.64 o
   1   7  23  2129.82  1925.41    32.99 o
   2   7  23   116.21   134.97    14.57 o
   3   7  23   200.51   232.37    16.87 o
   4   7  23     1.93    13.04    11.50 <
   5   7  23   574.67   592.83    29.14 o
   0   8  23     8.25    36.04    16.10 <
   1   8  23     0.03   -11.50     9.97 <
   2   8  23   422.43   461.68    19.94 o
   3   8  23   161.89   143.41    15.34 o
   4   8  23     4.39    20.71    12.27 <
   1   9  23     3.46    30.67    11.50 <
   2   9  23    59.99    59.05    12.27 o
   3   9  23   219.43   237.74    16.10 o
   4   9  23    10.57    39.88    15.34 <
   0  10  23   701.08   727.83    36.81 o
   1  10  23     0.18    -1.53    12.27 <
   2  10  23     2.61   -11.50    11.50 <
   3  10  23    38.30    21.47    12.27 <
   4  10  23   104.76   119.63    16.87 o
   1  11  23  1601.74  1621.50    33.75 o
   2  11  23   170.99   161.81    15.34 o
   3  11  23   814.83   843.64    24.54 o
   4  11  23   107.36    97.39    15.34 o
   0  12  23   265.33   306.76    30.68 o
   1  12  23    59.05    91.26    15.34 o
   2  12  23    23.61    63.65    13.80 o
   3  12  23    34.96     7.67    13.80 <
   1  13  23  1988.33  2163.10    43.72 o
   2  13  23     5.31    45.25    13.04 o
   3  13  23   508.35   568.29    29.91 o
   0  14  23   384.57   344.34    32.21 o
   1  14  23    78.86    92.79    16.87 o
   2  14  23    14.40    44.48    16.87 <
   3  14  23    79.19    85.89    17.64 o
   1  15  23   151.48   239.27    22.24 o
   2  15  23    90.36    94.33    16.87 o
   0  16  23     0.71    39.11    21.47 <
   1  16  23     9.85    46.01    16.87 <
   0   0  24  1299.81  1263.27    42.95 o
   1   0  24    52.50    52.91    19.17 <
   2   0  24   815.41   888.14    36.05 o
   3   0  24    17.14    42.18    17.64 <
   4   0  24   902.99   859.76    36.05 o
   5   0  24   472.60   583.62    44.48 o
   1   1  24  2899.56  2647.53    39.89 o
   2   1  24    43.34    47.55    12.27 o
   3   1  24   591.85   595.91    22.24 o
   4   1  24   513.28   499.27    24.54 o
   5   1  24  1026.41  1133.58    46.02 o
   0   2  24    72.16   108.13    18.41 o
   1   2  24    59.02    88.19    15.34 o
   2   2  24   131.95   149.54    16.87 o
   3   2  24     4.95    26.07    13.04 <
   4   2  24   958.87   980.18    41.42 o
   5   2  24   247.92   244.64    27.61 o
   1   3  24    31.67    75.92    14.57 o
   2   3  24     0.02     8.44    10.74 <
   3   3  24     5.97    65.95    12.27 o
   4   3  24   138.66   124.24    19.17 o
   5   3  24     7.17    23.01    21.47 <
   0   4  24   521.55   480.10    29.14 o
   1   4  24     1.95    26.07    11.50 <
   2   4  24   933.71   945.67    23.78 o
   3   4  24     7.97    19.17    12.27 <
   4   4  24    85.37   138.81    18.41 o
   5   4  24    50.53    83.59    23.77 o
   1   5  24  2150.73  2029.73    39.12 o
   2   5  24    65.67    66.72    12.27 o
   3   5  24  1019.47  1030.04    24.54 o
   4   5  24    52.00    79.76    13.80 o
   5   5  24  1590.12  1641.41    42.19 o
   0   6  24     3.50    91.26    16.87 o
   1   6  24     0.12    13.04    10.74 <
   2   6  24   493.75   490.06    22.24 o
   3   6  24    62.73    44.48    12.27 o
   4   6  24    16.19    49.08    15.34 o
   1   7  24    58.13    46.01    11.50 o
   2   7  24     4.40    40.64    11.50 o
   3   7  24   103.05   115.80    13.80 o
   4   7  24    13.42    34.51    13.80 <
   0   8  24   355.69   358.91    30.68 o
   1   8  24    49.59    46.01    12.27 o
   2   8  24    53.44    79.76    13.04 o
   3   8  24     3.94    11.50    12.27 <
   4   8  24   431.69   384.99    20.71 o
   1   9  24  1031.17  1028.51    28.38 o
   2   9  24     0.03     9.97    12.27 <
   3   9  24  1507.68  1441.98    29.91 o
   4   9  24     3.61    20.71    13.80 <
   0  10  24  2390.20  2283.67    61.37 o
   1  10  24     0.04    32.21    12.27 <
   2  10  24   155.70   180.99    18.41 o
   3  10  24   243.88   236.97    16.10 o
   4  10  24     0.37    -4.60    16.10 <
   1  11  24   387.78   417.20    23.01 o
   2  11  24     2.20     3.07    13.04 <
   3  11  24  2150.65  2143.18    44.49 o
   0  12  24   364.73   342.81    32.21 o
   1  12  24     0.75    29.91    14.57 <
   2  12  24   889.68   925.72    27.61 o
   3  12  24     0.70    -5.37    14.57 <
   1  13  24  1201.17  1409.72    38.35 o
   2  13  24     1.57    41.41    16.10 <
   0  14  24    41.32    62.88    27.61 <
   1  14  24    11.35    49.85    17.64 <
   2  14  24   598.58   681.80    31.44 o
   1  15  24  1072.97  1209.51    36.05 o
   1   1  25  1270.19  1284.73    31.45 o
   2   1  25    65.99    77.46    13.80 o
   3   1  25   186.86   230.84    17.64 o
   4   1  25   161.50   175.62    26.84 o
   0   2  25   651.78   753.14    32.98 o
   1   2  25   124.50   159.51    16.10 o
   2   2  25   632.33   674.91    26.84 o
   3   2  25    32.46    65.95    16.87 o
   4   2  25   733.50   803.76    39.88 o
   1   3  25  2156.62  2231.47    37.59 o
   2   3  25    37.07    34.51    13.04 <
   3   3  25  1576.37  1600.78    36.82 o
   4   3  25     2.44    -2.30    16.87 <
   0   4  25  1521.80  1320.82    52.16 o
   1   4  25   103.70   103.53    14.57 o
   2   4  25   101.86   148.01    16.10 o
   3   4  25    62.81    59.82    13.80 o
   4   4  25   133.61   186.35    19.94 o
   1   5  25     9.55    44.48    13.04 o
   2   5  25    26.98    26.07    13.04 <
   3   5  25   101.47   125.00    14.57 o
   4   5  25   206.49   197.09    19.94 o
   0   6  25  1693.12  1629.20    50.62 o
   1   6  25    63.00    46.78    13.04 o
   2   6  25  2835.50  2967.32    41.43 o
   3   6  25   170.02   176.38    15.34 o
   4   6  25  1078.84  1094.47    31.45 o
   1   7  25   677.52   737.80    26.08 o
   2   7  25   111.38   104.30    14.57 o
   3   7  25  2515.92  2493.09    39.12 o
   4   7  25    10.90    54.45    16.10 o
   0   8  25     3.18    -0.77    16.87 <
   1   8  25   156.30   152.61    16.10 o
   2   8  25   215.79   197.86    16.10 o
   3   8  25    38.72    72.85    13.80 o
   4   8  25    59.07    55.98    18.41 o
   1   9  25   387.76   368.88    23.01 o
   2   9  25    14.47    21.47    13.04 <
   3   9  25   139.65   142.64    16.87 o
   0  10  25   195.46   156.45    23.77 o
   1  10  25    40.64    46.01    15.34 <
   2  10  25   486.51   553.72    26.08 o
   3  10  25    47.85    46.01    15.34 <
   1  11  25   797.96   881.99    29.14 o
   2  11  25    25.88     7.67    16.10 <
   3  11  25   792.94   780.75    25.31 o
   0  12  25  2059.11  2205.30    65.20 o
   1  12  25     0.37    74.39    18.41 o
   2  12  25   315.88   326.70    24.54 o
   1  13  25  1866.00  1876.18    49.09 o
   2  13  25     7.44    36.81    18.41 <
   0  14  25    57.19   121.93    26.07 o
   1  14  25    70.62   125.77    19.94 o
   0   0  26   245.17   336.67    59.05 o
   1   0  26   668.61   680.28    36.05 o
   2   0  26  4497.88  4663.67    89.01 o
   3   0  26   502.11   521.51    34.51 o
   4   0  26  3857.38  3733.28   101.27 o
   1   1  26   396.93   502.33    25.31 o
   2   1  26   420.52   408.00    25.31 o
   3   1  26  2866.06  2839.95    50.63 o
   4   1  26   307.43   287.59    31.44 o
   0   2  26  1917.10  1879.30    67.50 o
   1   2  26    36.23    17.64    13.04 <
   2   2  26     7.95    54.45    16.10 o
   3   2  26    32.85    39.88    16.87 <
   4   2  26   740.58   775.38    42.18 o
   1   3  26   256.23   283.75    18.41 o
   2   3  26    37.26    21.47    13.80 <
   3   3  26    39.31    70.55    15.34 o
   4   3  26     0.02     6.90    19.17 <
   0   4  26     9.66    87.42    26.07 o
   1   4  26    37.55    30.68    14.57 <
   2   4  26  3369.15  3493.02    49.87 o
   3   4  26   186.16   196.32    19.17 o
   4   4  26   785.86   944.88    47.55 o
   1   5  26   763.39   783.05    26.84 o
   2   5  26     7.75    40.64    14.57 <
   3   5  26  1820.35  1801.01    33.75 o
   4   5  26    64.75    90.49    21.47 o
   0   6  26   242.30   300.62    30.68 o
   1   6  26    77.99    90.49    15.34 o
   2   6  26    77.37    81.29    14.57 o
   3   6  26    25.77    21.47    13.80 <
   4   6  26    91.28   107.36    24.54 o
   1   7  26    88.66   111.20    16.10 o
   2   7  26    71.69    69.79    14.57 o
   3   7  26     0.79    -2.30    13.80 <
   0   8  26   964.12   954.10    42.95 o
   1   8  26   191.68   171.78    17.64 o
   2   8  26     5.86    30.67    14.57 <
   3   8  26    24.41    19.17    15.34 <
   1   9  26   805.38   822.17    28.38 o
   2   9  26    54.33    46.78    17.64 <
   3   9  26    86.99    92.79    20.71 o
   0  10  26   915.98   980.94    44.48 o
   1  10  26   119.75   118.10    16.87 o
   2  10  26    42.06    34.51    15.34 <
   1  11  26   453.31   359.68    25.31 o
   2  11  26     3.92   -13.80    16.10 <
   0  12  26   822.09   901.16    45.25 o
   1  12  26    39.58    50.61    16.10 o
   1   1  27    43.80    46.01    16.87 <
   2   1  27    79.16    88.19    17.64 o
   3   1  27   772.75   796.85    29.91 o
   0   2  27   764.13   835.21    49.08 o
   1   2  27    12.01     8.44    14.57 <
   2   2  27   954.90   925.72    29.14 o
   3   2  27     3.86    32.98    16.87 <
   1   3  27   236.53   239.27    21.47 o
   2   3  27     1.25     5.37    14.57 <
   3   3  27   179.19   192.49    19.17 o
   0   4  27   472.52   504.63    44.48 o
   1   4  27    10.96    37.58    16.10 <
   2   4  27  1304.05  1349.91    31.45 o
   3   4  27    75.29   108.90    23.01 o
   1   5  27     0.22    11.50    15.34 <
   2   5  27   102.17    98.93    15.34 o
   3   5  27  1641.34  1708.92    42.95 o
   0   6  27   105.66   155.68    24.54 o
   1   6  27    40.69    39.11    17.64 <
   2   6  27   499.82   515.37    24.54 o
   3   6  27   409.69   456.31    25.31 o
   1   7  27   909.51   969.43    33.75 o
   2   7  27    83.12   110.43    17.64 o
   3   7  27  1442.70  1391.34    34.52 o
   0   8  27    15.29    23.77    19.17 <
   1   8  27    74.80    66.72    16.87 o
   2   8  27   418.90   342.81    26.84 o
   1   9  27    90.20    71.32    19.17 o
   2   9  27    16.81    23.77    16.87 <
   0  10  27    59.75    45.25    22.24 <
   1  10  27    68.69    74.39    19.94 o
   2  10  27   183.50   160.28    19.94 o
   1  11  27   208.01   259.98    21.47 o
   0   0  28   391.54   342.04    60.59 o
   1   0  28    70.72   146.47    32.21 o
   2   0  28    19.76    82.06    23.01 o
   3   0  28   225.94   238.50    37.58 o
   1   1  28    42.38    46.78    19.17 <
   2   1  28    10.80    46.78    18.41 <
   3   1  28  1166.00  1135.13    36.05 o
   0   2  28  1006.34  1000.13    43.72 o
   1   2  28    38.60    23.77    19.94 <
   2   2  28    38.74    89.72    19.94 o
   3   2  28    16.99    66.72    26.07 <
   1   3  28   545.48   635.78    28.38 o
   2   3  28   130.76   167.95    28.37 o
   3   3  28   940.07   984.01    32.21 o
   0   4  28   152.24   215.50    33.74 o
   1   4  28    29.04    16.10    16.10 <
   2   4  28  1005.35  1043.84    40.65 o
   3   4  28   130.14   123.47    21.47 o
   1   5  28   431.50   439.44    32.98 o
   2   5  28    42.21    38.34    18.41 <
   0   6  28   609.79   700.97    63.66 o
   1   6  28     1.39     3.07    23.01 <
   2   6  28   725.27   605.88    29.91 o
   1   7  28     0.15     7.67    16.10 <
   2   7  28     0.26    75.15    18.41 o
   0   8  28   596.35   746.22    39.88 o
   1   8  28     4.79    13.80    16.87 <
   2   8  28    48.95    62.12    16.10 o
   1   9  28   103.44    86.66    16.10 o
   1   1  29    21.34    40.64    20.71 <
   2   1  29    51.83    54.45    20.71 <
   0   2  29  1700.05  1585.45    69.80 o
   1   2  29   124.02   102.76    26.07 o
   2   2  29   709.30   595.14    38.35 o
   1   3  29    75.83    36.04    19.94 <
   2   3  29   210.04   158.75    25.31 o
   0   4  29    86.78   208.59    58.28 o
   1   4  29   155.90   133.44    19.94 o
   2   4  29  1389.14  1573.11    48.32 o
   1   5  29    52.82    62.88    21.47 <
   0   6  29   293.54   307.53    39.88 o
   1   6  29     3.01    42.94    19.17 <
   1   7  29    10.08    42.18    18.41 <
   0   0  30  2293.75  2044.26   111.23 o
   1   0  30     0.11     5.37    29.91 <
   1   1  30   613.69   740.85    38.35 o
   0   2  30   573.27   500.04    39.11 o
   1   2  30     1.15    52.91    19.94 <
   1   3  30    15.90    -6.14    19.17 <
   0   4  30   177.24   171.02    33.74 o
