# Supplementary material for: Crystal structures of catena-poly[[μ-aqua-di­aqua(μ3-2-methyl­propano­ato-κ4 O:O,O′:O′)calcium] 2-methyl­propano­ate dihydrate], catena-poly[[μ-aqua-di­aqua­(μ3-2-methyl­propano­ato-κ4 O:O,O′:O′)strontium] 2-methyl­propano­ate dihydrate] and catena-poly[[μ-aqua-di­aqua­(μ3-2-methyl­propano­ato-κ4 O:O,O′:O′)(calcium/strontium)] 2-methyl­propano­ate dihydrate]
Source: Acta Crystallogr E Crystallogr Commun. 2020 Sep 25;76(Pt 10):1684–8. doi: 10.1107/S2056989020012888 (PMC7534227; doi:10.1107/S2056989020012888)
Supplement: Supplementary file 4 [file e-76-01684-IIsup3.hkl]

#
# h,k,l, Fc-squared, Fo-squared, sigma(Fo-squared) and status flag
#
data_II
_shelx_title                             'mo_jf_srisobut_fabry_0m_d_a.res in cmca'
_shelx_refln_list_code                   4
_shelx_F_calc_maximum                    340.10
_exptl_crystal_F_000                     1456
_reflns_d_resolution_high                ?

loop_
 _symmetry_equiv_pos_as_xyz
 'x, y, z'
 '-x, -y+1/2, z+1/2'
 '-x, y+1/2, -z+1/2'
 'x, -y, -z'
 '-x, -y, -z'
 'x, y+1/2, -z+1/2'
 'x, -y+1/2, z+1/2'
 '-x, y, z'
 'x+1/2, y+1/2, z'
 '-x+1/2, -y, z+1/2'
 '-x+1/2, y, -z+1/2'
 'x+1/2, -y+1/2, -z'
 '-x+1/2, -y+1/2, -z'
 'x+1/2, y, -z+1/2'
 'x+1/2, -y, z+1/2'
 '-x+1/2, y+1/2, z'

_cell_length_a                           6.8801(3)
_cell_length_b                           19.7520(11)
_cell_length_c                           23.2734(13)
_cell_angle_alpha                        90
_cell_angle_beta                         90
_cell_angle_gamma                        90

_shelx_F_squared_multiplier              1.000

loop_
 _refln_index_h
 _refln_index_k
 _refln_index_l
 _refln_F_squared_calc
 _refln_F_squared_meas
 _refln_F_squared_sigma
 _refln_observed_status
   2   0   0  47789.90  49189.00    444.34 o
   4   0   0  74146.60  77892.10    894.26 o
   6   0   0  71283.90  70525.70    922.29 o
   8   0   0  19617.00  18604.90    347.86 o
   2   2   0   1131.75   1176.18     16.28 o
   4   2   0   3006.13   2959.35     37.78 o
   6   2   0   1243.77   1456.45     47.28 o
   8   2   0   1024.82   1231.31     70.81 o
   0   4   0  84960.20  87457.90    987.40 o
   2   4   0  31038.20  30557.50    211.59 o
   4   4   0  17074.20  16813.30    142.33 o
   6   4   0  27141.40  27239.90    273.26 o
   8   4   0   4770.86   4938.07    117.26 o
   2   6   0  71054.00  72596.00    585.72 o
   4   6   0   5990.85   5741.56     59.64 o
   6   6   0  10300.70  10294.80    113.58 o
   8   6   0   5252.52   5264.08    126.65 o
   0   8   0   8857.97   7845.62    103.96 o
   2   8   0  21816.20  22557.10    201.85 o
   4   8   0  14200.80  14166.70    145.78 o
   6   8   0   3961.87   3894.59     79.96 o
   8   8   0   4378.28   4438.37    107.52 o
   0  10   0   3357.06   3225.48     67.36 o
   2  10   0  24985.30  24815.00    252.11 o
   4  10   0  24604.00  24343.20    277.17 o
   6  10   0   3085.71   3338.34     78.89 o
   8  10   0   8313.63   8200.62    144.59 o
   0  12   0    509.76    874.30     48.95 o
   2  12   0    197.63    248.30     24.36 o
   4  12   0   4308.93   4505.97     74.97 o
   6  12   0   2311.59   2565.27     75.20 o
   0  14   0   8922.54   8489.91    161.10 o
   2  14   0  10046.80   9761.14    127.36 o
   4  14   0   8396.60   8290.55    114.53 o
   6  14   0   5270.03   5295.80    105.97 o
   0  16   0    423.21    331.83     47.28 o
   2  16   0  13584.00  12991.40    164.43 o
   4  16   0   6620.51   6512.50    111.44 o
   6  16   0    856.08    995.24     75.20 o
   0  18   0  12698.60  13163.00    300.82 o
   2  18   0   3663.63   3918.83     83.88 o
   4  18   0   6655.44   6658.39    131.40 o
   6  18   0   2351.87   2278.00     94.09 o
   0  20   0   7428.21   6953.03    170.37 o
   2  20   0   6242.30   6339.39    129.02 o
   4  20   0   3409.17   3604.23    101.46 o
   0  22   0    213.50    389.33     75.92 o
   2  22   0   1626.18   1880.71     86.25 o
   4  22   0    738.41   1069.73     72.71 o
   0  24   0  11744.00  10912.50    247.47 o
   2  24   0  12829.50  12130.50    188.31 o
   1   1   1   1839.92   2004.86     11.52 o
   3   1   1  10708.40  12145.00     65.22 o
   5   1   1    226.12    316.38     17.70 o
   7   1   1    401.59    428.18     32.32 o
   0   2   1  74883.00  75231.80   1092.78 o
   2   2   1  83706.60  89071.30    419.15 o
   4   2   1  26482.00  26824.50    147.08 o
   6   2   1  25671.70  25819.70    182.49 o
   8   2   1  12048.10  12068.40    144.23 o
   1   3   1  19264.60  20927.60    115.24 o
   3   3   1    386.43    434.59     10.34 o
   5   3   1   1464.44   1584.05     27.21 o
   7   3   1   1261.10   1358.08     48.00 o
   0   4   1   2534.11   2260.29     24.95 o
   2   4   1   1633.01   1529.28     13.90 o
   4   4   1  12168.20  12298.20     76.15 o
   6   4   1    586.74    843.41     27.68 o
   8   4   1    958.56   1106.92     52.87 o
   1   5   1  25660.90  27782.90    180.11 o
   3   5   1   2923.02   3137.80     25.54 o
   5   5   1   4837.06   4817.72     43.84 o
   7   5   1    953.07    942.61     35.17 o
   0   6   1 109501.00 115665.00    973.74 o
   2   6   1   7349.97   6773.16     44.08 o
   4   6   1   3945.94   3697.26     34.22 o
   6   6   1  21041.30  20945.20    156.82 o
   8   6   1   2838.12   3155.38     74.14 o
   3   7   1   2214.38   2151.58     25.78 o
   5   7   1   1068.30   1081.73     25.78 o
   7   7   1    108.29    189.62     37.66 o
   0   8   1  47564.10  45373.70    389.92 o
   2   8   1  21862.20  21031.00    134.13 o
   4   8   1  15289.00  14930.30    112.27 o
   6   8   1  10518.00  10424.60    101.10 o
   8   8   1   5424.55   5448.94     82.93 o
   1   9   1   1093.87   1394.55     20.20 o
   3   9   1    939.46   1044.19     23.64 o
   5   9   1   1540.88   1649.98     34.81 o
   7   9   1    324.21    386.12     36.59 o
   0  10   1  92519.50  96229.80   1000.94 o
   2  10   1   2294.69   2344.53     31.48 o
   4  10   1   7943.49   8102.24     73.30 o
   6  10   1   7988.44   8045.45     94.69 o
   8  10   1   1671.21   1628.36     52.75 o
   1  11   1     25.06     41.70     13.31 o
   3  11   1   1547.98   1608.05     31.96 o
   5  11   1   1203.09   1235.23     33.62 o
   7  11   1     28.35     46.10     34.45 <
   0  12   1  24633.70  23561.30    266.72 o
   2  12   1  22938.50  22684.00    189.62 o
   4  12   1  17943.70  18017.20    134.49 o
   6  12   1   6795.92   6716.96     84.11 o
   1  13   1   2708.24   2715.56     39.68 o
   3  13   1   3508.68   3488.87     46.33 o
   5  13   1    582.59    657.95     32.32 o
   7  13   1   1042.91   1120.70     49.19 o
   0  14   1   5492.68   5470.09     84.47 o
   2  14   1   2510.44   2724.23     43.96 o
   4  14   1   3489.65   3709.14     53.34 o
   6  14   1    619.36    799.57     41.46 o
   1  15   1    168.73    277.41     23.17 o
   3  15   1    722.11    735.53     30.41 o
   5  15   1     40.22    102.77     30.30 o
   7  15   1     55.56     85.07     53.46 <
   0  16   1    452.16    433.05     35.76 o
   2  16   1  24965.20  24573.30    218.37 o
   4  16   1   9339.86   9390.11     95.52 o
   6  16   1   3790.32   4236.04     88.15 o
   1  17   1   2844.83   2657.70     48.83 o
   3  17   1     60.25     83.16     29.46 <
   5  17   1    858.58    843.41     47.28 o
   0  18   1   4534.55   4465.93     99.32 o
   2  18   1   5351.15   5467.71     74.37 o
   4  18   1   4479.62   4527.83     73.78 o
   6  18   1   2870.10   2926.68     78.41 o
   1  19   1    605.62    679.81     38.49 o
   3  19   1    431.35    366.16     36.12 o
   5  19   1    280.89    284.18     41.23 o
   0  20   1   1124.00   1261.37     64.63 o
   2  20   1   1540.77   1675.88     49.66 o
   4  20   1   2829.76   2921.33     67.36 o
   1  21   1   1360.89   1313.76     45.62 o
   3  21   1    244.84    233.57     38.73 o
   5  21   1    778.35    791.13     48.24 o
   0  22   1   9633.46   9684.75    154.57 o
   2  22   1   6186.56   6138.73     85.07 o
   4  22   1  11466.60  11245.60    125.82 o
   1  23   1     88.01    127.12     38.61 o
   3  23   1     14.96     26.49     44.79 <
   0  24   1      6.22    266.13     60.71 o
   2  24   1    176.19    486.16     50.26 o
   1  25   1    249.39    328.86     46.81 o
   2   0   2   7375.40   6942.34     51.80 o
   4   0   2  38007.80  36571.40    290.96 o
   6   0   2  18122.50  18656.50    209.46 o
   8   0   2   8940.87   9607.28    158.25 o
   1   1   2   3617.13   4340.00     23.05 o
   3   1   2  21882.20  23991.80    122.96 o
   5   1   2    704.75    862.53     22.93 o
   7   1   2     81.06     78.41     26.26 <
   0   2   2   1533.76   1599.13     17.94 o
   2   2   2     33.81     52.51      5.23 o
   4   2   2   1926.56   1930.25     22.10 o
   6   2   2     54.19    143.88     23.40 o
   8   2   2    767.86    742.42     55.36 o
   1   3   2   5667.27   6072.08     37.31 o
   5   3   2    313.90    368.54     17.23 o
   7   3   2     81.01     79.84     31.48 <
   0   4   2  28435.00  28095.10    240.11 o
   2   4   2  19715.40  19441.70    101.22 o
   4   4   2   3426.94   3139.22     29.11 o
   6   4   2  16583.80  16459.00    124.39 o
   8   4   2   3667.96   3734.44     78.53 o
   3   5   2   3844.66   3834.72     28.99 o
   5   5   2    104.08    131.99     16.87 o
   7   5   2    858.88   1008.79     38.37 o
   0   6   2   3601.42   3470.69     36.24 o
   2   6   2  53569.20  55433.70    303.43 o
   4   6   2   5967.64   6330.48     49.30 o
   6   6   2   8429.11   8162.12     77.46 o
   8   6   2   3169.06   2983.11     77.34 o
   1   7   2    217.78    253.77     10.69 o
   3   7   2    716.98    828.32     16.87 o
   5   7   2   1109.04   1150.88     27.68 o
   7   7   2    274.35    352.97     31.96 o
   0   8   2  34957.90  35317.60    290.24 o
   2   8   2   9086.47   9718.01     64.51 o
   4   8   2   6406.80   6648.41     59.52 o
   6   8   2   4603.24   4771.39     63.92 o
   8   8   2   3888.28   3767.00     76.87 o
   1   9   2  32391.50  32897.70    198.29 o
   3   9   2  12416.60  13061.10    101.82 o
   5   9   2   8080.92   8127.79     80.19 o
   7   9   2   4809.69   4387.64     66.89 o
   0  10   2  34202.30  33370.00    358.68 o
   2  10   2  18276.80  18057.60    151.36 o
   4  10   2  25657.70  25411.20    187.36 o
   6  10   2   7494.18   7470.43     82.33 o
   8  10   2   5495.90   5337.38     94.81 o
   1  11   2  16482.80  16868.00    131.52 o
   3  11   2   1427.71   1585.59     31.25 o
   5  11   2   5067.31   5115.09     70.69 o
   7  11   2   1881.96   1911.71     56.55 o
   0  12   2      0.55     63.44     19.84 o
   2  12   2   3427.97   3696.19     49.07 o
   4  12   2     40.10    124.15     20.67 o
   6  12   2   1112.47   1173.45     40.28 o
   1  13   2   2786.29   2831.51     38.85 o
   3  13   2   3982.42   3999.03     50.02 o
   5  13   2   2678.57   2643.56     51.68 o
   7  13   2    323.17    363.67     42.41 o
   0  14   2  19774.50  19320.80    224.54 o
   2  14   2  16631.20  16403.00    138.65 o
   4  14   2  13288.80  12949.70    104.91 o
   6  14   2   7685.33   7849.54    106.33 o
   1  15   2  17849.10  17789.10    155.52 o
   3  15   2   2440.34   2555.53     44.91 o
   5  15   2   8371.78   8450.82     94.09 o
   7  15   2   4726.15   4555.75    108.00 o
   0  16   2     85.02     85.54     31.48 <
   2  16   2   6746.43   6817.47     75.44 o
   4  16   2   2949.28   3089.32     56.43 o
   6  16   2    906.17   1035.52     57.98 o
   1  17   2    320.01    379.59     28.16 o
   3  17   2    280.97    251.04     25.78 o
   5  17   2    419.17    482.95     42.41 o
   0  18   2  11032.70  10367.20    148.75 o
   2  18   2   6079.46   5954.22     80.31 o
   4  18   2   8494.20   8396.17     93.62 o
   6  18   2   3193.59   3221.08     82.81 o
   1  19   2   1149.37   1091.36     41.70 o
   3  19   2   3709.95   3639.40     68.79 o
   5  19   2   1251.44   1411.66     52.51 o
   0  20   2   1992.00   2236.41     88.04 o
   2  20   2   7992.37   7833.03     95.52 o
   4  20   2   4619.84   4667.19     81.38 o
   1  21   2    138.38    193.18     34.10 o
   3  21   2    297.04    342.16     41.58 o
   5  21   2     79.81     37.42     40.16 <
   0  22   2    185.37    363.90     53.46 o
   2  22   2    630.56    717.12     43.84 o
   4  22   2    311.23    499.11     46.69 o
   1  23   2   1678.38   1699.41     56.43 o
   3  23   2   1161.46   1158.84     50.85 o
   0  24   2   7623.26   7191.83    140.19 o
   2  24   2   8319.78   8167.23    111.44 o
   1  25   2    703.11    810.14     51.09 o
   1   1   3   3698.86   3609.70     20.08 o
   3   1   3  28188.90  29784.90    148.87 o
   5   1   3   1581.27   1551.02     27.33 o
   7   1   3   2183.89   2246.99     52.75 o
   0   2   3  36496.70  38279.10    323.51 o
   2   2   3  53998.80  55377.80    258.05 o
   4   2   3  12525.50  12934.00     75.92 o
   6   2   3  12997.10  13105.80    103.60 o
   8   2   3   5819.51   5641.64    103.48 o
   1   3   3   8600.57   8849.77     54.06 o
   3   3   3   7406.47   6976.55     39.56 o
   5   3   3   6486.81   6590.19     55.24 o
   7   3   3   2046.16   2032.54     47.52 o
   0   4   3  85223.80  86252.30    726.26 o
   2   4   3    311.38    306.16      8.08 o
   4   4   3   6031.19   6098.93     44.20 o
   6   4   3   4717.54   4797.29     58.45 o
   8   4   3   2038.68   2348.21     67.96 o
   1   5   3  37884.60  42214.40    262.80 o
   3   5   3   3848.85   3951.03     30.18 o
   5   5   3   3747.11   3780.06     42.18 o
   7   5   3    932.03    954.02     35.88 o
   0   6   3  10046.50  10066.10     88.15 o
   2   6   3  10926.70  10886.40     67.60 o
   4   6   3   2611.93   2368.41     27.44 o
   6   6   3   4192.88   4385.15     54.41 o
   8   6   3   2137.25   2079.35     58.93 o
   1   7   3  14767.50  13802.30     95.05 o
   3   7   3  13947.90  14328.80     97.42 o
   5   7   3   9622.67   9663.48     82.57 o
   7   7   3   2265.70   2299.26     50.85 o
   0   8   3  26453.70  25236.00    213.26 o
   2   8   3  26939.10  28438.30    182.96 o
   4   8   3  24468.50  24218.70    165.97 o
   6   8   3  11073.30  11139.10    104.19 o
   8   8   3   4028.85   4119.26     84.35 o
   1   9   3   3854.70   3689.18     33.38 o
   3   9   3    143.05    251.63     15.44 o
   5   9   3    955.11   1128.78     33.62 o
   7   9   3   2296.22   2362.11     61.19 o
   0  10   3   2139.05   2017.81     34.81 o
   2  10   3   2780.57   3156.21     43.48 o
   4  10   3    297.42    315.79     22.57 o
   6  10   3    158.73    182.13     32.08 o
   8  10   3     96.53    159.20     46.81 o
   1  11   3  10188.60  10509.00     87.92 o
   3  11   3  16205.90  15748.90    126.41 o
   5  11   3   5560.61   5503.35     65.11 o
   7  11   3   2105.45   2299.38     61.19 o
   0  12   3   6232.72   5946.98     78.41 o
   2  12   3   9831.50   9536.83     91.48 o
   4  12   3  12512.30  12257.90    100.87 o
   6  12   3   3311.97   3468.79     68.55 o
   1  13   3   7525.68   7403.54     72.23 o
   3  13   3   9911.25   9932.34     90.06 o
   5  13   3   2858.31   2852.90     57.74 o
   7  13   3   4631.23   4661.13     87.32 o
   0  14   3    254.07    247.59     27.09 o
   2  14   3   1210.67   1185.33     34.57 o
   4  14   3   1307.19   1399.18     34.69 o
   6  14   3     13.41    122.85     39.68 o
   1  15   3   1292.02   1480.68     34.45 o
   3  15   3   1340.14   1454.79     36.12 o
   5  15   3    193.47    297.85     32.79 o
   7  15   3    942.99    975.28     63.80 o
   0  16   3  10358.60  10426.50    139.84 o
   2  16   3  16300.30  15997.80    146.85 o
   4  16   3   4910.15   5028.25     67.60 o
   6  16   3   6920.45   6792.88    111.56 o
   1  17   3  13939.70  13448.30    121.66 o
   3  17   3   3812.05   3677.30     53.34 o
   5  17   3   7063.61   6812.60     89.10 o
   0  18   3   2145.85   2520.00     71.28 o
   2  18   3   5264.78   5218.22     81.74 o
   4  18   3   2134.88   2249.24     53.23 o
   6  18   3   2334.94   2367.93     72.83 o
   1  19   3    688.16    646.54     38.73 o
   3  19   3    766.15    820.95     36.12 o
   5  19   3    151.54    212.31     45.15 o
   0  20   3   3941.73   4056.53    115.12 o
   2  20   3   1827.93   1818.45     48.71 o
   4  20   3   3493.11   3493.74     71.40 o
   1  21   3   9532.34   9133.84    103.96 o
   3  21   3    504.78    550.43     40.16 o
   5  21   3   5726.90   5329.66     92.79 o
   0  22   3   6405.72   6879.13    141.62 o
   2  22   3   2456.13   2344.05     61.30 o
   4  22   3   4351.88   4233.67     78.29 o
   1  23   3   2565.36   2769.38     71.76 o
   3  23   3   1311.63   1358.67     51.80 o
   0  24   3     72.17    218.60     60.47 o
   2  24   3    487.28    559.82     49.78 o
   1  25   3   2441.54   2408.92     69.26 o
   0   0   4    232.24    291.31     11.17 o
   2   0   4    828.34    793.15     14.02 o
   4   0   4   9157.23   8673.82     87.56 o
   6   0   4    427.55    452.65     37.54 o
   8   0   4   2212.38   2456.68     98.73 o
   1   1   4  45230.70  45972.00    238.80 o
   3   1   4  41569.50  45359.80    218.60 o
   5   1   4  14907.90  15414.80    114.41 o
   7   1   4   3515.18   3535.80     65.11 o
   0   2   4     18.95     48.12      5.11 o
   2   2   4   3074.46   3530.81     23.17 o
   4   2   4   1237.01   1168.82     19.13 o
   6   2   4    269.94    292.14     24.47 o
   8   2   4    492.59    575.74     52.39 o
   1   3   4  27488.40  28869.10    166.33 o
   3   3   4   2674.88   2604.12     20.55 o
   5   3   4   7719.96   8071.00     70.45 o
   7   3   4    173.11    153.85     34.22 o
   0   4   4   9338.06   9441.43     85.30 o
   2   4   4  29083.80  30167.80    164.07 o
   4   4   4   3473.77   3484.36     31.36 o
   6   4   4   5885.36   5678.59     60.83 o
   8   4   4   1475.77   1433.76     60.83 o
   1   5   4   7237.41   6566.31     45.03 o
   3   5   4  54883.30  56613.80    326.72 o
   5   5   4   7851.12   7667.29     64.16 o
   7   5   4   5762.32   5865.95     74.61 o
   0   6   4   1319.95   1124.98     21.03 o
   2   6   4  29461.40  29452.80    187.60 o
   4   6   4   4084.85   3981.09     41.94 o
   6   6   4   4791.05   4750.95     56.67 o
   8   6   4   1550.64   1622.42     58.93 o
   1   7   4   8035.76   8452.72     57.03 o
   3   7   4    580.74    737.67     18.89 o
   5   7   4    602.17    678.50     27.92 o
   7   7   4   2979.20   3203.26     63.80 o
   0   8   4  11566.50  12066.20    108.00 o
   2   8   4     83.35    105.50     11.52 o
   4   8   4   1740.94   1635.13     37.78 o
   6   8   4    822.77    891.29     37.78 o
   8   8   4    859.27    935.36     57.03 o
   1   9   4  20362.30  19091.70    134.96 o
   3   9   4  30419.00  30391.30    224.66 o
   5   9   4   6214.14   6238.65     72.35 o
   7   9   4   9673.47   9768.98    117.02 o
   0  10   4  35079.30  35863.00    333.49 o
   2  10   4   7512.70   7496.45     76.51 o
   4  10   4  12303.10  12224.50    119.40 o
   6  10   4   6208.76   6168.55     88.75 o
   8  10   4   3807.98   3904.10     90.53 o
   1  11   4  16938.20  17396.70    140.67 o
   3  11   4    336.78    403.59     19.01 o
   5  11   4   6490.94   6557.52     85.54 o
   7  11   4   3381.58   3509.31     76.15 o
   0  12   4   3480.15   3583.32     56.31 o
   2  12   4    540.97    520.14     26.02 o
   4  12   4    230.24    275.51     20.91 o
   6  12   4      0.62     16.75     35.17 <
   1  13   4    759.64    683.61     22.93 o
   3  13   4   1340.92   1465.48     34.93 o
   5  13   4    790.41    910.65     42.41 o
   7  13   4   1103.59   1334.20     57.98 o
   0  14   4  12710.50  12517.60    156.11 o
   2  14   4  11921.50  11921.60    119.28 o
   4  14   4   6011.73   6179.60     66.41 o
   6  14   4   6471.78   6577.72     97.06 o
   1  15   4  26055.10  25787.20    198.41 o
   3  15   4   5436.85   5255.28     61.66 o
   5  15   4  14447.00  14237.10    160.63 o
   7  15   4   6054.14   6044.28    119.52 o
   0  16   4   3329.50   3424.24     72.83 o
   2  16   4   2002.52   2181.05     44.67 o
   4  16   4    540.87    618.63     33.50 o
   6  16   4   1915.97   2047.15     71.05 o
   1  17   4     47.56    148.51     26.73 o
   3  17   4    244.68    329.81     28.75 o
   5  17   4    457.16    487.34     39.21 o
   0  18   4   3104.42   3211.46     78.17 o
   2  18   4   3655.75   3646.41     64.39 o
   4  18   4   4656.70   4555.16     63.68 o
   6  18   4   1118.32   1143.51     64.27 o
   1  19   4  10359.80  10093.00    110.96 o
   3  19   4   6428.37   6214.77     73.66 o
   5  19   4   4780.14   4675.98     80.79 o
   0  20   4   2103.60   2312.69     90.65 o
   2  20   4   3856.59   3632.98     66.65 o
   4  20   4   3373.92   3364.60     65.22 o
   1  21   4    352.22    496.37     36.59 o
   3  21   4    871.04    886.77     38.61 o
   0  22   4    146.22    303.67     59.40 o
   2  22   4    310.01    353.21     41.23 o
   4  22   4    138.35    175.12     41.11 o
   1  23   4   5238.58   5262.18     88.99 o
   3  23   4   2867.38   2973.96     69.15 o
   0  24   4    555.05    683.73     73.07 o
   2  24   4   1211.72   1190.56     60.35 o
   1  25   4   1713.75   1799.32     62.49 o
   1   1   5  21578.90  21918.50    114.05 o
   3   1   5  49570.30  54633.90    271.71 o
   5   1   5   4230.68   4344.99     46.22 o
   7   1   5   5897.06   5960.76    100.75 o
   0   2   5   6939.81   7386.08     61.54 o
   4   2   5   1292.72   1134.96     21.03 o
   6   2   5    888.87    932.27     33.03 o
   8   2   5    449.58    578.11     52.75 o
   1   3   5  10079.90   9416.84     56.91 o
   3   3   5  21242.10  20590.30    128.19 o
   5   3   5  11266.10  10965.20     81.98 o
   7   3   5   4578.12   4588.78     75.32 o
   0   4   5   9952.02  10168.50     97.78 o
   2   4   5   1864.32   1763.56     17.11 o
   4   4   5    589.52    656.76     19.37 o
   6   4   5   1149.32   1253.05     35.64 o
   8   4   5    403.15    348.34     52.16 o
   1   5   5    719.55    705.23     12.00 o
   3   5   5  17105.90  19389.20    124.63 o
   5   5   5     74.64    131.64     21.74 o
   7   5   5     50.46      6.77     33.86 <
   0   6   5   3503.30   4186.26     45.03 o
   2   6   5   8685.59   9199.30     59.05 o
   4   6   5   6400.57   6363.27     59.64 o
   6   6   5    179.09    193.30     32.08 o
   8   6   5    363.47    281.69     49.54 o
   1   7   5  57874.30  56789.60    334.56 o
   3   7   5  37614.30  36356.30    231.08 o
   5   7   5  26877.20  26709.70    225.49 o
   7   7   5   7291.86   7212.27    107.76 o
   0   8   5   2587.16   2482.58     34.81 o
   2   8   5  12625.10  12981.00     93.03 o
   4   8   5   1553.58   1672.68     39.09 o
   6   8   5   1690.57   1762.49     51.80 o
   8   8   5    869.43    868.47     54.06 o
   1   9   5   4425.48   4308.16     38.97 o
   3   9   5    901.06    841.03     23.05 o
   5   9   5    760.65    798.85     33.38 o
   7   9   5   2611.20   2469.63     68.91 o
   0  10   5   1687.37   1755.48     35.40 o
   2  10   5     15.17     24.47     14.14 <
   4  10   5    251.07    264.23     25.54 o
   6  10   5    876.68    958.53     43.72 o
   8  10   5    113.93    153.50     43.13 o
   1  11   5  16725.60  15982.00    137.58 o
   3  11   5  11910.40  11356.20     89.58 o
   5  11   5   8410.90   8483.85     99.68 o
   7  11   5   4673.37   4674.92     92.19 o
   0  12   5   3442.88   3349.99     55.72 o
   2  12   5   3867.47   3829.01     53.46 o
   4  12   5   4681.48   4701.53     57.15 o
   6  12   5    973.28    996.79     46.57 o
   1  13   5  10316.50  10174.00     85.18 o
   3  13   5   7645.67   8094.28     82.10 o
   5  13   5   4481.67   4512.86     76.04 o
   7  13   5   6137.08   6112.00     97.90 o
   0  14   5   1427.27   1556.72     45.98 o
   2  14   5   1403.65   1466.07     41.11 o
   4  14   5     96.11    114.65     24.00 o
   6  14   5    366.07    313.77     43.84 o
   1  15   5   1204.45   1294.99     35.05 o
   3  15   5   3769.28   3891.15     51.92 o
   5  15   5    322.86    498.75     41.58 o
   7  15   5   1110.69   1169.29     53.94 o
   0  16   5   6538.79   6280.35    100.04 o
   2  16   5   5415.65   5603.74     72.35 o
   4  16   5   1494.50   1434.23     40.87 o
   6  16   5   4115.54   4162.98     86.37 o
   1  17   5  24804.30  24314.30    199.71 o
   3  17   5   9910.65   9996.02     93.74 o
   5  17   5  12376.40  11874.50    123.80 o
   0  18   5   1522.92   1516.09     56.91 o
   2  18   5   2222.98   2234.99     54.77 o
   4  18   5    296.25    349.77     31.01 o
   6  18   5   1588.36   1592.48     62.25 o
   1  19   5    747.27    852.91     38.02 o
   3  19   5     17.59     96.59     28.63 o
   5  19   5    528.65    586.31     44.79 o
   0  20   5   4510.55   4177.83    108.83 o
   2  20   5    191.24    202.80     36.00 o
   4  20   5   1098.36   1112.50     41.70 o
   1  21   5   8603.67   8606.70    111.08 o
   3  21   5   1570.74   1620.76     48.59 o
   0  22   5   7463.17   7014.57    144.47 o
   2  22   5    534.14    584.17     45.15 o
   4  22   5   1545.68   1493.75     53.11 o
   1  23   5   2890.72   3098.23     81.03 o
   3  23   5   4278.09   4135.42     79.96 o
   0  24   5    283.75    260.66     68.91 o
   2  24   5    254.35    208.74     48.12 o
   1  25   5   4522.69   4780.53     93.38 o
   0   0   6   6778.71   8824.94    121.66 o
   2   0   6   2902.60   3337.75     35.64 o
   4   0   6   8449.46   8686.06     86.13 o
   6   0   6   2679.78   2633.23     66.41 o
   8   0   6    887.49    736.96     91.48 o
   1   1   6  18637.70  18401.00    108.59 o
   3   1   6  19423.60  18598.40    104.07 o
   5   1   6  14455.20  14634.60    105.03 o
   7   1   6   5878.44   6004.24     91.96 o
   0   2   6    101.51     65.82      6.77 o
   2   2   6     58.58     94.57      6.77 o
   4   2   6   7111.15   7412.10     60.71 o
   6   2   6     66.53     88.87     25.07 o
   8   2   6    249.79    305.93     49.78 o
   1   3   6  13293.70  12962.10     80.79 o
   3   3   6  14994.10  15725.60    100.99 o
   5   3   6   7654.61   7774.81     73.90 o
   7   3   6   1276.86   1469.64     54.18 o
   0   4   6    140.11    171.20      9.86 o
   2   4   6  16931.20  18032.20    103.84 o
   4   4   6   1655.78   1687.53     29.94 o
   6   4   6    775.33    894.97     40.28 o
   8   4   6    137.70     95.52     44.67 <
   1   5   6  49523.60  47701.10    288.94 o
   3   5   6  50259.00  51974.50    316.62 o
   5   5   6  15566.30  15457.70    140.55 o
   7   5   6  11716.60  11584.70    140.79 o
   0   6   6    914.56    912.79     20.08 o
   2   6   6   1829.91   2022.09     21.98 o
   4   6   6     33.50     20.79     16.63 <
   6   6   6    555.66    726.38     41.11 o
   8   6   6      5.00     67.84     47.28 <
   1   7   6  13482.60  13626.40     92.31 o
   3   7   6     84.91    110.37     12.24 o
   5   7   6   2087.51   2122.12     47.64 o
   7   7   6    852.48    719.14     40.39 o
   0   8   6   1954.06   1904.82     32.32 o
   2   8   6   3614.43   3952.93     45.50 o
   4   8   6    530.82    514.19     27.92 o
   6   8   6    199.63    243.20     36.12 o
   8   8   6      9.00    -17.35     43.25 <
   1   9   6  18696.70  17817.40    127.00 o
   3   9   6  42677.50  42754.30    290.12 o
   5   9   6  10266.40  10086.70    112.75 o
   7   9   6   8814.46   8589.71    110.13 o
   0  10   6  17791.50  17362.40    182.25 o
   2  10   6    590.92    598.78     20.43 o
   4  10   6     12.27     42.65     22.69 <
   6  10   6    738.71    755.37     38.61 o
   8  10   6    679.85    746.10     51.44 o
   1  11   6   5167.75   5025.28     53.23 o
   3  11   6    274.88    261.26     18.06 o
   5  11   6   4678.27   4680.62     78.29 o
   7  11   6   1415.96   1491.97     51.09 o
   0  12   6   7257.82   7631.29     94.69 o
   2  12   6     22.74     46.57     19.96 <
   4  12   6    110.69     97.78     22.81 o
   6  12   6    782.07    852.55     42.30 o
   1  13   6  10046.90  10131.00     89.82 o
   3  13   6   5794.33   5859.53     59.40 o
   5  13   6   5313.11   5200.16     82.33 o
   7  13   6   2188.59   2251.38     63.56 o
   0  14   6     87.78     85.42     25.42 o
   2  14   6   1950.68   1861.46     43.25 o
   4  14   6    100.26     96.00     25.54 o
   6  14   6    675.48    743.37     44.55 o
   1  15   6  16019.60  15894.00    144.23 o
   3  15   6   6596.24   6436.81     69.38 o
   5  15   6   9813.00   9809.61    112.39 o
   7  15   6   5722.42   5548.50     94.33 o
   0  16   6   3232.44   3001.53     71.28 o
   2  16   6      2.40     11.41     26.49 <
   4  16   6     89.82     54.65     31.48 <
   6  16   6    952.74    964.35     53.34 o
   1  17   6   4672.59   4708.54     68.31 o
   3  17   6    116.50    192.70     28.75 o
   5  17   6   2621.26   2696.19     62.85 o
   0  18   6     61.93     38.73     54.89 <
   2  18   6     98.24     61.54     33.03 <
   4  18   6    107.20    111.56     29.46 o
   6  18   6     25.59     87.80     42.65 <
   1  19   6  17463.00  16952.40    168.71 o
   3  19   6   9912.22   9575.92     96.59 o
   5  19   6   8922.62   8959.43    110.13 o
   0  20   6   2351.13   2176.06     76.63 o
   2  20   6    249.78    289.06     37.66 o
   4  20   6    995.85   1010.09     48.35 o
   1  21   6   2603.21   2727.32     71.28 o
   3  21   6   2429.25   2555.76     56.31 o
   0  22   6   2879.57   2841.14    106.93 o
   2  22   6     53.08     47.40     40.16 <
   4  22   6      2.27      7.60     39.21 <
   1  23   6   5299.45   5203.72    100.15 o
   3  23   6   4353.88   4520.70     83.52 o
   0  24   6    128.06    165.38     69.15 <
   2  24   6      9.23    -11.29     45.50 <
   1   1   7  11514.80  11349.20     65.22 o
   3   1   7  50268.30  52505.40    312.34 o
   5   1   7   6012.76   6086.34     59.88 o
   7   1   7   5504.25   5471.16     86.49 o
   0   2   7    369.21    407.74     12.12 o
   2   2   7   1046.46    874.65     13.07 o
   4   2   7    522.82    653.91     19.84 o
   6   2   7   1161.53   1275.15     38.37 o
   8   2   7     38.87     30.89     51.56 <
   1   3   7  24834.30  24595.00    141.14 o
   3   3   7  51277.70  52725.90    352.50 o
   5   3   7  13654.20  13956.30    128.31 o
   7   3   7   8666.87   8773.38    114.41 o
   0   4   7     17.49      3.21      8.08 <
   2   4   7    200.05    184.15      9.39 o
   4   4   7    241.74    382.91     19.72 o
   6   4   7     66.74     15.33     34.45 <
   8   4   7     44.37     67.60     46.81 <
   1   5   7   7926.83   7862.26     56.08 o
   3   5   7   1158.44   1124.03     21.74 o
   5   5   7    150.50    221.93     26.02 o
   7   5   7   1245.88   1181.89     54.18 o
   0   6   7  18239.80  19537.60    196.98 o
   2   6   7   6685.71   7718.14     63.68 o
   4   6   7   1926.72   1982.76     35.64 o
   6   6   7    985.73    940.71     38.97 o
   8   6   7     31.59     37.54     47.52 <
   1   7   7  77936.00  77359.80    494.23 o
   3   7   7  18860.10  19024.00    146.13 o
   5   7   7  31202.10  31389.50    289.77 o
   7   7   7  13569.10  13524.30    159.32 o
   0   8   7  11003.00  11875.80    108.23 o
   2   8   7    885.88    936.08     21.86 o
   4   8   7   3390.09   3574.65     46.81 o
   6   8   7    270.88    236.43     36.00 o
   8   8   7    372.59    423.19     52.27 o
   1   9   7   8868.04   8999.47     73.07 o
   3   9   7   4103.18   4110.35     47.28 o
   5   9   7   4141.42   4048.81     60.71 o
   7   9   7   2134.32   2070.92     57.03 o
   0  10   7  10111.20  10080.00    107.88 o
   2  10   7    130.36    128.55     16.51 o
   4  10   7     66.91     65.70     22.34 <
   6  10   7   2290.22   2094.68     49.54 o
   1  11   7  14296.50  14015.70    113.34 o
   3  11   7   6371.04   6261.22     61.78 o
   5  11   7  13384.10  13515.40    137.70 o
   7  11   7   3835.99   3770.32     81.14 o
   0  12   7   5843.43   5990.46     80.31 o
   2  12   7    227.63    213.26     22.93 o
   4  12   7    435.97    469.76     26.02 o
   6  12   7    210.74    288.94     36.35 o
   1  13   7  20202.80  19492.30    160.63 o
   3  13   7   4045.69   3820.46     49.66 o
   5  13   7   6782.01   6713.40     87.20 o
   7  13   7   7204.20   6896.95    106.21 o
   0  14   7   2247.31   2491.37     61.07 o
   2  14   7     53.03     82.45     25.19 o
   4  14   7    288.10    290.96     27.92 o
   6  14   7     11.15     40.99     38.02 <
   1  15   7    899.67    918.49     32.79 o
   3  15   7   5713.20   5660.65     65.34 o
   5  15   7    867.56   1046.33     43.36 o
   0  16   7      7.00     57.38     29.82 <
   2  16   7   2263.26   2242.35     52.16 o
   4  16   7   2381.40   2306.86     54.77 o
   6  16   7     47.62      8.79     41.34 <
   1  17   7  16071.00  15803.00    148.15 o
   3  17   7  15720.90  15388.90    134.13 o
   5  17   7   8992.99   8948.86    111.80 o
   0  18   7      4.95    -47.28     39.92 <
   2  18   7    668.92    625.64     39.92 o
   4  18   7    401.23    376.73     33.15 o
   6  18   7    434.09    366.76     51.21 o
   1  19   7    300.35    374.24     35.17 o
   3  19   7    396.21    522.39     34.81 o
   5  19   7    396.43    474.87     43.01 o
   0  20   7    428.78    516.21     50.97 o
   2  20   7    439.66    423.55     39.56 o
   4  20   7      1.77     32.67     34.93 <
   1  21   7   4973.49   5061.51     87.09 o
   3  21   7   5230.14   5362.57     75.09 o
   0  22   7     57.08     15.68     57.38 <
   2  22   7    220.07    190.68     42.18 o
   4  22   7     37.58     19.37     37.07 <
   1  23   7   1128.00   1165.85     57.50 o
   3  23   7   3335.61   3284.17     74.85 o
   0  24   7      0.24     -1.90     67.96 <
   2  24   7    811.73    737.55     52.87 o
   0   0   8  68325.60  74393.90    846.26 o
   2   0   8   1037.41    885.58     18.18 o
   4   0   8    660.51    606.39     30.77 o
   6   0   8   8961.13   8431.58    128.43 o
   8   0   8    371.12    390.64     65.94 o
   1   1   8  47502.70  48428.70    260.07 o
   3   1   8   4924.08   4330.97     39.56 o
   5   1   8  15123.10  14873.00    136.87 o
   7   1   8   8870.75   8320.25    105.26 o
   0   2   8  76071.90  80188.40    614.59 o
   2   2   8    664.67    856.83     13.66 o
   4   2   8   1650.63   1771.17     36.12 o
   6   2   8    276.56    288.34     32.67 o
   8   2   8    114.08     69.38     46.69 <
   1   3   8   3735.04   3334.78     27.21 o
   3   3   8  10514.40  11257.70     85.42 o
   5   3   8   3777.45   4023.62     58.57 o
   7   3   8    773.34    815.37     44.67 o
   0   4   8  79632.20  84882.00    682.31 o
   2   4   8    593.04    779.85     15.09 o
   4   4   8   3206.76   2998.44     41.46 o
   6   4   8   3431.59   3188.41     69.98 o
   8   4   8    478.67    473.68     54.77 o
   1   5   8  48457.20  48246.60    286.32 o
   3   5   8  29811.70  29585.40    190.33 o
   5   5   8  17722.90  17675.10    158.49 o
   7   5   8  12556.60  12384.00    158.01 o
   0   6   8     65.56     32.20     12.00 <
   2   6   8  13852.10  14824.90    126.29 o
   4   6   8   5619.92   5848.37     60.23 o
   6   6   8    131.50    172.74     40.51 o
   8   6   8   2646.12   2646.41     83.76 o
   1   7   8   1313.64   1268.85     19.84 o
   3   7   8    126.80    178.92     15.09 o
   5   7   8    730.26    689.79     33.03 o
   7   7   8    176.76    150.76     44.91 o
   0   8   8   1549.63   1446.59     36.00 o
   2   8   8   2668.51   2759.52     31.48 o
   4   8   8    363.46    326.01     22.22 o
   6   8   8   3429.44   3367.93     65.34 o
   8   8   8     48.15     95.40     51.56 <
   1   9   8  13702.90  13327.10    102.77 o
   3   9   8  37092.30  37426.80    287.87 o
   5   9   8  11290.60  11078.30    106.93 o
   7   9   8   6760.23   6974.89    124.87 o
   0  10   8    406.15    403.47     21.86 o
   2  10   8   5518.51   5581.88     56.55 o
   4  10   8    440.45    481.40     28.87 o
   6  10   8   2050.56   2237.13     52.99 o
   1  11   8   4757.22   4522.72     49.78 o
   3  11   8  12988.20  12591.20    103.36 o
   5  11   8   4389.05   4486.73     70.45 o
   7  11   8   1498.99   1573.95     57.50 o
   0  12   8     37.32     23.29     20.20 <
   2  12   8    252.77    247.83     23.64 o
   4  12   8    484.06    487.23     25.19 o
   6  12   8      0.67     40.99     35.40 <
   1  13   8  11478.90  11268.70    101.22 o
   3  13   8   4952.09   4912.65     57.38 o
   5  13   8   6023.30   6008.04     83.05 o
   7  13   8   3532.70   3853.49     88.27 o
   0  14   8   1710.38   1730.65     50.02 o
   2  14   8     85.18     65.46     24.95 <
   4  14   8   2566.75   2477.71     49.30 o
   6  14   8     55.23     63.09     42.18 <
   1  15   8  12813.20  12609.90    121.66 o
   3  15   8  10300.60  10314.20    101.82 o
   5  15   8   6804.38   6878.54     92.19 o
   0  16   8   1256.52   1325.40     48.95 o
   2  16   8   1962.00   1943.08     50.49 o
   4  16   8   3072.73   3041.80     59.76 o
   6  16   8     31.75     -4.28     42.53 <
   1  17   8   1570.97   1637.03     45.74 o
   3  17   8     80.59     82.33     27.33 o
   5  17   8    709.64    747.89     44.79 o
   0  18   8     26.02     78.65     40.87 <
   2  18   8   1669.73   1629.91     49.90 o
   4  18   8   1603.84   1529.04     46.10 o
   1  19   8  12040.70  11926.10    124.75 o
   3  19   8   5869.04   5856.80     73.54 o
   5  19   8   6727.58   6629.52     91.96 o
   0  20   8    295.53    280.38     47.88 o
   2  20   8   1589.03   1478.43     50.26 o
   4  20   8    278.89    267.43     38.85 o
   1  21   8   1715.03   1634.06     55.36 o
   3  21   8    375.42    430.67     38.97 o
   0  22   8    684.97    730.18     87.92 o
   2  22   8      6.47    -21.74     40.63 <
   1  23   8   3089.85   3308.28     83.52 o
   3  23   8   4327.84   4398.45     79.01 o
   0  24   8     41.28    -20.43     66.18 <
   2  24   8    222.94    233.10     48.35 o
   1   1   9   8589.06   8295.07     52.27 o
   3   1   9   2110.27   2002.48     30.65 o
   5   1   9   5716.60   5749.99     72.00 o
   7   1   9   2813.82   3005.92     67.24 o
   0   2   9  50305.50  52528.50    449.68 o
   2   2   9  10011.50  10032.10     61.66 o
   4   2   9   1195.51   1194.24     32.67 o
   6   2   9  11965.10  11448.70    126.65 o
   8   2   9   2553.99   2377.08     75.09 o
   1   3   9  33529.90  32033.00    192.70 o
   3   3   9  25539.80  25410.70    177.26 o
   5   3   9  15504.70  15562.00    159.91 o
   7   3   9   7700.36   7600.64    109.54 o
   0   4   9  20037.10  20567.70    174.05 o
   4   4   9    291.28    261.97     19.96 o
   6   4   9   2052.65   2075.43     55.48 o
   8   4   9     22.47    -45.62     49.66 <
   1   5   9   2441.14   2365.32     26.26 o
   3   5   9   1559.08   1664.36     23.76 o
   5   5   9   1001.94    926.10     34.22 o
   7   5   9    549.06    591.06     49.42 o
   0   6   9   5681.11   6396.66     64.27 o
   2   6   9   1930.16   1837.82     28.75 o
   4   6   9   4694.62   4404.16     51.32 o
   6   6   9   1932.40   2181.64     62.61 o
   8   6   9    512.97    468.81     59.17 o
   1   7   9  22765.20  22070.20    144.23 o
   3   7   9  12390.40  11985.90     91.96 o
   5   7   9  10321.00   9919.98     98.37 o
   7   7   9   7513.24   7397.37    115.84 o
   0   8   9  14340.20  13548.20    145.06 o
   2   8   9   8945.68   8558.22     74.73 o
   4   8   9  12677.00  12546.80    107.64 o
   6   8   9   1268.43   1319.11     48.59 o
   8   8   9   2781.62   2673.26     83.05 o
   1   9   9    743.35    695.02     18.77 o
   3   9   9   2590.64   2643.92     37.66 o
   5   9   9    205.03    258.05     29.35 o
   7   9   9    415.83    467.39     48.47 o
   0  10   9   9069.21   9429.55    109.54 o
   2  10   9     15.93     60.12     15.80 o
   4  10   9     20.81     19.25     23.17 <
   6  10   9   2168.86   2131.15     60.59 o
   1  11   9  23678.10  23546.80    179.75 o
   3  11   9  10726.80  10564.00     99.44 o
   5  11   9   8094.66   8063.04     94.33 o
   7  11   9   6144.55   5821.40     96.95 o
   0  12   9   4799.94   5373.73     77.94 o
   2  12   9   7571.61   7317.88     71.64 o
   4  12   9   1271.02   1364.49     35.05 o
   6  12   9    222.37    279.08     41.82 o
   1  13   9   7592.12   7221.65     73.78 o
   3  13   9   6416.97   6301.02     70.10 o
   5  13   9   4411.81   4332.75     73.30 o
   7  13   9   2637.31   2815.24     75.32 o
   0  14   9   6873.17   6906.58     94.81 o
   2  14   9   3260.37   3263.73     57.50 o
   4  14   9    720.22    756.32     32.91 o
   6  14   9     85.36    105.86     39.21 <
   1  15   9   3929.27   3872.85     60.12 o
   3  15   9   5311.95   5369.93     70.69 o
   5  15   9   2082.08   2060.94     53.82 o
   0  16   9   4722.94   4758.91     90.06 o
   2  16   9   6353.40   6601.84     87.56 o
   4  16   9   5116.48   5210.73     72.47 o
   6  16   9   1634.49   1717.94     58.81 o
   1  17   9   5021.59   5030.74     83.76 o
   3  17   9   8559.71   8554.18     91.84 o
   5  17   9   4290.91   4388.83     78.41 o
   0  18   9   7442.97   7314.68    108.71 o
   2  18   9    340.18    385.41     41.82 o
   4  18   9   2447.97   2367.22     58.33 o
   1  19   9     24.03     77.22     33.86 <
   3  19   9     14.49     13.90     34.81 <
   5  19   9     40.71     79.24     41.34 <
   0  20   9    170.18    134.01     48.95 <
   2  20   9   1706.73   1706.54     53.70 o
   4  20   9    404.35    329.81     40.51 o
   1  21   9   6248.13   6249.10     97.30 o
   3  21   9   8718.35   8444.76     93.86 o
   0  22   9   4613.63   4144.56    121.18 o
   2  22   9   2321.45   2176.30     63.80 o
   1  23   9   2633.02   2597.70     75.32 o
   0  24   9      1.10     79.84     69.50 <
   0   0  10  18594.60  18388.30    225.85 o
   2   0  10  16156.10  16773.20    163.95 o
   4   0  10   9475.13   8920.46    112.15 o
   6   0  10  10048.70  10584.60    168.47 o
   8   0  10   3086.11   3434.34    123.44 o
   1   1  10  29546.90  30582.90    184.51 o
   3   1  10  14082.60  13627.60     92.07 o
   5   1  10   8276.22   8193.96     90.65 o
   7   1  10   5557.47   5238.30     99.56 o
   0   2  10  24632.50  27446.20    242.96 o
   2   2  10   7288.70   7560.72     57.15 o
   4   2  10     21.99     26.49     21.03 <
   6   2  10     34.54     36.35     37.54 <
   8   2  10     16.52     -4.40     52.16 <
   1   3  10   6292.53   6834.22     49.19 o
   3   3  10     84.47    124.98     12.00 o
   5   3  10   1668.07   1535.57     46.57 o
   7   3  10   1835.72   1777.11     61.42 o
   0   4  10  40727.20  41463.50    339.90 o
   2   4  10   1069.18    978.13     19.72 o
   4   4  10   6983.44   6769.83     70.93 o
   6   4  10   5477.47   5638.91     96.47 o
   8   4  10   3106.83   3283.10     95.52 o
   1   5  10  22093.30  22033.70    164.79 o
   3   5  10   8614.98   8723.36     68.55 o
   5   5  10  13846.50  13578.20    138.05 o
   7   5  10   6403.89   6580.81    118.69 o
   0   6  10   2811.70   2408.09     43.36 o
   2   6  10  15081.90  14721.10    111.80 o
   4   6  10   9101.63   9460.91     85.66 o
   6   6  10    945.19   1004.75     48.83 o
   8   6  10   2919.33   2559.33     85.42 o
   1   7  10   4934.55   4987.73     46.69 o
   3   7  10      9.15    -11.64     15.44 <
   5   7  10   1751.81   1751.09     48.95 o
   7   7  10    207.18    191.63     47.05 o
   0   8  10   8384.92   8072.07    112.39 o
   2   8  10   7645.92   7485.64     65.82 o
   4   8  10     66.15     41.46     19.84 <
   6   8  10   6248.78   5877.36     84.35 o
   1   9  10  19474.90  19024.00    141.26 o
   3   9  10   4764.12   5021.24     51.44 o
   5   9  10   7274.64   7235.91     94.09 o
   7   9  10   4889.04   4714.95     98.61 o
   0  10  10  16895.30  16965.40    181.06 o
   2  10  10  10687.20  10393.40     86.13 o
   4  10  10   3870.52   3770.32     51.92 o
   6  10  10   7512.71   7198.84     99.44 o
   1  11  10   5365.31   5266.33     53.23 o
   3  11  10  11274.50  10897.90     98.02 o
   5  11  10   2338.61   2368.17     59.28 o
   7  11  10   1898.35   1769.03     60.23 o
   0  12  10     65.33     55.01     25.42 <
   2  12  10    342.59    281.69     22.22 o
   4  12  10    138.47    114.41     23.17 o
   6  12  10      5.45      1.54     38.02 <
   1  13  10   4081.04   3893.17     52.51 o
   3  13  10   4903.37   4890.07     65.70 o
   5  13  10   1735.36   1827.84     49.66 o
   7  13  10   2306.86   2292.61     75.92 o
   0  14  10  17123.20  17057.30    228.46 o
   2  14  10   3972.63   4039.42     64.39 o
   4  14  10  10394.40  10213.20     99.32 o
   6  14  10   3107.34   2983.71     70.45 o
   1  15  10   3931.97   3676.94     56.31 o
   3  15  10  11382.30  10854.90    117.26 o
   5  15  10   3176.29   3200.29     70.45 o
   0  16  10   2144.25   1949.61     63.68 o
   2  16  10   1520.89   1532.84     49.42 o
   4  16  10   2053.93   2104.89     49.42 o
   6  16  10    666.77    637.63     49.90 o
   1  17  10    923.41    862.30     40.04 o
   3  17  10      6.11     55.60     31.13 <
   5  17  10    458.68    471.19     43.48 o
   0  18  10   1769.95   1782.57     65.94 o
   2  18  10   6504.87   6316.11     86.49 o
   4  18  10   6245.99   5968.72     83.28 o
   1  19  10   2974.67   2995.47     66.18 o
   3  19  10   4069.01   4138.74     71.88 o
   5  19  10   1846.82   1891.87     60.71 o
   0  20  10    390.59    482.59     62.02 o
   2  20  10   8181.59   8057.69    103.72 o
   4  20  10   3752.66   3660.78     71.52 o
   1  21  10    326.85    354.52     42.41 o
   3  21  10    453.64    559.93     40.16 o
   0  22  10     14.55     96.00     61.90 <
   2  22  10    408.64    354.40     45.62 o
   1  23  10   2333.33   2545.55     74.14 o
   0  24  10   3494.21   3528.67    129.02 o
   1   1  11  17578.10  17891.50    107.40 o
   3   1  11    373.08    435.54     16.28 o
   5   1  11   4614.81   4339.88     65.58 o
   7   1  11   2063.23   1905.66     63.56 o
   0   2  11  20334.90  21594.00    184.74 o
   2   2  11  36110.70  35784.00    243.43 o
   4   2  11   9797.79   9421.23     91.01 o
   6   2  11  11947.00  11956.70    137.34 o
   8   2  11   5896.78   5433.85    119.76 o
   1   3  11  41114.60  42200.50    267.32 o
   3   3  11   7264.92   7127.32     55.36 o
   5   3  11  12486.40  11814.10    124.51 o
   7   3  11   7069.21   6630.23    108.95 o
   0   4  11  26364.60  26078.50    231.32 o
   2   4  11   1475.61   1433.40     24.47 o
   4   4  11   2866.14   2750.73     48.24 o
   6   4  11   4052.85   3892.93     79.72 o
   8   4  11   1204.93   1306.75     69.03 o
   1   5  11   2271.78   2171.07     28.99 o
   3   5  11      3.03      1.19     14.14 <
   5   5  11    927.70    882.26     39.92 o
   7   5  11    408.24    581.08     54.89 o
   0   6  11  14250.80  14446.30    165.74 o
   2   6  11   6531.44   6335.95     62.97 o
   4   6  11   6095.19   6130.77     64.27 o
   6   6  11   3640.21   3797.17     88.75 o
   8   6  11   2847.20   2853.26     90.89 o
   1   7  11   1441.97   1395.38     26.85 o
   3   7  11   6362.33   6163.68     58.10 o
   5   7  11   1218.98   1305.92     45.03 o
   7   7  11   2389.39   2584.87     83.52 o
   0   8  11  24541.10  24211.90    267.20 o
   2   8  11   7625.55   7543.14     75.92 o
   4   8  11  18372.50  18080.10    135.56 o
   6   8  11   6397.17   6588.53    100.63 o
   1   9  11     36.55     45.62     15.21 o
   3   9  11   1049.24   1017.58     28.39 o
   5   9  11     71.65     95.64     30.18 o
   7   9  11     13.19    -17.35     48.24 <
   0  10  11   2298.25   2080.66     50.73 o
   2  10  11    562.85    553.76     24.12 o
   4  10  11    665.14    764.52     26.49 o
   6  10  11    917.49    921.11     45.86 o
   1  11  11   3076.17   3019.47     40.63 o
   3  11  11   2559.95   2607.92     51.44 o
   5  11  11   1085.56   1271.59     57.15 o
   7  11  11   1633.95   1789.82     68.43 o
   0  12  11   7563.26   7258.01    109.18 o
   2  12  11  26538.20  26393.10    218.84 o
   4  12  11  14490.60  14313.70    115.96 o
   6  12  11   7484.85   7524.49     99.56 o
   1  13  11   1540.56   1463.46     36.12 o
   3  13  11   8081.40   7893.03     86.61 o
   5  13  11   2312.82   2134.60     52.51 o
   0  14  11    413.59    440.06     35.52 o
   2  14  11   8865.02   8629.98     85.78 o
   4  14  11   1753.83   1825.82     46.81 o
   6  14  11   1390.14   1368.29     57.50 o
   1  15  11    574.17    495.90     28.75 o
   3  15  11    353.19    351.43     34.93 o
   5  15  11    727.07    685.28     43.13 o
   0  16  11   9168.57   9123.98    135.68 o
   2  16  11   6985.84   6801.43     94.81 o
   4  16  11   5678.89   5644.61     77.34 o
   6  16  11   3032.40   2916.10     78.77 o
   1  17  11    916.83    863.13     40.75 o
   3  17  11   2651.37   2598.89     59.40 o
   5  17  11    602.29    573.72     46.45 o
   0  18  11   6481.69   6385.61    114.77 o
   2  18  11   3096.59   3104.41     67.24 o
   4  18  11   5622.10   5659.82     83.88 o
   1  19  11    144.34    162.88     36.83 o
   3  19  11    447.44    427.35     37.42 o
   5  19  11     18.29     39.68     47.52 <
   0  20  11   1651.19   1612.80     79.13 o
   2  20  11   3043.56   3084.10     72.83 o
   4  20  11    784.55    823.92     46.57 o
   1  21  11   3649.51   3622.53     76.87 o
   3  21  11   5594.60   5402.37     78.41 o
   0  22  11   4887.47   5320.87    136.27 o
   2  22  11   4300.90   4550.64     87.80 o
   1  23  11    981.09    875.84     56.43 o
   0   0  12  26777.30  23801.20    287.99 o
   2   0  12  45398.70  45322.80    419.15 o
   4   0  12  22551.90  22171.10    261.61 o
   6   0  12  14231.70  13747.80    209.34 o
   8   0  12   4602.61   4091.69    178.33 o
   1   1  12    413.00    364.14     15.33 o
   3   1  12   2205.23   2246.04     30.30 o
   5   1  12    150.23    185.10     34.57 o
   7   1  12   1174.05   1272.42     57.38 o
   0   2  12   6360.87   6697.36     72.47 o
   2   2  12  15593.40  15738.50    119.40 o
   4   2  12   1504.51   1545.67     39.92 o
   6   2  12   3260.92   3143.26     68.08 o
   8   2  12    752.23    669.59     66.29 o
   1   3  12     21.60     39.80     12.47 o
   3   3  12     93.20    201.50     14.85 o
   5   3  12    100.60    153.74     34.10 o
   7   3  12   1221.15   1273.25     58.22 o
   0   4  12  18876.90  17571.20    183.79 o
   2   4  12   7313.20   6980.59     60.95 o
   4   4  12  11907.80  11490.10    111.32 o
   6   4  12   3853.52   3976.10     94.69 o
   8   4  12   5156.14   5013.63    116.91 o
   1   5  12   6295.50   5998.18     56.67 o
   3   5  12     60.45     44.08     16.04 <
   5   5  12   2950.42   2738.13     60.59 o
   7   5  12   1133.64   1104.78     63.92 o
   0   6  12  14202.70  15233.80    174.76 o
   2   6  12   9625.76   9201.80     74.61 o
   4   6  12  12576.60  12237.10    106.93 o
   6   6  12   4903.82   4984.29    110.61 o
   1   7  12   4656.87   4765.21     57.38 o
   3   7  12    894.00   1003.68     28.39 o
   5   7  12    403.49    366.64     43.96 o
   7   7  12   1551.47   1574.54     72.47 o
   0   8  12   1026.24   1024.35     36.95 o
   2   8  12   7632.57   7652.21     72.35 o
   4   8  12    448.66    493.05     29.46 o
   6   8  12   2423.51   2562.06     72.71 o
   1   9  12   5695.30   5598.52     61.90 o
   3   9  12   1267.15   1518.23     34.10 o
   5   9  12   2605.58   2423.06     56.79 o
   7   9  12    305.55    356.89     58.93 o
   0  10  12  17143.40  16556.80    193.54 o
   2  10  12  24611.50  24431.00    205.65 o
   4  10  12  12826.50  12187.90    110.49 o
   6  10  12  12019.70  12108.00    150.76 o
   1  11  12    277.68    288.22     19.96 o
   3  11  12   3944.26   4021.60     62.25 o
   5  11  12     90.66    124.75     38.02 o
   7  11  12    126.54     37.07     55.24 <
   0  12  12    651.49    592.84     36.00 o
   2  12  12    107.47    120.94     22.34 o
   4  12  12     93.73    120.11     29.23 o
   6  12  12    171.93    287.75     45.74 o
   1  13  12   2886.69   2833.18     48.00 o
   3  13  12   1926.96   1867.64     50.49 o
   5  13  12   1695.73   1654.97     49.07 o
   0  14  12  25403.80  25318.00    270.29 o
   2  14  12  11056.60  10722.80     95.28 o
   4  14  12  14472.80  14662.90    132.71 o
   6  14  12   7479.40   7551.46    114.53 o
   1  15  12    156.98    149.46     26.49 o
   3  15  12   1664.60   1602.94     47.17 o
   5  15  12    103.31    139.95     38.26 o
   0  16  12   3860.27   3900.53    108.95 o
   2  16  12   1827.49   1984.07     51.92 o
   4  16  12   2073.83   2001.77     48.35 o
   6  16  12   1341.13   1288.22     62.37 o
   1  17  12    140.84    105.50     30.06 o
   3  17  12    684.03    612.45     36.71 o
   5  17  12    133.73     60.95     40.63 <
   0  18  12   8056.96   8280.22    133.66 o
   2  18  12   6988.74   6969.07     85.78 o
   4  18  12   5760.64   5901.00     90.53 o
   1  19  12    441.00    506.59     44.08 o
   3  19  12   3957.56   3703.55     67.24 o
   0  20  12   3439.04   3442.06     97.90 o
   2  20  12   6973.82   7028.23     91.12 o
   4  20  12   3949.39   3905.88     85.07 o
   1  21  12    141.12    182.96     42.65 o
   3  21  12    324.38    371.51     40.63 o
   0  22  12   2084.28   1916.59     90.89 o
   2  22  12   2502.08   2466.78     65.11 o
   1  23  12    602.92    516.57     54.89 o
   1   1  13      7.47      8.91     12.00 <
   3   1  13   6453.53   6706.98     60.00 o
   5   1  13    182.41    151.48     32.32 o
   7   1  13     30.38     -3.09     44.31 <
   0   2  13   6182.81   5202.53     70.21 o
   2   2  13  16237.00  15695.00    115.84 o
   4   2  13  12047.80  12335.00    114.41 o
   6   2  13   5908.89   6110.33    106.57 o
   8   2  13   4068.32   4321.94    115.60 o
   1   3  13   2536.99   2528.56     35.76 o
   3   3  13   1897.72   1914.92     29.46 o
   5   3  13     69.20    109.06     31.84 o
   7   3  13    727.58    718.07     52.51 o
   0   4  13   8125.20   7570.59    108.11 o
   2   4  13  10554.10  10420.30     83.64 o
   4   4  13   5281.02   5293.90     64.27 o
   6   4  13   3116.75   3019.94     78.06 o
   1   5  13    862.51    847.45     28.28 o
   3   5  13      0.88     -7.01     14.73 <
   5   5  13    195.48    214.33     38.49 o
   7   5  13     62.66    150.17     53.23 <
   0   6  13  11292.10  10895.30    132.47 o
   2   6  13   7400.03   6915.60     64.27 o
   4   6  13  10903.50  10659.20    106.21 o
   6   6  13   3010.63   2862.64     79.13 o
   1   7  13     24.21     73.54     19.13 o
   3   7  13   1252.52   1386.00     32.67 o
   5   7  13     60.91     50.61     37.78 <
   7   7  13    277.80    268.98     56.20 o
   0   8  13  19460.70  19435.30    242.37 o
   2   8  13  12107.10  11916.40    111.80 o
   4   8  13  12710.40  12230.20    100.27 o
   6   8  13   6041.31   5975.96    112.75 o
   1   9  13    196.80    232.62     20.91 o
   3   9  13   2036.55   2067.59     41.46 o
   5   9  13    955.55    959.60     44.91 o
   7   9  13     83.61     66.41     55.60 <
   0  10  13   1548.42   1549.35     49.90 o
   2  10  13   4591.74   4428.99     60.00 o
   4  10  13   2026.39   1896.98     40.87 o
   6  10  13    831.00    825.94     51.09 o
   1  11  13     15.74     -7.48     18.06 <
   3  11  13    475.75    497.09     27.92 o
   5  11  13     50.58     98.61     41.23 <
   7  11  13      2.67     87.44     55.60 <
   0  12  13  37478.70  37358.30    450.63 o
   2  12  13  38855.70  38807.40    301.65 o
   4  12  13  18203.30  17937.40    177.73 o
   6  12  13  18085.30  17826.60    198.88 o
   1  13  13    148.96    142.21     24.36 o
   3  13  13   2118.95   2035.39     53.46 o
   5  13  13    537.69    572.29     43.72 o
   0  14  13   1024.91   1067.12     46.10 o
   2  14  13    891.17    927.64     38.61 o
   4  14  13     60.96    123.56     37.07 o
   6  14  13   1429.47   1468.69     67.84 o
   1  15  13   1245.24   1182.24     53.58 o
   3  15  13    602.85    639.18     41.11 o
   5  15  13    528.77    435.66     46.57 o
   0  16  13  14955.20  14733.30    192.70 o
   2  16  13   9196.43   9117.45     90.29 o
   4  16  13   9398.05   9094.40    101.46 o
   1  17  13     55.42     51.92     28.87 <
   3  17  13    624.96    574.55     41.46 o
   5  17  13     14.15      2.85     45.03 <
   0  18  13   8271.95   8378.35    137.22 o
   2  18  13   1804.19   1867.40     48.83 o
   4  18  13   4143.43   4140.17     80.67 o
   1  19  13      9.89     18.42     37.66 <
   3  19  13    834.79    816.56     43.72 o
   0  20  13   1846.07   1934.17     76.63 o
   2  20  13   5116.21   5213.47     81.26 o
   4  20  13   2091.20   2172.85     64.39 o
   1  21  13      2.91      2.38     41.58 <
   3  21  13    736.75    606.03     50.61 o
   0  22  13   5558.70   5753.68    144.82 o
   2  22  13   6980.58   7059.60    101.58 o
   0   0  14  21285.00  21518.80    342.52 o
   2   0  14  32620.60  32823.50    334.56 o
   4   0  14  14579.90  13595.00    175.83 o
   6   0  14  10881.30  10982.60    184.27 o
   1   1  14   2806.80   2813.69     38.49 o
   3   1  14     84.13     87.80     16.75 o
   5   1  14    782.51    807.77     41.23 o
   7   1  14    256.06    239.63     45.86 o
   0   2  14   6929.31   6520.69    101.82 o
   2   2  14   6541.82   6623.94     62.14 o
   4   2  14   1000.85    981.34     37.90 o
   6   2  14   4178.10   4132.56     93.03 o
   1   3  14      8.35     33.50     15.33 <
   3   3  14    930.41    954.85     22.69 o
   5   3  14    760.94    818.93     46.69 o
   7   3  14      7.02    -33.27     49.54 <
   0   4  14  19949.20  20278.80    280.74 o
   2   4  14  18748.20  18006.00    129.38 o
   4   4  14  26513.00  26120.00    220.15 o
   6   4  14   4507.08   4656.02     91.12 o
   1   5  14   1034.23   1246.04     35.40 o
   3   5  14   1334.28   1320.89     28.75 o
   5   5  14     58.56     12.83     33.74 <
   7   5  14     16.08    -26.14     52.63 <
   0   6  14  22319.80  21252.30    288.82 o
   2   6  14   5116.99   4870.00     57.38 o
   4   6  14   8409.01   8201.80     81.62 o
   6   6  14   5560.49   5674.20    108.95 o
   1   7  14    195.00    274.32     20.79 o
   3   7  14   5752.32   5539.59     60.83 o
   5   7  14    569.17    548.89     47.40 o
   7   7  14     17.91     86.37     60.59 <
   0   8  14    191.35    236.66     31.01 o
   2   8  14  10309.00  10279.00    101.34 o
   4   8  14   5246.26   5224.40     59.52 o
   6   8  14   1045.54   1234.28     67.72 o
   1   9  14   1549.51   1533.32     39.44 o
   3   9  14   8256.51   8258.00     87.68 o
   5   9  14    227.63    240.58     40.16 o
   7   9  14    511.48    415.35     63.21 o
   0  10  14  13878.50  13654.10    167.76 o
   2  10  14  29212.90  28556.80    238.68 o
   4  10  14  11407.00  11352.40    102.89 o
   6  10  14  10272.80  10395.20    141.62 o
   1  11  14     28.07      6.18     21.27 <
   3  11  14   1069.28   1086.37     37.54 o
   5  11  14     37.77     80.43     38.85 <
   0  12  14      0.38     10.93     31.48 <
   2  12  14    220.25    162.65     26.26 o
   4  12  14      0.42     35.88     33.74 <
   6  12  14    317.91    360.70     59.88 o
   1  13  14    815.72    807.17     32.32 o
   3  13  14      4.49    -21.74     38.97 <
   5  13  14    187.04    153.74     43.96 o
   0  14  14  17033.60  16726.80    191.99 o
   2  14  14  14081.00  13822.80    123.08 o
   4  14  14  12472.70  12567.30    128.67 o
   6  14  14   7077.31   6968.00    122.61 o
   1  15  14    781.50    805.15     36.00 o
   3  15  14     23.68     32.67     37.07 <
   5  15  14    602.62    539.97     48.12 o
   0  16  14   4992.00   4866.07     99.92 o
   2  16  14   1316.62   1344.06     49.78 o
   4  16  14   2100.96   2135.19     64.63 o
   1  17  14      2.76      8.20     29.82 <
   3  17  14   1000.86    907.56     52.99 o
   5  17  14     64.55     -8.67     46.45 <
   0  18  14   7279.14   7311.82    129.38 o
   2  18  14   3247.68   3319.69     63.32 o
   4  18  14   1774.82   1810.49     66.18 o
   1  19  14     23.15     65.46     39.09 <
   3  19  14    395.01    364.74     50.14 o
   0  20  14  11950.30  11724.20    175.95 o
   2  20  14   3846.98   4120.21     76.75 o
   1  21  14    260.32    178.21     45.27 o
   3  21  14    157.54    100.87     49.07 <
   0  22  14   2714.23   2616.36    108.35 o
   2  22  14    602.50    601.64     70.69 o
   1   1  15   3728.30   4071.38     50.73 o
   3   1  15  11217.10  10734.40     84.59 o
   5   1  15   1092.99   1216.70     51.09 o
   7   1  15   1908.43   1978.48     78.29 o
   0   2  15  17888.90  18077.00    210.05 o
   2   2  15  35588.00  34445.30    237.61 o
   4   2  15  29239.00  28331.20    218.84 o
   6   2  15   6270.54   6306.96    111.20 o
   1   3  15   8517.32   8531.97     84.23 o
   3   3  15   7799.65   7872.95     71.40 o
   5   3  15   4305.14   4158.70     90.17 o
   7   3  15   2047.22   2091.83     76.99 o
   0   4  15    194.18    238.56     29.23 o
   2   4  15  16602.00  16628.40    142.33 o
   4   4  15   7917.98   7820.67     79.72 o
   6   4  15   1569.37   1590.94     57.03 o
   1   5  15     26.34      2.73     20.08 <
   3   5  15   1384.72   1406.07     32.32 o
   5   5  15    198.08    155.52     43.13 o
   7   5  15    278.46    282.17     59.17 o
   0   6  15  17188.70  16668.10    211.00 o
   2   6  15  13652.20  13483.70    137.70 o
   4   6  15  14184.10  13845.20    111.32 o
   6   6  15   4804.57   4852.17    105.97 o
   1   7  15   3283.05   3015.90     47.28 o
   3   7  15    476.65    531.90     28.63 o
   5   7  15   2844.38   2898.28     79.36 o
   7   7  15    642.43    798.14     70.10 o
   0   8  15  20345.50  19755.00    248.78 o
   2   8  15   6294.53   6218.21     73.90 o
   4   8  15   4339.31   4215.97     64.99 o
   6   8  15   5919.94   5991.65    118.81 o
   1   9  15     29.29     43.60     22.22 <
   3   9  15    150.10    125.46     28.04 o
   5   9  15     19.06     37.19     39.68 <
   7   9  15     15.16     20.67     62.25 <
   0  10  15   2589.62   2576.20     67.96 o
   2  10  15   1661.23   1703.09     44.20 o
   4  10  15    208.83    208.15     30.18 o
   6  10  15     47.76     32.55     50.49 <
   1  11  15   1041.72   1005.58     34.69 o
   3  11  15    610.53    706.07     43.60 o
   5  11  15   1335.50   1361.52     47.52 o
   0  12  15  20811.90  19812.50    233.93 o
   2  12  15   7355.53   7421.48     93.14 o
   4  12  15   3929.70   3938.67     75.09 o
   6  12  15  11518.10  11444.30    175.95 o
   1  13  15   1138.54   1088.27     38.26 o
   3  13  15    955.68    938.33     42.89 o
   5  13  15    118.71    101.58     40.75 <
   0  14  15   2260.39   2128.77     68.91 o
   2  14  15     18.94     45.50     31.13 <
   4  14  15    406.11    345.96     39.68 o
   6  14  15   1417.07   1220.86     68.91 o
   1  15  15    153.15    136.51     34.93 o
   3  15  15     37.59     32.20     39.32 <
   5  15  15     25.96     46.93     44.67 <
   0  16  15   6753.94   6720.17    128.19 o
   2  16  15   3241.58   3304.48     70.45 o
   4  16  15   6594.24   6422.44    100.39 o
   1  17  15    593.45    556.85     36.47 o
   3  17  15    283.20    335.39     47.64 o
   5  17  15    242.00    233.34     51.44 o
   0  18  15   6808.75   7050.81    128.79 o
   2  18  15   3451.55   3685.38     75.44 o
   4  18  15   3826.00   3843.39     81.50 o
   1  19  15      1.27     28.63     37.07 <
   3  19  15     46.25     -8.79     45.86 <
   0  20  15   1702.12   1746.69     78.41 o
   2  20  15   2894.23   3032.06     73.54 o
   1  21  15   1248.38   1267.66     57.98 o
   0  22  15   3666.87   3694.05    129.74 o
   0   0  16    368.36    404.30     46.22 o
   2   0  16  17079.80  16694.10    186.76 o
   4   0  16   3815.58   3838.28     68.43 o
   6   0  16   4100.59   4110.58    119.88 o
   1   1  16   5932.85   5614.56     59.88 o
   3   1  16  11536.30  11132.90     88.87 o
   5   1  16   3630.69   3378.02     68.91 o
   7   1  16   1793.94   1698.69     75.32 o
   0   2  16   2820.70   2675.05     60.00 o
   2   2  16     21.38     31.72     19.48 <
   4   2  16    305.19    311.15     25.90 o
   6   2  16   1743.17   1760.12     68.79 o
   1   3  16   2044.26   1859.20     39.92 o
   3   3  16    193.63    189.62     21.86 o
   5   3  16   1755.65   1521.32     53.58 o
   7   3  16    375.24    197.81     56.67 o
   0   4  16  10173.90  10035.60    142.09 o
   2   4  16  26587.70  26134.80    211.71 o
   4   4  16  24760.20  24107.50    175.95 o
   6   4  16   3309.56   3424.36     83.40 o
   1   5  16   9002.19   9425.04    110.13 o
   3   5  16   6021.76   6020.75     59.88 o
   5   5  16   3320.14   3143.26     77.94 o
   7   5  16   4015.35   3947.70    119.28 o
   0   6  16  21151.00  21326.00    299.51 o
   2   6  16    176.02    136.39     30.18 o
   4   6  16   3006.63   2936.30     49.90 o
   6   6  16   1999.30   1980.27     75.20 o
   1   7  16    626.98    582.63     28.87 o
   3   7  16    381.79    323.87     25.54 o
   5   7  16      2.06     14.26     41.70 <
   7   7  16     70.87     99.80     60.12 <
   0   8  16    383.18    396.58     45.38 o
   2   8  16  11502.20  11409.70    112.99 o
   4   8  16   7550.94   6987.72     75.44 o
   6   8  16   1457.73   1592.01     80.79 o
   1   9  16   6135.92   6297.57     77.94 o
   3   9  16   2023.61   2066.52     51.92 o
   5   9  16   3812.01   3732.66     87.44 o
   0  10  16   5661.84   5516.78     98.37 o
   2  10  16  10500.50  10866.30    117.26 o
   4  10  16   5956.12   5844.56     74.49 o
   6  10  16   4288.32   4268.83    102.06 o
   1  11  16   3347.22   3171.30     64.04 o
   3  11  16    241.43    202.68     36.24 o
   5  11  16   1960.16   2029.93     55.13 o
   0  12  16   2586.02   2605.78     69.86 o
   2  12  16     10.45      2.02     28.99 <
   4  12  16    975.16    961.03     54.29 o
   6  12  16      0.60     91.01     66.06 <
   1  13  16   1026.91   1042.29     44.43 o
   3  13  16   1800.12   1822.85     49.66 o
   5  13  16   1457.55   1490.07     59.40 o
   0  14  16  10627.70  10649.20    160.63 o
   2  14  16   6575.67   6563.34     83.16 o
   4  14  16   5182.22   5343.20     88.15 o
   1  15  16   3540.73   3518.81     66.06 o
   3  15  16   1643.22   1660.68     56.55 o
   5  15  16   2118.03   2046.32     65.46 o
   0  16  16   2222.87   2337.52     76.51 o
   2  16  16    412.86    410.71     44.79 o
   4  16  16    551.95    548.89     51.32 o
   1  17  16     23.25     21.15     34.57 <
   3  17  16      4.20    -38.37     43.01 <
   0  18  16   3471.53   3624.43    108.35 o
   2  18  16   1057.37   1127.12     52.16 o
   4  18  16    204.93    265.65     51.32 o
   1  19  16   1595.12   1693.94     53.23 o
   3  19  16   4444.46   4381.94     93.74 o
   0  20  16  11389.70  10742.80    207.67 o
   2  20  16   4060.11   4091.93     86.85 o
   1  21  16    102.52     51.68     45.50 <
   1   1  17   1627.51   1518.35     35.17 o
   3   1  17    131.34    147.20     21.27 o
   5   1  17   1764.34   1758.45     53.94 o
   7   1  17   1084.46    886.77     65.58 o
   0   2  17   6919.66   6945.54    103.60 o
   2   2  17  13289.40  13433.80    127.12 o
   4   2  17  13904.40  13440.30    118.21 o
   6   2  17   3703.98   3870.83     97.66 o
   1   3  17  13172.80  12790.20    126.05 o
   3   3  17    841.38    891.88     28.51 o
   5   3  17   5512.57   5563.35     93.74 o
   7   3  17   4059.46   3780.18    102.89 o
   0   4  17    899.30    740.52     41.70 o
   2   4  17   4130.38   4078.74     61.66 o
   4   4  17    688.92    679.10     30.18 o
   6   4  17   1351.67   1351.66     67.48 o
   1   5  17     85.30    111.20     28.16 o
   3   5  17   1580.50   1551.97     36.00 o
   5   5  17    187.18    126.41     43.13 <
   7   5  17     90.28    363.90     68.79 o
   0   6  17   4432.83   4369.58     97.30 o
   2   6  17  12359.90  11905.10    128.31 o
   4   6  17   8013.01   7931.28     82.10 o
   6   6  17   1406.04   1435.42     69.74 o
   1   7  17   9615.96   9329.87    106.09 o
   3   7  17  12953.80  12782.60    120.83 o
   5   7  17   6354.06   6174.73    104.07 o
   0   8  17   5743.27   5455.35    109.90 o
   2   8  17   3300.67   3225.48     54.06 o
   4   8  17   3721.88   3628.94     58.81 o
   6   8  17   1936.94   1874.77     76.63 o
   1   9  17    863.94    817.74     35.29 o
   3   9  17   4058.57   4161.08     73.18 o
   5   9  17    637.72    602.94     58.69 o
   0  10  17   2986.47   2944.02     75.56 o
   2  10  17   1721.62   1791.72     47.17 o
   4  10  17     56.35      6.18     32.67 <
   6  10  17     11.90     -6.89     58.22 <
   1  11  17   8227.47   8342.47    104.91 o
   3  11  17   9519.92   9897.41    125.10 o
   5  11  17   4564.41   4595.31     96.59 o
   0  12  17   6459.64   6569.40    125.58 o
   2  12  17   2077.79   2096.46     56.91 o
   4  12  17   1290.47   1266.24     42.89 o
   6  12  17   3598.42   3408.68     97.30 o
   1  13  17   3246.20   3266.11     63.68 o
   3  13  17  11004.90  10727.40    113.22 o
   5  13  17   1952.85   1992.98     67.72 o
   0  14  17      8.98     23.52     45.62 <
   2  14  17     34.91     75.09     33.15 <
   4  14  17    915.54    815.96     49.54 o
   1  15  17   5231.65   5292.59     80.19 o
   3  15  17    739.85    748.84     53.11 o
   5  15  17   1728.27   1629.07     72.71 o
   0  16  17   9848.85  10130.30    141.14 o
   2  16  17    331.67    390.64     42.89 o
   4  16  17   1794.55   1743.60     62.85 o
   1  17  17   6190.51   6108.43     87.68 o
   3  17  17   4734.36   4765.92     91.96 o
   0  18  17   2295.93   2566.81     92.91 o
   2  18  17   1811.94   1755.72     68.43 o
   1  19  17    152.91    140.90     40.87 o
   3  19  17     45.04     44.79     49.90 <
   0  20  17    177.28    215.63     62.02 o
   2  20  17    616.71    581.08     50.73 o
   1  21  17   3146.57   3275.97     82.57 o
   0   0  18   2060.92   2253.16     88.39 o
   2   0  18  19759.70  19564.60    217.30 o
   4   0  18   5197.56   4829.48     89.70 o
   6   0  18   1152.55   1142.09     77.94 o
   1   1  18   7189.25   7236.03     81.74 o
   3   1  18   6701.34   6535.66     69.86 o
   5   1  18   5417.78   5432.19     87.32 o
   7   1  18   3025.46   2937.49    100.51 o
   0   2  18     54.89     81.62     31.25 <
   2   2  18    982.10    942.14     38.14 o
   4   2  18     50.78      7.96     28.04 <
   6   2  18    341.34    312.94     53.82 o
   1   3  18   3988.35   4134.94     62.97 o
   3   3  18    101.70    107.64     24.59 o
   5   3  18   1317.97   1277.64     60.71 o
   7   3  18    623.05    543.66     63.32 o
   0   4  18   8003.14   8335.82    128.67 o
   2   4  18   6009.65   5898.74     81.86 o
   4   4  18   6403.90   6389.41     68.08 o
   6   4  18   1138.45   1072.23     63.92 o
   1   5  18  23378.20  22865.50    230.60 o
   3   5  18  14199.50  14198.60    125.10 o
   5   5  18  12704.20  12931.50    167.52 o
   0   6  18   7754.09   8232.69    129.26 o
   2   6  18    140.77    156.71     32.43 o
   4   6  18   2973.73   2898.88     52.63 o
   6   6  18    795.60    836.99     67.48 o
   1   7  18    612.48    501.84     33.38 o
   3   7  18   6771.51   6778.86     84.11 o
   5   7  18    236.57    165.62     46.93 o
   0   8  18   1346.49   1501.24     80.31 o
   2   8  18    192.24    205.06     28.28 o
   4   8  18    220.82    197.10     30.41 o
   6   8  18    759.07    689.91     67.13 o
   1   9  18   9456.21   9185.28    109.42 o
   3   9  18   2404.30   2436.72     63.68 o
   5   9  18   4402.97   4269.43     96.83 o
   0  10  18   2578.80   2583.57     84.83 o
   2  10  18   1745.28   1758.57     48.12 o
   4  10  18    769.14    751.57     47.40 o
   6  10  18   2839.49   2711.88     93.38 o
   1  11  18   6677.38   6579.74    107.64 o
   3  11  18   8433.07   8432.29    104.79 o
   5  11  18   3368.75   3252.56     84.35 o
   0  12  18    264.42    280.38     41.46 o
   2  12  18    326.27    264.23     34.81 o
   4  12  18    674.73    650.47     40.75 o
   1  13  18   4737.24   4903.97     77.82 o
   3  13  18   4410.71   4459.52     80.91 o
   5  13  18   2380.65   2198.16     71.40 o
   0  14  18   1119.74   1021.62     54.41 o
   2  14  18   1609.99   1626.58     54.41 o
   4  14  18    872.71    891.52     53.11 o
   1  15  18   5333.51   5307.68     82.21 o
   3  15  18   6994.30   7359.35    106.21 o
   0  16  18   2135.43   2153.60     71.52 o
   2  16  18     18.31    -60.71     39.44 <
   4  16  18    276.17    181.89     48.83 o
   1  17  18    326.47    292.03     39.68 o
   3  17  18   2173.37   2063.79     67.24 o
   0  18  18    142.41    106.09     56.79 <
   2  18  18   1099.19   1170.01     60.35 o
   1  19  18   6539.15   6866.78    108.00 o
   0  20  18   1442.00   1410.35     79.72 o
   1   1  19   8541.54   8451.06     84.47 o
   3   1  19    294.69    314.24     30.89 o
   5   1  19   3093.36   2846.84     68.79 o
   0   2  19   1801.52   1737.78     59.40 o
   2   2  19    518.89    436.97     34.69 o
   4   2  19    140.50     95.76     26.85 o
   6   2  19    197.68    118.09     53.94 <
   1   3  19  17853.70  18082.80    162.29 o
   3   3  19   9249.30   9200.13     98.13 o
   5   3  19   9650.17   9231.02    145.78 o
   0   4  19     35.88    107.40     37.42 <
   2   4  19    443.36    327.31     34.57 o
   4   4  19    212.12    200.90     29.70 o
   6   4  19    261.07    244.27     60.00 o
   1   5  19   2365.73   2515.73     67.36 o
   3   5  19     28.67    -47.28     31.36 <
   5   5  19   1089.50   1019.00     62.37 o
   0   6  19     35.12      0.24     36.95 <
   2   6  19    673.14    693.59     45.98 o
   4   6  19   1207.13   1186.04     40.04 o
   6   6  19     17.20    -26.85     63.56 <
   1   7  19  15507.00  15512.20    159.68 o
   3   7  19  13924.50  13962.50    143.16 o
   5   7  19   9352.67   9440.60    145.54 o
   0   8  19     55.22    110.85     47.76 <
   2   8  19   1206.78   1186.04     41.58 o
   4   8  19    453.33    481.52     38.73 o
   6   8  19     95.62     65.82     62.85 <
   1   9  19   4846.64   4639.51     83.52 o
   3   9  19   5445.60   5186.97     79.36 o
   5   9  19   2421.84   2556.71     77.11 o
   0  10  19    416.86    429.72     67.24 o
   2  10  19   2799.35   2725.06     62.73 o
   4  10  19    134.03     97.06     40.04 <
   6  10  19    122.99     81.26     66.18 <
   1  11  19   6229.45   6437.77     99.68 o
   3  11  19   4662.72   4843.38     81.98 o
   5  11  19   3305.80   3588.19     87.80 o
   0  12  19    885.99    879.05     56.43 o
   2  12  19   3624.22   3656.39     71.17 o
   4  12  19   1077.02   1034.57     49.90 o
   1  13  19   5965.33   6203.12     88.39 o
   3  13  19  11954.60  12012.20    144.23 o
   5  13  19   6220.93   6226.53    124.15 o
   0  14  19    226.68    221.22     45.62 o
   2  14  19    143.69    118.21     40.16 <
   4  14  19     28.39    -61.42     45.38 <
   1  15  19   2468.65   2342.03     67.01 o
   3  15  19   1138.59   1038.84     55.13 o
   0  16  19   3782.12   3829.13    105.14 o
   2  16  19     14.21    -56.43     40.75 <
   4  16  19    697.66    646.43     56.79 o
   1  17  19   8056.73   8347.94    105.14 o
   3  17  19  12234.00  12510.80    148.03 o
   0  18  19    356.89    272.42     62.61 o
   2  18  19     40.09    -17.11     50.02 <
   1  19  19    254.15    314.36     44.67 o
   0   0  20    520.13    380.18     56.43 o
   2   0  20   1057.47   1000.11     48.71 o
   4   0  20    164.47    153.50     45.03 o
   6   0  20     58.83     20.91     71.52 <
   1   1  20   7255.75   7225.45     78.53 o
   3   1  20   3649.81   3478.30     61.90 o
   5   1  20   3983.99   3874.87     86.49 o
   0   2  20     80.90     57.98     42.18 <
   2   2  20   1268.12   1188.66     46.10 o
   4   2  20    273.58    179.28     31.96 o
   6   2  20    121.76     70.69     58.10 <
   1   3  20   2555.59   2547.33     54.41 o
   3   3  20   1417.92   1525.00     50.26 o
   5   3  20    492.95    528.81     55.96 o
   0   4  20    213.84    144.71     40.16 o
   2   4  20   2419.90   2422.34     62.14 o
   4   4  20    105.82     63.21     28.99 <
   6   4  20    402.59    457.52     62.97 o
   1   5  20  19780.60  19777.60    223.71 o
   3   5  20   8623.79   8772.91     97.30 o
   5   5  20  12161.10  12001.60    165.14 o
   0   6  20    335.93    229.77     42.41 o
   2   6  20     30.31     55.24     40.99 <
   4   6  20    748.71    749.67     43.25 o
   6   6  20     95.84      7.25     67.48 <
   1   7  20      6.52     23.40     31.96 <
   3   7  20    306.05    310.08     43.01 o
   5   7  20     26.82     68.79     54.53 <
   0   8  20    113.27    104.55     62.02 <
   2   8  20    321.21    264.70     40.28 o
   4   8  20    364.02    251.99     42.77 o
   6   8  20     95.92     83.88     64.99 <
   1   9  20  13428.30  12939.20    158.25 o
   3   9  20   5454.02   5585.21     76.87 o
   5   9  20   7151.55   7294.24    124.39 o
   0  10  20    375.67    330.28     70.81 o
   2  10  20    270.23    227.87     41.58 o
   4  10  20    320.01    272.19     40.75 o
   1  11  20   2777.97   2757.38     70.21 o
   3  11  20   9345.83   9543.84    115.60 o
   5  11  20   1873.72   1851.24     70.21 o
   0  12  20    622.19    564.33     66.06 o
   2  12  20    158.72     67.84     42.41 <
   4  12  20     76.99     88.51     44.55 <
   1  13  20   7351.45   7573.20    100.15 o
   3  13  20   4925.22   5072.20     90.77 o
   0  14  20     25.80    -34.22     52.87 <
   2  14  20     75.79     70.10     40.04 <
   4  14  20     58.03     23.52     50.73 <
   1  15  20   5076.67   5422.68     89.94 o
   3  15  20  10824.20  10952.50    126.17 o
   0  16  20    153.10    117.62     50.14 <
   2  16  20    410.13    370.68     48.47 o
   1  17  20    172.13    169.06     46.22 o
   3  17  20    379.70    327.19     53.82 o
   0  18  20    243.90    280.62     65.22 o
   2  18  20    772.11    600.45     58.10 o
   1  19  20   7700.28   7905.03    122.25 o
   1   1  21   6682.05   6720.88     77.46 o
   3   1  21   2434.96   2313.87     58.93 o
   5   1  21   4449.57   4317.31     86.49 o
   0   2  21    355.57    338.00     43.60 o
   2   2  21    942.12    834.85     44.20 o
   4   2  21   1211.39   1135.55     43.48 o
   6   2  21     36.88     59.05     65.34 <
   1   3  21  17677.00  16971.00    157.66 o
   3   3  21  13111.60  13178.00    139.36 o
   5   3  21   8375.35   8255.86    124.03 o
   0   4  21    141.56    290.60     45.50 o
   2   4  21     45.42     26.97     38.73 <
   4   4  21    376.15    352.50     31.36 o
   6   4  21     36.82    -34.10     64.04 <
   1   5  21   1000.81    967.68     50.26 o
   3   5  21    327.74    317.81     40.51 o
   5   5  21    465.21    465.13     60.95 o
   0   6  21   1952.88   1656.87     73.78 o
   2   6  21   1393.04   1314.36     61.07 o
   4   6  21    333.12    328.86     40.39 o
   6   6  21    628.52    493.52     76.63 o
   1   7  21  11141.30  11275.30    148.15 o
   3   7  21   8271.43   8291.86    102.77 o
   5   7  21   5761.95   5871.30    120.71 o
   0   8  21    479.22    524.89     62.25 o
   2   8  21    498.72    497.44     48.47 o
   4   8  21    108.62     93.03     40.16 <
   1   9  21    945.94    983.12     56.20 o
   3   9  21   2495.67   2513.11     60.12 o
   5   9  21   1467.12   1571.57     73.78 o
   0  10  21    126.15    186.76     59.40 o
   2  10  21     34.40     24.47     40.87 <
   4  10  21    535.99    469.76     45.15 o
   1  11  21   6496.67   6807.97    111.32 o
   3  11  21   3540.54   3778.40     86.73 o
   5  11  21   4307.68   4363.29    105.03 o
   0  12  21   1073.75   1158.24     81.50 o
   2  12  21     33.24      3.33     40.75 <
   4  12  21    102.84    106.93     44.20 <
   1  13  21   5682.81   6098.45     98.37 o
   3  13  21   3807.55   4108.92     86.73 o
   0  14  21     24.01    -25.54     65.82 <
   2  14  21   1836.81   1716.99     58.10 o
   4  14  21    879.17    829.74     61.30 o
   1  15  21   1670.07   1749.19     58.57 o
   3  15  21    761.76    863.13     54.77 o
   0  16  21     47.07     61.78     56.20 <
   2  16  21   1425.83   1347.86     59.28 o
   1  17  21   4618.37   5058.78     96.11 o
   0  18  21     85.43    111.08     61.90 <
   0   0  22   3720.49   3921.44    187.71 o
   2   0  22    950.12    836.87     55.72 o
   4   0  22   3796.68   3529.86     81.98 o
   6   0  22    323.98    387.31     98.25 o
   1   1  22  13530.30  13116.00    125.10 o
   3   1  22   4902.76   4689.41     86.13 o
   5   1  22   5785.16   5711.38    114.77 o
   0   2  22   2075.78   2004.98     86.37 o
   2   2  22     29.34      3.45     33.50 <
   4   2  22    306.24    244.98     36.47 o
   6   2  22    170.78    161.10     63.09 <
   1   3  22   1176.35   1138.52     46.57 o
   3   3  22   3159.02   3190.90     78.06 o
   5   3  22    679.32    585.24     54.89 o
   0   4  22   1109.45   1213.13     62.37 o
   2   4  22   6079.21   6068.75    104.55 o
   4   4  22   3470.13   3469.74     63.80 o
   1   5  22  13377.40  13460.30    167.64 o
   3   5  22   4279.31   4372.55     85.18 o
   5   5  22   7878.17   7692.84    137.58 o
   0   6  22    847.21    871.21     56.79 o
   2   6  22   3354.13   3380.40     84.11 o
   4   6  22    344.47    322.80     46.33 o
   1   7  22    214.95    206.49     41.82 o
   3   7  22     21.00     22.45     42.18 <
   5   7  22     44.27     64.16     58.10 <
   0   8  22     22.39    171.91     65.94 <
   2   8  22    231.13    176.78     41.70 o
   4   8  22   1611.54   1503.14     60.47 o
   1   9  22   6494.10   6826.74    120.71 o
   3   9  22   8128.09   8313.13    110.73 o
   5   9  22   6147.96   6203.48    131.88 o
   0  10  22   1941.03   1949.73     96.71 o
   2  10  22   1871.91   1996.30     66.53 o
   4  10  22   2206.23   2250.55     69.98 o
   1  11  22   1848.37   2085.41     69.86 o
   3  11  22   9263.95   9507.49    120.35 o
   0  12  22    332.70    343.35     62.61 o
   2  12  22    285.38    283.59     45.27 o
   4  12  22     55.76     30.30     47.17 <
   1  13  22   1790.32   1801.11     65.34 o
   3  13  22   1815.26   1932.51     64.99 o
   0  14  22   1776.10   1788.16     97.54 o
   2  14  22   1927.70   2112.26     66.41 o
   1  15  22   5160.10   5353.66     96.83 o
   3  15  22   7915.42   8057.45    114.53 o
   0  16  22    398.61    399.43     74.25 o
   2  16  22     13.37     58.33     48.12 <
   1  17  22     43.74     65.11     47.64 <
   1   1  23   2672.30   2720.79     60.23 o
   3   1  23   1362.07   1337.52     55.72 o
   5   1  23   3045.83   2828.90     81.74 o
   0   2  23   5671.35   6147.88    114.53 o
   2   2  23   5082.68   5151.33     83.76 o
   4   2  23   5308.62   5300.67     87.09 o
   1   3  23   5093.32   5012.21     79.72 o
   3   3  23   8305.53   8252.18    116.43 o
   5   3  23   3283.75   3234.39     97.90 o
   0   4  23   1262.67   1248.06     65.46 o
   2   4  23   1000.75   1043.60     48.71 o
   4   4  23   1478.32   1402.99     54.29 o
   1   5  23    836.25    727.69     45.27 o
   3   5  23   1664.86   1708.79     59.28 o
   5   5  23    502.14    477.72     68.19 o
   0   6  23    379.60    521.56     57.38 o
   2   6  23   6508.38   6572.85    115.84 o
   4   6  23   5119.41   5368.51     99.68 o
   1   7  23   6031.50   6094.53     98.13 o
   3   7  23   3408.09   3469.98     89.82 o
   5   7  23   2256.88   2201.25     85.42 o
   0   8  23   2380.03   2319.22    100.27 o
   2   8  23   3450.96   3441.47     80.67 o
   4   8  23   1145.25   1231.90     60.83 o
   1   9  23    201.57    265.77     56.67 o
   3   9  23    188.96    244.86     45.62 o
   0  10  23     69.44     72.71     65.70 <
   2  10  23    387.34    408.58     55.48 o
   4  10  23    803.33    866.81     55.01 o
   1  11  23   5165.20   5455.47    107.28 o
   3  11  23   4683.78   4751.07    104.07 o
   0  12  23   8067.70   8378.11    164.67 o
   2  12  23   3869.43   3929.76     93.74 o
   4  12  23   3853.96   3828.78     95.88 o
   1  13  23   4017.83   4220.24     91.60 o
   3  13  23    841.20    932.04     58.33 o
   0  14  23   1000.71   1009.02     81.38 o
   2  14  23     65.63     57.86     46.69 <
   1  15  23    432.53    471.66     54.29 o
   0  16  23   1642.86   1577.99     88.75 o
   0   0  24   1262.27   1841.74    104.07 o
   2   0  24  11848.00  12246.30    179.87 o
   4   0  24  11021.80  10842.20    200.90 o
   1   1  24   3592.76   3410.93     66.06 o
   3   1  24   1717.13   1624.44     61.42 o
   5   1  24   1452.88   1381.01     67.36 o
   0   2  24   1464.85   1526.66     62.61 o
   2   2  24    988.37   1007.00     49.54 o
   4   2  24   3083.59   2869.65     76.04 o
   1   3  24     62.38     54.77     36.12 <
   3   3  24    433.76    434.12     47.40 o
   5   3  24     81.59     97.66     62.14 <
   0   4  24    952.56   1162.40     85.78 o
   2   4  24   7997.34   8425.87    112.51 o
   4   4  24   3763.22   3960.53     85.78 o
   1   5  24   2744.21   2734.45     74.02 o
   3   5  24   2716.09   2736.35     77.34 o
   5   5  24   2596.14   2594.26    102.65 o
   0   6  24   2498.50   2494.94    101.22 o
   2   6  24   2597.09   2587.84     80.43 o
   4   6  24   1129.59   1104.54     62.49 o
   1   7  24    346.11    244.62     47.40 o
   3   7  24      2.07    -36.24     44.31 <
   0   8  24   3640.73   3592.71    148.63 o
   2   8  24    708.79    800.76     50.97 o
   4   8  24   2530.81   2453.23     76.27 o
   1   9  24   3534.95   3791.95    101.70 o
   3   9  24   4380.81   4428.87     89.82 o
   0  10  24  14865.20  14970.10    304.38 o
   2  10  24   1844.82   1932.62     68.08 o
   4  10  24   2344.38   2459.89     74.37 o
   1  11  24    547.21    640.37     58.45 o
   3  11  24   1491.77   1488.29     64.75 o
   0  12  24    136.33    217.18     76.27 <
   2  12  24    859.52    863.60     61.66 o
   1  13  24   1825.44   1899.95     68.31 o
   3  13  24   1374.79   1311.15     68.67 o
   0  14  24   3710.85   4002.23    149.82 o
   2  14  24   5010.93   5134.34    105.86 o
   1  15  24   1385.17   1436.49     66.89 o
   1   1  25   1597.43   1636.80     48.00 o
   3   1  25   1000.52    980.75     61.07 o
   5   1  25    552.62    569.91     61.54 o
   0   2  25   9014.51   9385.95    141.85 o
   2   2  25   7869.96   8217.72    109.66 o
   4   2  25   7535.25   7815.80    108.11 o
   1   3  25   1011.05   1083.16     47.64 o
   3   3  25   1446.01   1398.11     58.81 o
   0   4  25   5635.55   5381.46    126.05 o
   2   4  25   1390.30   1420.33     58.33 o
   4   4  25    844.61    930.14     55.13 o
   1   5  25      1.92     12.12     45.86 <
   3   5  25    800.51    882.61     61.78 o
   0   6  25    315.64    493.28     72.95 o
   2   6  25   8757.00   9389.04    131.16 o
   4   6  25   5409.56   5436.70    113.70 o
   1   7  25   1243.75   1279.43     58.10 o
   3   7  25   3819.08   3727.55     88.39 o
   0   8  25   2970.04   2992.73    123.56 o
   2   8  25   4472.86   4623.47     93.38 o
   4   8  25   2848.63   2863.12     85.54 o
   1   9  25    516.95    412.61     65.82 o
   3   9  25     11.56    -33.62     46.81 <
   0  10  25    123.56    294.05     77.22 o
   2  10  25   1576.15   1682.42     68.08 o
   1  11  25    685.55    637.16     57.38 o
   3  11  25    691.09    624.09     59.64 o
   0  12  25  11506.60  11864.50    208.03 o
   2  12  25   5747.85   6034.89    116.07 o
   1  13  25    924.33    855.64     60.83 o
   0  14  25    538.63    592.25     81.26 o
   0   0  26   7527.04   8219.39    203.99 o
   2   0  26  14835.60  15349.40    218.25 o
   4   0  26  14615.10  14900.70    276.58 o
   1   1  26     14.21    -62.73     43.36 <
   3   1  26   2186.28   2230.47     85.90 o
   0   2  26   2988.29   2966.48     88.75 o
   2   2  26    188.34    220.15     45.86 o
   4   2  26   1242.87   1114.52     57.15 o
   1   3  26    311.88    327.43     44.55 o
   3   3  26    588.88    532.73     52.99 o
   0   4  26   4511.69   4840.41    122.73 o
   2   4  26  11276.80  11513.80    140.90 o
   4   4  26   4979.02   5306.97    100.51 o
   1   5  26    182.47    138.77     46.10 o
   3   5  26    785.06    838.42     62.73 o
   0   6  26   3492.64   4004.25    137.93 o
   2   6  26   2856.62   2910.28     79.48 o
   4   6  26   2175.45   2122.83     87.92 o
   1   7  26    162.44     81.03     46.33 <
   3   7  26     42.46     70.10     51.09 <
   0   8  26   4917.09   4977.52    153.38 o
   2   8  26    829.24    883.56     57.26 o
   1   9  26    223.96    127.60     52.75 <
   3   9  26     25.12     -9.62     50.97 <
   0  10  26   8525.75   8680.36    197.57 o
   2  10  26   4219.55   4587.59    109.18 o
   1  11  26      5.92    -40.51     51.80 <
   0  12  26    582.18    581.68     79.60 o
   1   1  27    175.60     61.42     39.44 <
   3   1  27    355.98    305.57     56.20 o
   0   2  27   8883.60   8725.27    150.65 o
   2   2  27   5008.69   5224.99     96.59 o
   1   3  27    355.93    362.12     48.71 o
   3   3  27    403.46    439.46     54.06 o
   0   4  27   1375.99   1433.88     80.79 o
   2   4  27   3378.43   3532.00     96.00 o
   1   5  27     41.35     27.68     46.81 <
   3   5  27   1856.74   1843.64     70.10 o
   0   6  27   3344.11   3523.80    162.88 o
   2   6  27   3098.86   3092.77     84.11 o
   1   7  27      4.56     19.96     51.92 <
   3   7  27    137.25    190.45     52.39 o
   0   8  27   3237.52   3747.04    140.55 o
   2   8  27   6362.57   6584.13    106.57 o
   1   9  27     15.65     79.36     57.26 <
   0  10  27     90.28    222.76     83.05 <
   2  10  27    571.90    611.26     65.82 o
   1  11  27    184.04    156.35     56.91 <
   0   0  28   5074.35   5266.45    156.71 o
   2   0  28   1573.84   1449.32    101.70 o
   1   1  28    784.26    790.78     50.49 o
   3   1  28     19.76     55.48     57.62 <
   0   2  28    711.32    761.43     72.59 o
   2   2  28     63.33     63.80     52.87 <
   1   3  28      7.72     16.63     47.05 <
   3   3  28     73.84    102.17     52.39 <
   0   4  28   3229.50   3254.94    112.39 o
   2   4  28   4320.62   4360.55    104.55 o
   1   5  28    582.81    589.87     55.72 o
   0   6  28   3967.39   4185.43    151.95 o
   2   6  28   4186.97   4433.38     99.68 o
   1   7  28      0.77     63.56     56.79 <
   0   8  28   2634.00   2507.17    120.59 o
   1   9  28    848.57    779.49     70.21 o
   1   1  29    793.45    851.37     53.34 o
   0   2  29   6757.56   6726.11    152.90 o
   2   2  29   3464.90   3455.96     95.52 o
   1   3  29   1286.56   1347.15     64.27 o
   0   4  29    458.77    508.02     74.85 o
   2   4  29   2344.86   2347.14     80.79 o
   1   5  29    709.24    683.26     57.50 o
   0   6  29   2023.07   2133.53    116.31 o
   0   0  30   7211.19   7174.60    189.62 o
   1   1  30   4192.78   4418.06    108.00 o
   0   2  30    807.76    689.43     78.29 o
