# Supplementary material for: Crystal structures of catena-poly[[μ-aqua-di­aqua(μ3-2-methyl­propano­ato-κ4 O:O,O′:O′)calcium] 2-methyl­propano­ate dihydrate], catena-poly[[μ-aqua-di­aqua­(μ3-2-methyl­propano­ato-κ4 O:O,O′:O′)strontium] 2-methyl­propano­ate dihydrate] and catena-poly[[μ-aqua-di­aqua­(μ3-2-methyl­propano­ato-κ4 O:O,O′:O′)(calcium/strontium)] 2-methyl­propano­ate dihydrate]
Source: Acta Crystallogr E Crystallogr Commun. 2020 Sep 25;76(Pt 10):1684–8. doi: 10.1107/S2056989020012888 (PMC7534227; doi:10.1107/S2056989020012888)
Supplement: Supplementary file 6 [file e-76-01684-IIIsup4.hkl]

#
# h,k,l, Fc-squared, Fo-squared, sigma(Fo-squared) and status flag
#
data_III
_shelx_title                             'mo_jf_casrisobut_fabry_0m_a.res in pbca'
_shelx_refln_list_code                   4
_shelx_F_calc_maximum                    279.37
_exptl_crystal_F_000                     1342
_reflns_d_resolution_high                ?

loop_
 _symmetry_equiv_pos_as_xyz
 'x, y, z'
 '-x+1/2, -y, z+1/2'
 '-x, y+1/2, -z+1/2'
 'x+1/2, -y+1/2, -z'
 '-x, -y, -z'
 'x+1/2, y, -z+1/2'
 'x, -y+1/2, z+1/2'
 '-x+1/2, y+1/2, z'

_cell_length_a                           6.7153(3)
_cell_length_b                           19.6061(10)
_cell_length_c                           23.3498(11)
_cell_angle_alpha                        90
_cell_angle_beta                         90
_cell_angle_gamma                        90

_shelx_F_squared_multiplier              1.000

loop_
 _refln_index_h
 _refln_index_k
 _refln_index_l
 _refln_F_squared_calc
 _refln_F_squared_meas
 _refln_F_squared_sigma
 _refln_observed_status
   2   0   0 11012.00 10352.80   107.98 o
   4   0   0 40148.30 40916.70   467.03 o
   6   0   0 33839.60 34081.60   399.89 o
   2   1   0  1958.35  1860.26    16.99 o
   4   1   0  1244.00  1286.14    17.75 o
   6   1   0  8443.82  8277.02    82.66 o
   8   1   0  1558.78  1441.77   114.94 o
   0   2   0 16127.40 16959.00   406.42 o
   2   2   0   354.21   362.56     6.94 o
   4   2   0  1146.21  1097.85    16.20 o
   6   2   0   370.89   436.55    24.68 o
   8   2   0   221.62   238.32    69.41 o
   2   3   0   787.40   811.71    13.89 o
   4   3   0    83.42    84.07    10.03 o
   6   3   0   794.61   825.35    29.31 o
   8   3   0   344.78   377.15    43.19 o
   0   4   0 46788.70 50348.40   832.42 o
   2   4   0 10875.30 10642.70   103.18 o
   4   4   0  4867.37  4787.01    55.61 o
   6   4   0  9583.96  9745.83   106.63 o
   8   4   0   773.64   785.97    39.34 o
   2   5   0  3221.97  3157.83    44.03 o
   4   5   0    39.87    23.14     9.25 <
   6   5   0  1449.27  1484.26    33.17 o
   8   5   0  1206.42  1107.69    43.97 o
   0   6   0  5493.10  5193.98    72.75 o
   2   6   0 43163.60 43107.20   435.57 o
   4   6   0   821.55   821.55    23.14 o
   6   6   0  3969.00  3955.54    56.34 o
   8   6   0  1544.48  1393.16    48.60 o
   2   7   0  1108.12  1183.61    20.83 o
   4   7   0     0.42     0.00    10.03 <
   6   7   0   238.18   286.91    19.28 o
   8   7   0     7.27   -36.25    38.56 <
   0   8   0    83.81    95.64    10.03 o
   2   8   0  7111.26  7386.62    93.57 o
   4   8   0  3176.24  3166.93    47.86 o
   6   8   0   629.92   637.11    27.00 o
   8   8   0   820.30   924.04    43.19 o
   2   9   0   185.61   242.18    13.11 o
   4   9   0  1097.10  1100.07    27.77 o
   6   9   0   364.74   357.10    28.54 o
   8   9   0  1315.26  1258.89    50.91 o
   0  10   0   131.65   167.37    13.88 o
   2  10   0  7455.94  7129.21    81.94 o
   4  10   0  7370.46  7508.46    92.71 o
   6  10   0   538.62   599.30    27.00 o
   8  10   0  2201.52  1984.23    63.26 o
   2  11   0   215.14   255.29    13.88 o
   4  11   0  2426.80  2421.43    42.44 o
   6  11   0   265.75   310.82    22.37 o
   0  12   0  2050.55  2119.90    40.13 o
   2  12   0   198.54   231.38    14.65 o
   4  12   0  2392.81  2459.93    43.98 o
   6  12   0  2353.00  2438.81    54.78 o
   2  13   0   237.16   256.83    14.65 o
   4  13   0   177.10   158.88    19.28 o
   6  13   0   251.37   240.63    31.62 o
   0  14   0  2085.81  2087.30    41.67 o
   2  14   0   938.73   960.39    24.68 o
   4  14   0  1005.08   989.68    33.94 o
   6  14   0   626.90   705.74    43.96 o
   2  15   0  1023.07   963.48    25.46 o
   4  15   0   312.27   322.39    23.91 o
   6  15   0   249.07   298.48    41.65 o
   0  16   0    74.16   120.31    21.59 o
   2  16   0 11622.90 11514.50   170.85 o
   4  16   0  4417.15  4245.86   103.43 o
   6  16   0   185.61   200.52    38.56 o
   2  17   0    40.99    47.82    15.42 o
   4  17   0    64.91    92.55    30.85 <
   6  17   0    11.86    27.76    56.30 <
   0  18   0  3128.89  3234.21    77.94 o
   2  18   0   127.18   156.56    18.51 o
   4  18   0  1093.23  1105.37    57.08 o
   6  18   0   144.77   167.36    40.88 o
   2  19   0   285.33   348.61    30.08 o
   4  19   0     6.67     5.40    30.08 <
   0  20   0  1616.20  1522.84    54.77 o
   2  20   0  1643.36  1581.46    48.60 o
   4  20   0   596.99   594.67    50.13 o
   2  21   0    66.55    93.32    23.91 o
   4  21   0    14.36    36.25    33.16 <
   0  22   0  1115.94  1157.05    84.85 o
   2  22   0   233.77   285.36    39.33 o
   4  22   0     1.96    77.12    40.10 <
   2  23   0    59.26    78.67    35.48 <
   0  24   0  2452.58  2286.76   118.81 o
   2  24   0  3084.50  3084.00    99.53 o
   1   1   1  1145.67  1130.66     9.27 o
   2   1   1   155.42   155.03     3.86 o
   3   1   1  8041.89  8330.78    46.43 o
   4   1   1     4.21     3.86     4.63 <
   5   1   1     7.57    13.11     6.17 <
   6   1   1   415.52   498.26    16.97 o
   7   1   1    85.46    73.27    19.28 o
   8   1   1   590.22   642.49    63.25 o
   0   2   1 37780.40 35741.90   412.16 o
   1   2   1   499.86   505.43     6.17 o
   2   2   1 41629.40 42214.80   386.76 o
   3   2   1  2184.63  2293.42    17.75 o
   4   2   1  8174.12  8149.39    52.58 o
   5   2   1   108.53   143.45     7.71 o
   6   2   1  9729.83  9683.88    73.41 o
   7   2   1   704.01   681.08    23.91 o
   8   2   1  2865.05  2837.05    76.39 o
   1   3   1 13244.50 13316.90   101.46 o
   2   3   1   894.27   898.18    10.03 o
   3   3   1     2.50     2.31     3.86 <
   4   3   1  1538.55  1521.58    16.20 o
   5   3   1   721.05   739.74    13.88 o
   6   3   1   215.62   252.97    14.65 o
   7   3   1   351.66   350.16    22.37 o
   8   3   1   946.96   897.07    40.11 o
   0   4   1   404.07   364.16     6.17 o
   1   4   1  1223.60  1207.34    11.58 o
   2   4   1    25.79    45.50     3.86 o
   3   4   1   937.08   956.67    12.34 o
   4   4   1  5034.00  5208.95    39.39 o
   5   4   1  1262.69  1245.14    18.52 o
   6   4   1     8.75    27.76     9.25 <
   7   4   1   495.97   467.40    22.37 o
   8   4   1   110.39    81.75    17.74 o
   1   5   1 25104.50 25544.40   174.03 o
   2   5   1     1.22    -6.17     3.08 <
   3   5   1  2163.06  2121.04    21.61 o
   4   5   1   963.59   966.62    15.43 o
   5   5   1  4355.78  4284.65    38.60 o
   6   5   1  1098.60  1083.04    23.14 o
   7   5   1   503.11   503.65    21.60 o
   8   5   1     1.62     9.25    15.42 <
   0   6   1 66847.70 70565.70   954.64 o
   1   6   1  6857.31  6903.17    50.33 o
   2   6   1    21.48    53.99     4.63 o
   3   6   1   215.55   215.19     8.48 o
   4   6   1   155.61   183.56    10.03 o
   5   6   1    11.13    16.20     8.48 <
   6   6   1  7258.91  7455.72    63.33 o
   7   6   1   491.18   468.95    19.28 o
   8   6   1   247.13   237.55    20.82 o
   1   7   1  1958.09  2170.82    19.30 o
   2   7   1    10.71    11.57     4.63 <
   3   7   1   272.00   310.83    10.03 o
   4   7   1   155.50   154.25     9.26 o
   5   7   1    71.87    89.46     9.25 o
   6   7   1  2317.19  2234.45    29.32 o
   7   7   1     1.11    -1.54    12.34 <
   8   7   1   108.54   114.92    20.05 o
   0   8   1 24266.50 23449.90   217.63 o
   1   8   1   110.06   122.63     5.40 o
   2   8   1  7198.27  7195.00    54.91 o
   3   8   1   116.48   113.38     7.71 o
   4   8   1  4613.91  4566.42    41.70 o
   5   8   1    12.06     8.48     9.25 <
   6   8   1  3324.06  3357.66    38.58 o
   7   8   1    57.60    57.84    14.65 o
   8   8   1  1510.17  1447.92    48.60 o
   1   9   1   879.43  1036.89    13.12 o
   2   9   1     3.71     2.31     5.40 <
   3   9   1  1023.71  1137.90    17.74 o
   4   9   1    21.44    33.93     8.48 o
   5   9   1   929.41   934.14    20.83 o
   6   9   1     5.60    -0.77    10.80 <
   7   9   1   189.11   175.07    16.20 o
   8   9   1    40.14    67.87    22.37 o
   0  10   1 74369.70 78046.50   871.69 o
   1  10   1    32.26    44.73     6.17 o
   2  10   1   260.52   272.27     9.26 o
   3  10   1     3.53    -3.86     6.94 <
   4  10   1  4118.33  4147.79    39.37 o
   5  10   1     0.48     6.17    10.03 <
   6  10   1  3600.34  3557.60    41.67 o
   7  10   1   159.69   168.90    16.97 o
   8  10   1   343.76   298.48    26.22 o
   1  11   1   267.85   293.09     8.48 o
   2  11   1   217.12   218.27     8.48 o
   3  11   1   734.14   729.72    16.20 o
   4  11   1   707.81   698.07    16.97 o
   5  11   1   191.98   238.32    18.51 o
   6  11   1  2112.10  2029.83    32.40 o
   7  11   1    13.95    14.65    16.20 <
   0  12   1  9262.81  9469.71   104.41 o
   1  12   1   127.04   136.51     6.94 o
   2  12   1  7414.33  7270.38    57.19 o
   3  12   1    88.12    93.32    10.03 o
   4  12   1  4661.64  4824.95    47.86 o
   5  12   1    40.71    50.90    12.34 o
   6  12   1  1511.23  1501.19    33.94 o
   7  12   1    27.68    37.79    17.74 <
   1  13   1  1130.17  1140.23    16.20 o
   2  13   1   323.83   327.80    11.57 o
   3  13   1  1977.16  1972.92    27.01 o
   4  13   1   497.08   464.33    16.97 o
   5  13   1   166.55   174.30    15.43 o
   6  13   1   587.71   579.25    25.45 o
   7  13   1   392.15   406.46    31.62 o
   0  14   1  3076.74  3174.59    43.99 o
   1  14   1   524.25   509.08    12.34 o
   2  14   1   938.89  1017.48    18.51 o
   3  14   1   485.76   455.84    16.97 o
   4  14   1  1933.76  1946.54    32.40 o
   5  14   1   211.59   215.18    23.14 o
   6  14   1   120.83   111.83    21.59 o
   7  14   1     3.26    20.05    17.74 <
   1  15   1     2.02    17.74     7.71 <
   2  15   1   269.69   253.75    12.34 o
   3  15   1   712.55   672.61    19.28 o
   4  15   1     1.97    13.11    12.34 <
   5  15   1     1.13     8.48    16.20 <
   6  15   1    38.08    44.73    19.28 <
   7  15   1     3.77     4.63    18.51 <
   0  16   1  1310.47  1310.70    27.00 o
   1  16   1    22.07    23.91     7.71 o
   2  16   1  8045.13  8040.39    78.02 o
   3  16   1    51.05    27.76    10.80 <
   4  16   1  1247.35  1271.27    39.34 o
   5  16   1     6.95     3.86    18.51 <
   6  16   1   549.62   492.86    43.19 o
   1  17   1  2315.22  2234.54    29.32 o
   2  17   1   145.09   166.59    11.57 o
   3  17   1     1.48   -12.34    14.65 <
   4  17   1   328.18   329.33    26.22 o
   5  17   1   554.33   538.36    27.77 o
   6  17   1    61.94    65.56    29.31 <
   0  18   1  1970.80  1911.84    36.26 o
   1  18   1     2.93     1.54     9.25 <
   2  18   1  3240.33  3223.37    37.81 o
   3  18   1    43.18    25.45    16.97 <
   4  18   1  2768.74  2686.64    57.87 o
   5  18   1    16.71    12.34    19.28 <
   6  18   1   937.89   958.77    44.74 o
   1  19   1   182.07   218.26    14.65 o
   2  19   1    37.87    50.90    15.42 o
   3  19   1   103.25   120.31    18.51 o
   4  19   1     7.02    11.57    20.82 <
   5  19   1    43.90    71.72    24.68 <
   0  20   1    50.73    52.44    17.74 <
   1  20   1    11.98    -6.17    14.65 <
   2  20   1     3.27    43.19    15.42 <
   3  20   1    25.91    20.05    17.74 <
   4  20   1   395.67   410.32    30.85 o
   5  20   1   137.10   178.93    57.84 o
   1  21   1   511.11   473.58    29.31 o
   2  21   1     4.11    11.57    16.20 <
   3  21   1    27.75    27.76    16.97 <
   4  21   1   259.73   283.82    29.31 o
   0  22   1  1108.96  1323.67    63.25 o
   1  22   1    16.48    17.74    23.14 <
   2  22   1   912.15   964.95    43.97 o
   3  22   1     6.25    36.25    25.45 <
   4  22   1  2979.29  3080.09    75.61 o
   1  23   1     0.76     3.08    23.14 <
   2  23   1    71.43    91.78    24.68 o
   3  23   1   109.03   128.80    27.76 o
   0  24   1   182.76   249.88    41.65 o
   1  24   1     1.10    23.14    23.91 <
   2  24   1   822.82   870.82    43.19 o
   1  25   1    70.72    88.69    26.99 o
   1   0   2  1113.04  1055.63    10.04 o
   2   0   2   124.16   148.09     5.40 o
   3   0   2  4907.82  5012.60    40.96 o
   4   0   2 15284.00 15309.20   115.46 o
   5   0   2     1.89    12.34     8.48 <
   6   0   2  5505.22  5509.58    71.80 o
   7   0   2   617.88   583.88    31.62 o
   8   0   2  2323.55  2413.26   135.78 o
   1   1   2  8812.67  8648.04    59.96 o
   2   1   2  2116.69  2075.81    14.67 o
   3   1   2 12219.70 13016.30    72.87 o
   4   1   2  1689.56  1543.27    16.20 o
   5   1   2    26.43    23.91     6.94 o
   6   1   2   514.61   530.66    15.43 o
   7   1   2    43.18    53.99    13.88 o
   8   1   2   289.19   272.26    27.77 o
   0   2   2   391.42   429.83     6.95 o
   1   2   2   454.16   435.94     6.17 o
   2   2   2   233.72   235.26     4.63 o
   3   2   2  1247.97  1375.81    12.35 o
   4   2   2   625.99   545.36    10.03 o
   5   2   2     0.30    -2.31     6.17 <
   6   2   2   109.98   129.57    10.80 o
   7   2   2    52.18    61.70    13.88 o
   8   2   2   153.22   190.50    25.45 o
   1   3   2  7202.26  6943.70    58.20 o
   2   3   2   168.74   180.49     6.17 o
   3   3   2  1664.10  1763.43    16.98 o
   4   3   2     7.33    10.03     4.63 <
   5   3   2    12.34    20.05     6.17 o
   6   3   2    98.90    90.24    10.03 o
   7   3   2   150.13   175.85    16.20 o
   8   3   2     3.12    -8.48    22.37 <
   0   4   2  7744.39  8431.24    97.07 o
   1   4   2  1404.78  1356.46    13.90 o
   2   4   2  4369.13  4214.40    34.78 o
   3   4   2    96.60   136.51     6.17 o
   4   4   2    60.03    81.75     6.17 o
   5   4   2     0.78     6.17     6.94 <
   6   4   2  5320.98  5388.78    49.41 o
   7   4   2    68.00    72.50    15.42 o
   8   4   2   497.20   425.75    27.00 o
   1   5   2  5623.74  5632.40    43.34 o
   2   5   2  1140.53  1132.02    13.89 o
   3   5   2   598.88   547.69    10.80 o
   4   5   2    16.68    19.28     5.40 o
   5   5   2   756.78   794.51    15.43 o
   6   5   2  1757.53  1792.17    25.46 o
   7   5   2    53.11    65.56    13.88 o
   8   5   2   605.95   543.77    23.91 o
   0   6   2   249.47   303.91     8.48 o
   1   6   2     5.52     9.25     3.08 o
   2   6   2 30027.70 29935.70   215.68 o
   3   6   2   274.08   269.96     9.26 o
   4   6   2  1150.35  1145.64    16.97 o
   5   6   2   119.53   125.71     9.26 o
   6   6   2  2860.25  2899.08    33.18 o
   7   6   2    20.32    32.39    11.57 <
   8   6   2   629.61   592.36    27.77 o
   1   7   2   629.14   671.95    10.03 o
   2   7   2   842.73   831.67    13.12 o
   3   7   2  1092.41  1158.80    15.43 o
   4   7   2    49.30    54.76     8.48 o
   5   7   2   957.43   941.10    16.20 o
   6   7   2    74.49    90.24    12.34 o
   7   7   2   189.38   211.32    15.43 o
   8   7   2     7.16     1.54    16.97 <
   0   8   2 18336.10 18648.30   191.34 o
   1   8   2     0.66     1.54     4.63 <
   2   8   2  1981.78  2105.47    22.38 o
   3   8   2     2.98     1.54     5.40 <
   4   8   2  1179.89  1201.16    18.52 o
   5   8   2   259.35   306.97    13.11 o
   6   8   2  1420.24  1389.34    24.69 o
   7   8   2   756.26   724.27    22.37 o
   8   8   2   669.66   644.81    43.19 o
   1   9   2 14362.30 14630.10   109.35 o
   2   9   2  1724.98  1837.38    20.06 o
   3   9   2  3818.40  3951.51    36.29 o
   4   9   2   426.11   410.34    13.88 o
   5   9   2  2267.97  2271.56    27.01 o
   6   9   2   343.12   323.17    14.65 o
   7   9   2  1003.47  1025.13    33.17 o
   8   9   2  1443.03  1341.45    37.03 o
   0  10   2 20189.20 20369.70   210.56 o
   1  10   2   961.53   983.65    13.89 o
   2  10   2  5534.35  5662.99    47.13 o
   3  10   2    16.85    13.88     6.94 <
   4  10   2 10699.00 10745.10    84.27 o
   5  10   2   683.26   655.63    17.74 o
   6  10   2  2208.47  2206.56    31.63 o
   7  10   2   875.89   864.67    28.54 o
   8  10   2  1214.14  1115.39    34.71 o
   1  11   2  8597.69  8803.95    68.83 o
   2  11   2   358.24   370.23    10.80 o
   3  11   2  2318.15  2256.41    27.78 o
   4  11   2   247.90   256.83    12.34 o
   5  11   2  2852.80  2832.74    37.04 o
   6  11   2    11.16    16.97    12.34 <
   7  11   2   450.70   448.89    23.91 o
   0  12   2   139.43   218.27    12.34 o
   1  12   2     6.94     0.77     6.17 <
   2  12   2  2389.92  2333.71    25.47 o
   3  12   2   927.99   897.14    18.51 o
   4  12   2   112.04   142.68    12.34 o
   5  12   2   113.05   104.89    13.11 o
   6  12   2   711.98   682.62    28.54 o
   7  12   2     4.94    21.59    16.97 <
   1  13   2  1087.05  1151.79    16.20 o
   2  13   2   128.41   136.51     9.26 o
   3  13   2  2609.53  2587.46    31.64 o
   4  13   2   217.95   222.12    13.11 o
   5  13   2  1000.75   977.32    28.54 o
   6  13   2   766.54   751.27    29.31 o
   7  13   2     3.08    16.97    13.88 <
   0  14   2  6109.09  6193.42    73.38 o
   1  14   2   168.90   201.30     9.26 o
   2  14   2  3597.06  3674.93    36.28 o
   3  14   2    50.45    67.10    10.80 o
   4  14   2  3189.01  3189.45    41.67 o
   5  14   2  1242.44  1236.55    33.17 o
   6  14   2  1561.65  1486.52    41.66 o
   7  14   2   383.17   339.36    23.91 o
   1  15   2 10697.20 10850.40    85.82 o
   2  15   2    16.65    32.39     8.48 o
   3  15   2  1002.68  1037.51    21.60 o
   4  15   2   238.22   284.60    16.20 o
   5  15   2  4141.53  4196.08    61.74 o
   6  15   2   436.11   421.12    33.94 o
   7  15   2  1733.96  1647.76    47.83 o
   0  16   2   137.20   128.03    13.11 o
   1  16   2    57.10    77.12     8.48 o
   2  16   2  5565.14  5660.40    54.05 o
   3  16   2    10.55    11.57    10.80 <
   4  16   2  1554.13  1632.37    38.57 o
   5  16   2   281.58   310.82    23.14 o
   6  16   2   336.41   357.10    27.77 o
   1  17   2   211.15   276.88    13.11 o
   2  17   2    10.21    15.42    10.03 <
   3  17   2     1.06    -3.86    12.34 <
   4  17   2     5.78    -1.54    16.97 <
   5  17   2     2.07    26.22    26.99 <
   6  17   2   106.56   134.97    26.99 o
   0  18   2  3366.03  3289.14    50.93 o
   1  18   2    24.45    26.22     9.25 <
   2  18   2  1286.92  1266.66    23.91 o
   3  18   2     5.11     7.71    14.65 <
   4  18   2  2277.44  2171.82    53.23 o
   5  18   2    16.02    18.51    20.05 <
   6  18   2   642.09   660.23    50.91 o
   1  19   2   295.57   288.45    14.65 o
   2  19   2    26.88    35.48    13.11 <
   3  19   2  1738.00  1727.29    35.49 o
   4  19   2   159.71   179.70    23.14 o
   5  19   2   330.04   363.27    26.99 o
   0  20   2   100.81   148.85    24.68 o
   1  20   2     9.18     6.94    13.11 <
   2  20   2  3549.19  3501.93    52.47 o
   3  20   2   249.33   242.95    21.60 o
   4  20   2  1449.48  1434.81    47.83 o
   5  20   2   122.76   165.82    29.31 o
   1  21   2   131.26   134.97    21.59 o
   2  21   2    35.81    44.73    18.51 <
   3  21   2    33.07    48.59    19.28 <
   4  21   2   378.50   385.64    32.39 o
   0  22   2   670.63   740.46    77.13 o
   1  22   2     0.04    -3.86    21.59 <
   2  22   2    32.20    60.93    24.68 <
   3  22   2     0.15    -4.63    22.37 <
   4  22   2     4.31   104.12    38.56 <
   1  23   2   329.07   330.87    30.85 o
   2  23   2    79.64    73.27    25.45 <
   3  23   2   143.00   138.82    27.76 o
   0  24   2  1820.71  1832.94    76.37 o
   1  24   2    37.01    90.23    26.22 o
   2  24   2  2306.65  2464.91    62.49 o
   1  25   2   309.53   422.65    34.71 o
   1   1   3   278.44   303.95     4.63 o
   2   1   3  2643.49  2636.36    18.54 o
   3   1   3 15418.40 15709.30    90.03 o
   4   1   3   506.51   563.09     9.26 o
   5   1   3    55.31    68.64     6.94 o
   6   1   3   201.65   231.38    14.65 o
   7   1   3   602.85   613.19    22.37 o
   8   1   3   880.18   881.63    40.11 o
   0   2   3 16761.70 17450.80   225.82 o
   1   2   3    53.13    59.39     3.09 o
   2   2   3 28266.60 27958.50   184.18 o
   3   2   3   210.08   226.76     6.17 o
   4   2   3  3592.38  3668.89    26.25 o
   5   2   3    63.11    81.75     7.71 o
   6   2   3  4347.40  4416.78    37.82 o
   7   2   3   850.16   887.04    23.91 o
   8   2   3  1246.07  1399.27    45.51 o
   1   3   3  1806.66  1912.30    17.76 o
   2   3   3    24.16    40.88     3.86 o
   3   3   3  1489.50  1400.60    13.89 o
   4   3   3   899.66   933.44    12.34 o
   5   3   3  1287.91  1369.35    16.20 o
   6   3   3  1884.34  1853.95    23.15 o
   7   3   3   132.48   155.79    16.20 o
   8   3   3   711.94   700.35    37.79 o
   0   4   3 65175.80 67493.30   782.56 o
   1   4   3   174.94   172.78     5.40 o
   2   4   3   892.59   991.48    12.35 o
   3   4   3   141.18   192.82     6.94 o
   4   4   3  2396.81  2454.22    20.84 o
   5   4   3  4400.60  4354.98    33.97 o
   6   4   3  2003.25  1985.15    26.23 o
   7   4   3   257.96   265.31    18.51 o
   8   4   3   586.56   549.93    36.25 o
   1   5   3 39811.50 40921.70   347.51 o
   2   5   3    40.96    55.53     5.40 o
   3   5   3  1681.13  1683.07    18.52 o
   4   5   3   517.63   495.20    10.80 o
   5   5   3  4086.25  4113.73    32.42 o
   6   5   3    54.03    56.30    10.80 o
   7   5   3   527.09   512.91    20.83 o
   8   5   3    76.65    44.73    30.85 <
   0   6   3  2623.67  2756.01    31.67 o
   1   6   3   150.89   158.12     6.17 o
   2   6   3  2022.74  1995.38    21.61 o
   3   6   3   667.41   685.78    11.57 o
   4   6   3    72.57    79.44     6.94 o
   5   6   3   422.20   402.62    11.57 o
   6   6   3  1014.88  1125.44    20.83 o
   7   6   3   336.39   355.56    20.82 o
   8   6   3   237.83   187.41    21.60 o
   1   7   3  1100.10  1002.35    12.35 o
   2   7   3    15.84    19.28     5.40 o
   3   7   3  3235.19  3318.97    30.11 o
   4   7   3   924.63   894.84    14.66 o
   5   7   3  1725.98  1739.00    21.60 o
   6   7   3  1160.56  1168.66    22.37 o
   7   7   3    81.19    97.18    13.11 o
   8   7   3   186.26   162.73    29.31 o
   0   8   3 14970.50 15267.20   157.62 o
   1   8   3   294.40   303.13     8.48 o
   2   8   3 14710.40 15727.00   123.29 o
   3   8   3    60.09    69.41     6.94 o
   4   8   3 11620.00 11689.60    85.08 o
   5   8   3    78.66    87.92    10.03 o
   6   8   3  4110.15  4126.83    47.08 o
   7   8   3     7.79    18.51    13.11 <
   8   8   3  1448.96  1349.17    50.91 o
   1   9   3  2113.32  2297.81    22.38 o
   2   9   3  1885.73  1932.39    20.84 o
   3   9   3   169.77   212.10     9.26 o
   4   9   3     0.46     7.71     8.48 <
   5   9   3   560.02   581.57    16.20 o
   6   9   3   407.03   446.57    17.74 o
   7   9   3  1087.64  1164.76    28.54 o
   8   9   3   405.16   344.76    27.77 o
   0  10   3   975.49   948.95    18.52 o
   1  10   3    39.61    27.76     5.40 o
   2  10   3  5697.81  5913.46    49.45 o
   3  10   3   104.31   102.58     7.71 o
   4  10   3    10.14    39.33     8.48 o
   5  10   3   511.85   510.61    16.97 o
   6  10   3     0.91    13.88    10.80 <
   7  10   3   132.91   166.59    16.97 o
   1  11   3  3058.52  3156.62    30.11 o
   2  11   3   179.19   194.36     8.48 o
   3  11   3  9115.54  9089.81    73.44 o
   4  11   3   198.79   232.92    12.34 o
   5  11   3  1079.85  1137.03    23.91 o
   6  11   3    27.46    53.99    13.88 o
   7  11   3   353.18   367.90    23.14 o
   0  12   3   579.19   651.03    16.97 o
   1  12   3    23.22    29.31     6.17 o
   2  12   3  2741.43  2679.68    27.78 o
   3  12   3  1121.81  1113.18    18.51 o
   4  12   3  4060.03  3997.60    44.00 o
   5  12   3    66.92    82.52    12.34 o
   6  12   3   523.01   512.14    23.14 o
   7  12   3   517.25   493.62    25.45 o
   1  13   3  1976.89  2054.87    22.38 o
   2  13   3    16.29    17.74     6.94 <
   3  13   3  3292.48  3449.95    35.50 o
   4  13   3   309.38   337.82    16.20 o
   5  13   3   490.03   496.71    20.83 o
   6  13   3     2.43     0.77    16.97 <
   7  13   3  1429.71  1335.28    33.94 o
   0  14   3   445.01   417.28    16.97 o
   1  14   3     3.07     0.77     6.94 <
   2  14   3  1388.87  1294.54    19.29 o
   3  14   3   251.73   276.11    12.34 o
   4  14   3  1226.53  1296.74    24.69 o
   5  14   3    42.18    49.36    15.42 o
   6  14   3    32.60    47.05    19.28 <
   7  14   3    12.91    36.25    21.59 <
   1  15   3     1.04    47.04     7.71 o
   2  15   3   259.46   324.71    12.34 o
   3  15   3   286.41   359.41    14.65 o
   4  15   3   385.68   391.04    19.28 o
   5  15   3   149.33   200.52    17.74 o
   6  15   3   380.28   414.17    28.54 o
   7  15   3    58.99    69.41    18.51 o
   0  16   3  2791.69  2869.97    43.22 o
   1  16   3   268.63   291.54    11.57 o
   2  16   3  5103.34  5114.76    49.41 o
   3  16   3    17.02     8.48    11.57 <
   4  16   3   625.04   624.77    25.45 o
   5  16   3   231.63   248.35    23.91 o
   6  16   3  1972.28  1994.99    48.60 o
   1  17   3  7531.30  7330.93    62.57 o
   2  17   3    67.74    71.73    10.80 o
   3  17   3  1007.07  1027.47    26.23 o
   4  17   3   371.37   388.72    23.91 o
   5  17   3  3308.62  3271.71    60.19 o
   6  17   3   426.93   483.59    37.79 o
   0  18   3   747.30   859.28    25.45 o
   1  18   3    17.90    14.65     9.25 <
   2  18   3  2757.14  2736.17    34.72 o
   3  18   3    45.12    43.96    13.88 o
   4  18   3   948.16   924.08    33.17 o
   5  18   3   497.79   485.14    30.85 o
   6  18   3   831.29   927.90    47.05 o
   1  19   3    26.09    39.33    12.34 o
   2  19   3    35.84    25.45    13.11 <
   3  19   3   220.70   246.03    18.51 o
   4  19   3     1.87    33.16    20.05 <
   5  19   3     1.05    38.56    25.45 <
   0  20   3  2430.14  2401.08    56.32 o
   1  20   3     0.76   -13.11    11.57 <
   2  20   3   477.52   466.63    23.14 o
   3  20   3     2.93    13.11    14.65 <
   4  20   3  1276.40  1262.75    44.74 o
   5  20   3   107.96   198.98    37.02 o
   1  21   3  3496.66  3257.24    57.10 o
   2  21   3    62.23    86.38    17.74 o
   3  21   3    25.42    44.73    19.28 <
   4  21   3   471.86   453.52    33.17 o
   0  22   3  2007.59  2179.42    76.38 o
   1  22   3   233.36   261.46    27.77 o
   2  22   3   742.37   697.27    33.94 o
   3  22   3    27.83    30.85    20.05 <
   4  22   3  1871.23  1701.80    59.40 o
   1  23   3  1034.68  1065.24    46.28 o
   2  23   3     0.27    20.05    23.91 <
   3  23   3   226.42   266.85    37.79 o
   0  24   3   594.24   596.98    55.53 o
   1  24   3     7.28    25.45    24.68 <
   2  24   3    19.53    62.47    25.45 <
   1  25   3   657.64   741.99    42.42 o
   0   0   4  1608.49  1546.11    27.04 o
   1   0   4  2820.34  2763.93    26.29 o
   2   0   4  2900.62  2730.03    28.58 o
   3   0   4   410.87   376.42    12.34 o
   4   0   4  2909.95  2731.02    33.19 o
   5   0   4  2964.00  3071.68    40.13 o
   6   0   4    28.44    46.27    13.88 o
   7   0   4   144.85   152.71    23.14 o
   8   0   4   486.48   431.15    32.39 o
   1   1   4 23015.20 21901.70   148.60 o
   2   1   4   191.51   220.60     5.40 o
   3   1   4 21940.50 23319.50   139.26 o
   4   1   4    97.72    97.95     6.17 o
   5   1   4  5065.97  5229.88    37.06 o
   6   1   4  1091.33  1103.10    21.60 o
   7   1   4   611.87   640.96    22.37 o
   8   1   4   186.08   178.93    20.05 o
   0   2   4   382.46   405.82     9.26 o
   1   2   4   859.26   812.66     8.49 o
   2   2   4  5075.85  4876.05    36.35 o
   3   2   4  2122.27  2231.48    18.52 o
   4   2   4   273.81   279.21     9.26 o
   5   2   4   593.59   541.48    11.57 o
   6   2   4   254.16   293.08    13.11 o
   7   2   4   256.00   273.80    17.74 o
   8   2   4   130.45   121.86    23.91 o
   1   3   4 16746.90 16481.10   133.47 o
   2   3   4   254.33   243.74     6.94 o
   3   3   4   301.89   367.15     7.71 o
   4   3   4   187.16   198.22     6.94 o
   5   3   4  3595.71  3683.42    30.10 o
   6   3   4  1501.71  1486.60    20.83 o
   7   3   4     9.62    21.59    13.88 <
   8   3   4    40.77    57.07    24.68 <
   0   4   4  1714.53  1905.81    25.48 o
   1   4   4  2177.87  2146.26    21.62 o
   2   4   4 13426.30 13038.00   102.47 o
   3   4   4   151.41   214.41     7.71 o
   4   4   4   306.05   297.72     8.48 o
   5   4   4   821.04   838.49    13.88 o
   6   4   4  1659.92  1635.53    22.37 o
   7   4   4   205.12   211.32    16.97 o
   8   4   4   210.82   171.22    26.99 o
   1   5   4    57.19   100.26     5.40 o
   2   5   4   118.45   133.43     6.17 o
   3   5   4 26927.90 27692.60   212.53 o
   4   5   4   353.58   358.66    10.03 o
   5   5   4   412.36   421.90    11.57 o
   6   5   4   981.07   958.82    16.97 o
   7   5   4   964.58  1020.50    26.23 o
   8   5   4   295.78   260.69    29.31 o
   0   6   4    34.73    27.76     5.40 o
   1   6   4   975.16  1016.99    13.89 o
   2   6   4 17116.00 17218.90   127.39 o
   3   6   4  1082.67  1128.72    16.20 o
   4   6   4  1129.39  1134.05    16.20 o
   5   6   4    89.08    89.46     7.71 o
   6   6   4  1835.99  1833.84    24.69 o
   7   6   4   630.11   652.53    23.14 o
   8   6   4   443.06   409.55    34.71 o
   1   7   4  8318.43  8624.19    69.67 o
   2   7   4   558.10   552.32    11.57 o
   3   7   4   590.80   630.21    13.11 o
   4   7   4     1.31    -3.08     6.17 <
   5   7   4   867.21   879.37    16.20 o
   6   7   4    52.37    53.99    10.03 o
   7   7   4  2033.36  2047.52    33.95 o
   8   7   4    15.77     0.77    19.28 <
   0   8   4  8742.62  9321.01   110.71 o
   1   8   4   271.62   261.48     7.71 o
   2   8   4   576.85   596.28    13.11 o
   3   8   4   181.91   185.88     8.48 o
   4   8   4   388.00   396.45    12.34 o
   5   8   4   310.05   326.25    13.88 o
   6   8   4   192.19   224.44    13.11 o
   7   8   4   259.19   277.65    17.74 o
   8   8   4   139.41   108.75    27.76 o
   1   9   4  4415.86  4305.14    36.31 o
   2   9   4    31.97    35.48     6.17 o
   3   9   4 13210.00 13136.30    95.99 o
   4   9   4   418.55   429.62    13.11 o
   5   9   4   712.22   694.98    16.97 o
   6   9   4  1044.46  1041.35    20.83 o
   7   9   4  2721.76  2729.78    40.89 o
   8   9   4   319.54   270.71    30.85 o
   0  10   4 24856.20 26154.50   268.41 o
   1  10   4  2369.50  2412.03    23.16 o
   2  10   4  3435.94  3519.73    33.20 o
   3  10   4     6.34    -1.54     6.17 <
   4  10   4  6638.98  6730.63    56.38 o
   5  10   4  1252.73  1230.41    20.83 o
   6  10   4  2282.21  2259.82    30.86 o
   7  10   4   311.19   320.85    19.28 o
   1  11   4 10096.60 10332.90    79.69 o
   2  11   4    32.61    42.42     6.94 o
   3  11   4  1276.51  1296.85    19.29 o
   4  11   4   458.93   482.84    14.65 o
   5  11   4  3107.20  3245.70    40.90 o
   6  11   4   909.42   861.59    24.68 o
   7  11   4   919.95   967.26    27.77 o
   0  12   4  5592.12  5728.09    67.21 o
   1  12   4   463.26   457.40    10.80 o
   2  12   4     1.16     5.40     6.94 <
   3  12   4   117.31   138.82    10.03 o
   4  12   4   782.80   846.95    20.06 o
   5  12   4   736.45   738.94    20.05 o
   6  12   4    69.95    64.78    13.88 o
   7  12   4   102.90   153.48    20.82 o
   1  13   4   150.16   205.15     9.26 o
   2  13   4   337.15   343.23    12.34 o
   3  13   4    39.53    46.27     8.48 o
   4  13   4    62.34    63.24    11.57 o
   5  13   4     5.24    17.74    12.34 <
   6  13   4     3.03    13.88    15.42 <
   7  13   4    49.94   220.57    24.68 o
   0  14   4  3670.02  3769.38    50.18 o
   1  14   4    10.83     5.40     6.94 <
   2  14   4  3550.06  3593.78    40.14 o
   3  14   4    37.89    41.65    10.03 o
   4  14   4  1650.19  1616.23    25.46 o
   5  14   4   790.21   757.45    26.23 o
   6  14   4  1842.45  1853.03    40.12 o
   7  14   4    29.40    23.14    20.82 <
   1  15   4 10577.10 10701.90    85.04 o
   2  15   4   153.06   175.85    10.03 o
   3  15   4  1088.45  1047.56    20.06 o
   4  15   4    15.32     4.63    13.88 <
   5  15   4  5018.34  4968.54    64.84 o
   6  15   4   560.89   537.59    30.08 o
   0  16   4  2089.73  2061.66    35.49 o
   1  16   4   886.16   825.37    16.20 o
   2  16   4  1318.23  1415.59    22.37 o
   3  16   4     4.81     0.77    11.57 <
   4  16   4   353.58   350.93    20.82 o
   5  16   4   153.82   174.30    19.28 o
   6  16   4  1055.34  1130.80    40.11 o
   1  17   4   763.60   726.61    16.97 o
   2  17   4     0.91   -13.11     8.48 <
   3  17   4    22.41    23.91    11.57 <
   4  17   4    46.10    50.90    17.74 <
   5  17   4    67.38   103.35    19.28 o
   6  17   4    65.48    74.04    36.25 <
   0  18   4  1074.63  1123.91    27.77 o
   1  18   4   220.80   222.90    12.34 o
   2  18   4  1503.82  1506.63    30.86 o
   3  18   4    34.07    45.50    14.65 o
   4  18   4  1755.79  1754.28    37.80 o
   5  18   4    64.03    74.04    24.68 o
   6  18   4   265.64   362.49    33.94 o
   1  19   4  3538.42  3393.26    39.36 o
   2  19   4   212.17   235.23    14.65 o
   3  19   4  2186.09  2077.68    38.58 o
   4  19   4   297.52   296.94    23.91 o
   5  19   4  1391.48  1273.56    50.14 o
   0  20   4   732.27   788.30    31.62 o
   1  20   4    53.28    53.99    13.88 o
   2  20   4  2149.65  2123.18    35.49 o
   3  20   4   148.15   146.54    20.05 o
   4  20   4  1656.20  1606.88    42.43 o
   5  20   4    19.25    52.44    26.22 <
   1  21   4   238.34   261.46    17.74 o
   2  21   4   158.05   165.82    18.51 o
   3  21   4    47.81    70.18    17.74 o
   4  21   4    77.11   103.35    26.22 o
   0  22   4     6.97    84.06    23.91 o
   1  22   4     0.03     5.40    18.51 <
   2  22   4    22.13    34.71    16.97 <
   3  22   4     0.67     5.40    16.97 <
   4  22   4     0.09    55.53    24.68 <
   1  23   4  1043.37  1033.61    37.02 o
   2  23   4    22.87    15.42    20.05 <
   3  23   4   126.03   171.99    30.85 o
   0  24   4    88.53   116.46    35.48 o
   1  24   4    16.82    40.10    24.68 <
   2  24   4   410.57   442.71    43.19 o
   1  25   4   997.30  1011.23    45.51 o
   1   1   5  8121.10  7964.37    53.54 o
   2   1   5   923.53   959.10    10.03 o
   3   1   5 27994.20 28777.80   169.93 o
   4   1   5    54.21    82.52     6.17 o
   5   1   5   632.74   638.67    13.11 o
   6   1   5   148.82   178.93    11.57 o
   7   1   5  2076.78  2130.88    35.49 o
   8   1   5    40.82    48.59    19.28 <
   0   2   5  3051.40  3250.51    39.43 o
   1   2   5    84.58    87.93     3.86 o
   2   2   5  3633.52  3813.09    29.36 o
   3   2   5   662.57   637.20    10.03 o
   4   2   5   119.67    98.72     6.94 o
   5   2   5    34.83    50.13     6.94 o
   6   2   5   163.29   180.47    11.57 o
   7   2   5   687.39   728.12    27.00 o
   8   2   5    89.53    33.16    14.65 <
   1   3   5   292.68   309.32     6.94 o
   2   3   5    10.56    10.80     3.86 <
   3   3   5  5752.86  5702.95    40.19 o
   4   3   5   111.86   144.23     6.94 o
   5   3   5  1831.27  1851.74    20.06 o
   6   3   5   445.85   458.92    14.65 o
   7   3   5   426.42   495.17    22.37 o
   8   3   5     1.87    -4.63    21.59 <
   0   4   5  5361.46  5663.21    67.34 o
   1   4   5   775.59   767.73    10.80 o
   2   4   5   688.30   580.15    10.03 o
   3   4   5    49.18    72.50     6.94 o
   4   4   5   171.62   193.59     7.71 o
   5   4   5   155.78   162.74     8.48 o
   6   4   5   286.81   312.36    11.57 o
   7   4   5    51.30    74.04    10.80 o
   8   4   5   116.53   128.80    27.76 o
   1   5   5  1081.22  1011.67    13.89 o
   2   5   5   512.18   539.98    10.80 o
   3   5   5 11680.50 12431.30    88.27 o
   4   5   5     1.61     0.00     5.40 <
   5   5   5    24.93    17.74     6.94 <
   6   5   5   391.71   406.47    13.11 o
   7   5   5     1.18    14.65    13.11 <
   8   5   5    10.15   -21.59    29.31 <
   0   6   5  4351.55  4929.30    60.29 o
   1   6   5    78.30    84.84     5.40 o
   2   6   5  5880.67  6288.01    56.43 o
   3   6   5  1042.23  1044.60    15.43 o
   4   6   5  2686.43  2673.43    25.47 o
   5   6   5   815.30   819.19    13.88 o
   6   6   5     2.51     6.17     8.48 <
   7   6   5   147.69   157.34    15.43 o
   8   6   5    80.08   101.03    38.56 <
   1   7   5 20734.20 19917.20   161.87 o
   2   7   5  2156.73  2176.62    22.38 o
   3   7   5 14028.90 14275.90   109.21 o
   4   7   5   464.83   477.45    11.57 o
   5   7   5  7554.09  7774.11    56.39 o
   6   7   5     3.74     5.40    10.03 <
   7   7   5   920.02   908.64    25.45 o
   8   7   5   673.90   605.47    41.65 o
   0   8   5  1322.71  1294.84    22.38 o
   1   8   5    34.02    50.90     5.40 o
   2   8   5 10247.90 10447.70    95.97 o
   3   8   5    74.48    75.58     7.71 o
   4   8   5   964.79   994.35    15.43 o
   5   8   5  2166.18  2215.96    24.69 o
   6   8   5   717.49   729.68    18.51 o
   7   8   5   467.49   443.49    20.05 o
   8   8   5   179.94   175.07    29.31 o
   1   9   5  3112.71  3045.92    28.57 o
   2   9   5    77.73    94.86     6.94 o
   3   9   5   509.01   472.83    11.57 o
   4   9   5   448.18   451.22    13.11 o
   5   9   5   255.46   271.49    11.57 o
   6   9   5   362.77   364.04    15.43 o
   7   9   5  1293.44  1353.01    29.31 o
   8   9   5   118.71   103.35    23.14 o
   0  10   5  2544.76  2441.53    33.19 o
   1  10   5    38.70    31.62     6.17 o
   2  10   5   128.54   148.85     8.48 o
   3  10   5    41.01    35.48     6.94 o
   4  10   5    20.83    20.82     7.71 <
   5  10   5   157.26   176.62    12.34 o
   6  10   5   755.47   779.04    23.14 o
   7  10   5   126.93   119.54    16.97 o
   1  11   5  4850.77  4790.21    40.94 o
   2  11   5   297.39   296.95    10.80 o
   3  11   5  5415.55  5275.28    44.79 o
   4  11   5   780.65   763.65    16.20 o
   5  11   5  1920.16  2040.64    27.77 o
   6  11   5   170.85   185.10    16.97 o
   7  11   5  1009.34  1076.03    34.71 o
   0  12   5   711.90   781.42    18.51 o
   1  12   5     9.92     9.25     6.17 <
   2  12   5  1329.83  1316.17    20.06 o
   3  12   5   510.89   445.82    13.88 o
   4  12   5  1686.73  1755.16    24.69 o
   5  12   5   445.82   467.40    18.51 o
   6  12   5   183.58   199.75    16.20 o
   7  12   5  1013.72  1019.72    34.71 o
   1  13   5  2710.92  2830.86    30.10 o
   2  13   5     0.63    -1.54     6.94 <
   3  13   5  1635.07  1747.46    23.92 o
   4  13   5    97.26   121.08    11.57 o
   5  13   5   811.10   789.08    23.91 o
   6  13   5   425.53   404.15    22.37 o
   7  13   5  1552.21  1546.67    50.14 o
   0  14   5   667.87   696.53    20.06 o
   1  14   5    12.18    10.80     6.94 <
   2  14   5   504.45   481.30    13.88 o
   3  14   5    18.76    28.54    11.57 <
   4  14   5   260.75   301.57    13.88 o
   5  14   5    34.18    35.48    13.88 <
   6  14   5    80.01    79.44    16.20 o
   7  14   5   131.68   148.85    24.68 o
   1  15   5   251.12   279.97    11.57 o
   2  15   5    58.41    60.16    10.03 o
   3  15   5   689.27   729.68    17.74 o
   4  15   5   334.70   337.82    16.97 o
   5  15   5   381.69   439.63    23.14 o
   6  15   5   712.72   704.21    30.85 o
   0  16   5  2497.67  2517.10    40.13 o
   1  16   5     3.42     4.63     7.71 <
   2  16   5  2758.42  2737.85    30.87 o
   3  16   5   500.57   472.04    17.74 o
   4  16   5   482.35   502.11    24.68 o
   5  16   5    13.19    28.54    16.97 <
   6  16   5  1504.69  1498.84    45.51 o
   1  17   5  9560.02  9572.94    78.82 o
   2  17   5     0.67     2.31     9.25 <
   3  17   5  2054.85  2038.34    31.63 o
   4  17   5     1.05     5.40    14.65 <
   5  17   5  4567.02  4387.56    64.06 o
   6  17   5   625.93   605.47    46.28 o
   0  18   5   547.20   560.74    23.14 o
   1  18   5   169.87   169.68    11.57 o
   2  18   5   990.34  1010.49    20.83 o
   3  18   5     1.38     2.31    11.57 <
   4  18   5    54.80    48.59    16.20 o
   5  18   5   647.63   649.44    34.71 o
   6  18   5   713.24   628.62    40.11 o
   1  19   5  1030.33  1066.04    24.68 o
   2  19   5    22.83    16.20    11.57 <
   3  19   5    24.48    53.22    13.11 o
   4  19   5     5.98   -14.65    15.42 <
   5  19   5   582.46   711.91    43.19 o
   0  20   5  2175.93  2059.95    45.52 o
   1  20   5   116.39   141.14    16.20 o
   2  20   5    31.90    37.79    13.88 <
   3  20   5     0.16    -3.08    17.74 <
   4  20   5   624.86   613.96    28.54 o
   5  20   5    74.27    91.78    25.45 o
   1  21   5  2497.32  2498.26    39.35 o
   2  21   5    32.98    20.05    13.88 <
   3  21   5    14.33    23.91    22.37 <
   4  21   5     6.38    10.03    17.74 <
   0  22   5  6998.58  6775.79   149.78 o
   1  22   5   151.14   158.11    20.05 o
   2  22   5   438.00   429.60    23.91 o
   3  22   5     1.45    -8.48    16.97 <
   4  22   5  1249.71  1197.16    36.25 o
   1  23   5  1727.44  1842.18    40.11 o
   2  23   5    14.27    14.65    23.14 <
   3  23   5  1912.86  1974.13    52.46 o
   0  24   5   649.09   752.79    43.19 o
   1  24   5     0.42    11.57    20.82 <
   2  24   5    20.72    37.79    22.37 <
   0   0   6  5026.62  5489.92    90.58 o
   1   0   6  1087.02  1086.67    13.89 o
   2   0   6  2272.66  2666.82    30.88 o
   3   0   6    70.44    82.52     8.48 o
   4   0   6  5002.07  5103.63    58.70 o
   5   0   6  1605.09  1531.46    26.23 o
   6   0   6  1363.76  1290.61    30.09 o
   7   0   6    32.54    42.42    18.51 <
   8   0   6   435.55   466.62    33.17 o
   1   1   6  4397.22  4356.80    33.26 o
   2   1   6   101.31   119.55     4.63 o
   3   1   6  6142.08  6160.61    42.51 o
   4   1   6   835.97   882.50    13.89 o
   5   1   6  4064.37  4244.21    35.51 o
   6   1   6   418.97   413.41    14.65 o
   7   1   6  1102.70  1129.29    28.54 o
   8   1   6   219.15   201.30    18.51 o
   0   2   6    89.77   124.18     6.17 o
   1   2   6   251.44   250.69     5.40 o
   2   2   6    12.18    32.39     3.86 o
   3   2   6    10.89    13.11     4.63 <
   4   2   6  4783.28  4952.62    40.16 o
   5   2   6    14.42    15.42     6.17 <
   6   2   6   123.46   148.85    11.57 o
   7   2   6   260.48   299.25    19.28 o
   8   2   6   138.38   136.51    26.99 o
   1   3   6  6146.16  5673.48    48.76 o
   2   3   6   549.93   539.23     9.26 o
   3   3   6  7231.52  8079.97    64.18 o
   4   3   6   586.59   563.09    10.80 o
   5   3   6  2823.80  2931.01    24.70 o
   6   3   6   789.04   826.11    16.97 o
   7   3   6   240.94   252.97    17.74 o
   8   3   6     2.75    -8.48    13.88 <
   0   4   6    46.02    32.39     4.63 o
   1   4   6   364.10   352.52     8.49 o
   2   4   6 13706.30 13766.30   102.41 o
   3   4   6  1066.96  1026.11    14.66 o
   4   4   6   878.77   859.36    12.34 o
   5   4   6   636.87   627.10    13.11 o
   6   4   6   393.40   428.84    13.11 o
   7   4   6   385.45   428.83    22.37 o
   8   4   6    89.99   107.20    34.71 o
   1   5   6 12944.20 12403.40   109.44 o
   2   5   6   554.26   526.10    10.80 o
   3   5   6 20774.40 21083.20   156.07 o
   4   5   6    85.20   100.26     6.94 o
   5   5   6  2495.61  2605.87    27.01 o
   6   5   6     8.08    10.03    10.03 <
   7   5   6  2282.61  2339.24    32.40 o
   8   5   6    23.46     4.63    33.16 <
   0   6   6  1180.24  1114.30    18.52 o
   1   6   6   660.03   631.05    12.34 o
   2   6   6  3167.89  3316.46    33.98 o
   3   6   6  1127.14  1124.08    15.43 o
   4   6   6    22.76    35.48     7.71 o
   5   6   6   547.08   569.23    13.88 o
   6   6   6   335.79   385.64    13.88 o
   7   6   6  2007.26  2005.07    36.26 o
   8   6   6    20.04    47.05    33.16 <
   1   7   6 13205.00 12782.40   106.24 o
   2   7   6   172.63   182.02     8.48 o
   3   7   6   128.32   167.36     9.26 o
   4   7   6   170.35   209.78    10.03 o
   5   7   6  1862.10  1920.34    23.92 o
   6   7   6    20.33    30.08     8.48 o
   7   7   6   447.85   464.31    25.45 o
   8   7   6    21.16    10.80    25.45 <
   0   8   6  2012.96  2117.95    31.65 o
   1   8   6    51.72    63.24     6.17 o
   2   8   6  2850.65  2997.54    29.33 o
   3   8   6   886.34   874.79    15.43 o
   4   8   6   537.59   508.31    13.11 o
   5   8   6   314.48   329.34    13.88 o
   6   8   6   149.25   156.56    10.80 o
   7   8   6    61.30    69.41    18.51 o
   8   8   6     0.41   -22.37    24.68 <
   1   9   6  5726.83  5678.27    51.78 o
   2   9   6   567.00   580.07    13.11 o
   3   9   6 22038.30 21862.60   162.92 o
   4   9   6    26.00    22.37     7.71 <
   5   9   6  1990.24  2010.62    24.69 o
   6   9   6    72.06    64.01    12.34 o
   7   9   6  2242.18  2245.83    40.12 o
   0  10   6 11891.80 11842.40   126.21 o
   1  10   6   127.49   132.66     6.94 o
   2  10   6   613.29   589.32    13.88 o
   3  10   6   955.74   924.93    15.43 o
   4  10   6     2.99     7.71     7.71 <
   5  10   6   323.19   322.39    13.11 o
   6  10   6   341.68   367.13    17.74 o
   7  10   6   427.03   459.68    23.91 o
   1  11   6  1983.69  1997.11    21.61 o
   2  11   6     9.98     7.71     6.94 <
   3  11   6   167.09   211.32    10.03 o
   4  11   6     0.89    -2.31     9.25 <
   5  11   6  1945.98  1956.54    24.69 o
   6  11   6   344.50   323.93    17.74 o
   7  11   6   217.70   253.74    20.05 o
   0  12   6 10284.80 10431.60   114.47 o
   1  12   6   154.06   134.97     7.71 o
   2  12   6     7.78    13.88     6.94 <
   3  12   6    80.57    95.63     9.25 o
   4  12   6   342.87   361.73    13.88 o
   5  12   6     2.30    -3.08    11.57 <
   6  12   6   828.38   814.53    24.68 o
   7  12   6     9.75     2.31    17.74 <
   1  13   6  1392.68  1364.02    18.52 o
   2  13   6   137.09   155.02     9.26 o
   3  13   6   787.26   780.62    16.97 o
   4  13   6     7.37    13.88    10.03 <
   5  13   6   684.48   699.59    23.14 o
   6  13   6    66.39    64.78    15.42 o
   7  13   6   134.64   135.74    23.91 o
   0  14   6   228.18   263.77    16.20 o
   1  14   6     0.27    -8.48     7.71 <
   2  14   6  1491.67  1434.97    20.06 o
   3  14   6    11.15    14.65    10.03 <
   4  14   6    22.80    36.25    10.80 o
   5  14   6   941.59   934.88    29.31 o
   6  14   6   238.32   231.38    21.60 o
   7  14   6    68.38    72.50    23.14 o
   1  15   6  3445.98  3527.21    37.05 o
   2  15   6   129.26   137.28    11.57 o
   3  15   6   615.21   631.71    18.51 o
   4  15   6     6.15     9.25    10.80 <
   5  15   6  2122.43  2114.67    40.89 o
   6  15   6   164.75   180.47    20.82 o
   0  16   6  3009.65  2856.91    43.99 o
   1  16   6    19.49    15.42     8.48 <
   2  16   6    19.85    29.31     9.25 o
   3  16   6    12.87    20.05    10.80 <
   4  16   6    10.96    20.82    13.11 <
   5  16   6    74.38    73.27    20.05 o
   6  16   6   661.60   671.81    37.02 o
   1  17   6  1273.60  1306.02    22.37 o
   2  17   6     8.31    -4.63    10.03 <
   3  17   6     2.53    33.16    12.34 <
   4  17   6   146.65   151.16    14.65 o
   5  17   6   694.99   708.84    40.88 o
   6  17   6   386.06   418.03    32.39 o
   0  18   6   197.09   217.49    16.97 o
   1  18   6   138.76   131.88    11.57 o
   2  18   6    67.46    79.44    11.57 o
   3  18   6     1.01    23.14    12.34 <
   4  18   6   100.94    90.24    17.74 o
   5  18   6   874.14   796.78    35.48 o
   1  19   6  6933.27  6706.34    67.95 o
   2  19   6     4.66     6.94    11.57 <
   3  19   6  3007.63  2959.12    43.98 o
   4  19   6   175.76   189.73    21.59 o
   5  19   6  2840.53  2709.69    64.04 o
   0  20   6  2167.00  1995.14    44.75 o
   1  20   6    12.12    17.74    13.88 <
   2  20   6   219.63   207.47    16.97 o
   3  20   6   289.63   296.94    20.82 o
   4  20   6   737.53   671.82    29.31 o
   5  20   6   404.47   405.69    24.68 o
   1  21   6  1745.89  1809.04    33.94 o
   2  21   6    24.22    16.20    13.88 <
   3  21   6   847.63   916.34    34.71 o
   4  21   6     0.72    21.59    16.97 <
   0  22   6  1243.36  1229.58    47.05 o
   1  22   6    12.69    26.99    16.20 <
   2  22   6    13.21    35.48    14.65 <
   3  22   6     0.04    -1.54    16.97 <
   4  22   6     8.38    43.96    20.82 <
   1  23   6   856.34   879.32    31.62 o
   2  23   6     0.19    15.42    20.05 <
   3  23   6   362.20   405.69    30.08 o
   0  24   6   386.05   351.70    36.25 o
   1  24   6    11.63    36.25    17.74 <
   2  24   6    52.65    74.81    23.91 o
   1   1   7  3939.30  3851.02    30.15 o
   2   1   7   339.85   367.16     6.94 o
   3   1   7 32613.00 33807.40   244.16 o
   4   1   7   373.72   353.26    10.80 o
   5   1   7  1035.82  1123.17    16.97 o
   6   1   7     0.83    -1.54     9.25 <
   7   1   7  1661.81  1721.86    37.80 o
   8   1   7    28.95    23.91    15.42 <
   0   2   7  1986.25  2026.20    30.89 o
   1   2   7   584.04   595.58     8.49 o
   2   2   7   297.69   209.80     6.17 o
   3   2   7  6454.38  6703.85    50.24 o
   4   2   7   963.69   950.41    13.89 o
   5   2   7    53.30    70.18     8.48 o
   6   2   7   384.21   381.79    13.88 o
   7   2   7   675.29   690.33    25.45 o
   8   2   7     7.61    16.97    15.42 <
   1   3   7  3572.85  3564.42    32.45 o
   2   3   7    33.09    33.93     4.63 o
   3   3   7 21308.00 21743.10   147.59 o
   4   3   7    17.62    23.14     6.17 o
   5   3   7  2532.40  2637.55    24.69 o
   6   3   7    26.00    39.33    11.57 o
   7   3   7  1896.44  1918.64    31.63 o
   8   3   7    12.05    15.42    14.65 <
   0   4   7    17.53    18.51     5.40 o
   1   4   7   577.84   609.45    10.03 o
   2   4   7   778.14   746.02    12.34 o
   3   4   7     0.67    -1.54     6.17 <
   4   4   7    38.63    63.24     6.94 o
   5   4   7   369.63   390.27    11.57 o
   6   4   7    94.31   107.20    10.03 o
   7   4   7   159.19   183.56    16.20 o
   8   4   7    75.13    17.74    25.45 <
   1   5   7  4624.99  4463.33    44.05 o
   2   5   7     0.13    -9.25     4.63 <
   3   5   7   508.05   522.21    12.34 o
   4   5   7   517.08   511.39    12.34 o
   5   5   7     4.29    14.65     6.94 <
   6   5   7    66.48    68.64    10.80 o
   7   5   7   258.67   358.64    26.22 o
   8   5   7    28.07    21.59    32.39 <
   0   6   7 15113.30 15507.20   177.82 o
   1   6   7     6.89     9.25     5.40 <
   2   6   7  9933.98 10611.90    85.92 o
   3   6   7   204.10   212.10    10.03 o
   4   6   7  2147.44  2188.39    25.46 o
   5   6   7  2669.28  2572.73    27.01 o
   6   6   7   400.73   416.49    16.97 o
   7   6   7  1457.15  1434.05    26.23 o
   8   6   7   179.73   175.85    36.25 o
   1   7   7 40001.90 39965.80   342.28 o
   2   7   7     3.41    -2.31     5.40 <
   3   7   7  5158.39  5128.61    44.80 o
   4   7   7    46.82    38.56     7.71 o
   5   7   7 12296.90 12400.30    92.78 o
   6   7   7   173.92   175.85    11.57 o
   7   7   7  3333.09  3392.88    48.61 o
   8   7   7    22.49   -17.74    34.71 <
   0   8   7  8554.77  8432.01   101.36 o
   1   8   7  1896.09  1899.30    22.38 o
   2   8   7    70.39   107.20     8.48 o
   3   8   7    25.06    30.08     6.94 o
   4   8   7  1562.90  1590.09    20.83 o
   5   8   7  1573.97  1488.94    23.92 o
   6   8   7    51.75    53.99     8.48 o
   7   8   7  1278.06  1285.90    32.40 o
   8   8   7    66.38    31.62    20.82 <
   1   9   7  7115.64  7276.80    64.16 o
   2   9   7   384.28   394.92    10.80 o
   3   9   7  2858.19  2767.70    29.33 o
   4   9   7     0.43    -2.31     7.71 <
   5   9   7  2279.80  2252.99    26.23 o
   6   9   7    94.13    91.78    11.57 o
   7   9   7  1039.98  1064.47    30.85 o
   0  10   7  9018.26  9021.47   110.60 o
   1  10   7    25.45    21.59     6.17 o
   2  10   7   279.78   283.06    10.80 o
   3  10   7   277.90   282.29    11.57 o
   4  10   7    53.19    59.39    10.80 o
   5  10   7    21.80    29.31    10.03 <
   6  10   7  1291.66  1258.15    27.00 o
   7  10   7   151.63   168.90    18.51 o
   1  11   7  3094.04  3057.54    28.56 o
   2  11   7    18.57    17.74     6.17 <
   3  11   7  1086.69  1099.28    16.97 o
   4  11   7   232.12   255.29    14.65 o
   5  11   7  3770.51  3768.52    37.04 o
   6  11   7    61.45    57.07    13.88 o
   7  11   7   481.84   494.39    23.14 o
   0  12   7  5221.05  5166.87    63.33 o
   1  12   7   708.06   732.03    13.88 o
   2  12   7    92.00    87.92     7.71 o
   3  12   7    15.46    12.34     7.71 <
   4  12   7   683.74   649.46    17.74 o
   5  12   7   166.11   187.41    13.11 o
   6  12   7   150.29   183.56    16.20 o
   7  12   7  1260.01  1268.91    37.80 o
   1  13   7  8590.87  8382.55    67.24 o
   2  13   7     2.37    -3.86     6.94 <
   3  13   7   380.97   364.82    13.11 o
   4  13   7   317.23   293.86    14.65 o
   5  13   7  2227.99  2167.99    30.86 o
   6  13   7   108.18    87.92    17.74 o
   7  13   7  2172.28  2099.18    42.43 o
   0  14   7  2413.96  2543.42    38.58 o
   1  14   7    66.69    76.35     9.25 o
   2  14   7     2.29    -0.77     7.71 <
   3  14   7     0.73    -5.40     8.48 <
   4  14   7   462.30   472.03    17.74 o
   5  14   7   459.47   458.15    23.14 o
   6  14   7    47.17    60.93    18.51 o
   7  14   7   437.90   404.92    32.39 o
   1  15   7   359.77   368.68    13.11 o
   2  15   7    78.49    90.24     9.25 o
   3  15   7  1470.22  1463.44    23.91 o
   4  15   7    68.64    77.12    13.11 o
   5  15   7    40.87    77.89    16.97 o
   6  15   7     5.10     6.17    20.05 <
   0  16   7   147.79   150.39    14.65 o
   1  16   7    37.28    34.71     9.25 o
   2  16   7   420.15   403.39    14.65 o
   3  16   7   410.04   422.67    16.97 o
   4  16   7   455.81   512.14    23.14 o
   5  16   7   102.93   126.48    20.82 o
   6  16   7    77.24    88.69    33.93 <
   1  17   7  5654.03  5529.59    50.96 o
   2  17   7   197.36   215.95    12.34 o
   3  17   7  4448.53  4380.92    49.40 o
   4  17   7   158.12   152.71    15.43 o
   5  17   7  2549.60  2542.20    52.46 o
   6  17   7   263.23   330.10    24.68 o
   0  18   7   115.23   101.03    15.42 o
   1  18   7    10.43     6.94    10.03 <
   2  18   7   613.15   590.83    20.05 o
   3  18   7   304.09   313.14    16.97 o
   4  18   7   229.98   273.02    18.51 o
   5  18   7   476.50   468.94    30.08 o
   1  19   7   210.99   252.20    15.43 o
   2  19   7    46.02    43.19    13.88 o
   3  19   7   276.52   286.14    18.51 o
   4  19   7     9.53    -7.71    16.20 <
   5  19   7   324.23   341.67    27.77 o
   0  20   7     0.83     4.63    16.20 <
   1  20   7    74.99    66.33    16.20 o
   2  20   7   452.72   443.49    21.60 o
   3  20   7   108.08   129.57    17.74 o
   4  20   7    26.84    20.05    16.97 <
   5  20   7    19.90    15.42    20.82 <
   1  21   7   931.13  1012.00    27.77 o
   2  21   7    21.72     1.54    14.65 <
   3  21   7   938.38   947.21    30.08 o
   4  21   7     4.00    29.31    18.51 <
   0  22   7   778.13   761.30    40.88 o
   1  22   7    10.50    15.42    16.20 <
   2  22   7    50.26    61.70    15.42 o
   3  22   7   172.57   182.01    18.51 o
   1  23   7   557.22   560.73    32.39 o
   2  23   7    52.07    61.70    18.51 o
   3  23   7  1915.02  1941.72    57.09 o
   0  24   7     0.85     6.17    26.22 <
   1  24   7     2.71    26.99    18.51 <
   2  24   7   872.61   852.32    32.40 o
   0   0   8 46881.00 46347.70   731.54 o
   1   0   8  3547.54  3670.12    40.95 o
   2   0   8   133.51   162.74     8.48 o
   3   0   8    53.19    35.48     7.71 o
   4   0   8     5.73     6.94     8.48 <
   5   0   8   983.71   956.53    23.91 o
   6   0   8  3591.71  3474.42    50.16 o
   7   0   8  1738.42  1718.02    43.97 o
   8   0   8     4.28     3.86    22.37 <
   1   1   8 19265.50 18860.00   135.53 o
   2   1   8   314.54   325.50     6.94 o
   3   1   8   386.98   319.33     9.26 o
   4   1   8   112.11   123.40     7.71 o
   5   1   8  5113.59  5058.05    44.01 o
   6   1   8    89.46   121.86    10.03 o
   7   1   8  1959.89  1979.61    33.17 o
   8   1   8   248.96   267.63    23.14 o
   0   2   8 75123.90 71399.80  1127.48 o
   1   2   8     8.98     7.71     3.08 <
   2   2   8   621.80   712.03     9.26 o
   3   2   8   640.96   641.03    10.80 o
   4   2   8  2249.32  2241.77    21.61 o
   5   2   8    37.12    30.08     7.71 o
   6   2   8   311.47   340.13    13.11 o
   7   2   8   372.67   379.47    18.51 o
   8   2   8    45.15    48.59    15.42 o
   1   3   8  1069.54   935.21    12.35 o
   2   3   8     9.20     3.86     4.63 <
   3   3   8  7766.43  7876.26    57.99 o
   4   3   8   520.50   494.43    10.80 o
   5   3   8  1107.69  1165.61    16.20 o
   6   3   8  1507.52  1444.92    22.37 o
   7   3   8    82.04    98.72    14.65 o
   8   3   8     7.81    20.82    18.51 <
   0   4   8 58591.00 59353.50   765.29 o
   1   4   8     1.39     1.54     4.63 <
   2   4   8  3122.43  3239.97    27.03 o
   3   4   8   860.05   888.70    13.89 o
   4   4   8   816.11   745.16    13.11 o
   5   4   8  1305.66  1249.74    16.97 o
   6   4   8   969.99   918.70    17.74 o
   7   4   8   747.12   742.78    24.68 o
   8   4   8     0.92   -10.03    16.20 <
   1   5   8 19079.30 18340.20   160.16 o
   2   5   8   598.75   604.01    14.66 o
   3   5   8 10004.60  9888.58    77.36 o
   4   5   8    26.81    37.79     7.71 o
   5   5   8  4899.86  4825.17    39.37 o
   6   5   8    29.33    26.99     8.48 o
   7   5   8  3371.36  3358.97    47.84 o
   8   5   8   648.07   634.01    57.08 o
   0   6   8   666.16   703.56    15.43 o
   1   6   8    30.20    23.91     6.94 o
   2   6   8  6055.56  6396.88    55.65 o
   3   6   8    31.49    40.10     6.94 o
   4   6   8  1414.80  1389.46    20.06 o
   5   6   8   565.08   529.12    14.66 o
   6   6   8     0.95    13.88     9.25 <
   7   6   8   833.29   747.42    22.37 o
   8   6   8   785.44   759.75    53.22 o
   1   7   8  2551.67  2402.33    27.79 o
   2   7   8  1046.50  1050.77    16.97 o
   3   7   8    73.44    98.72     7.71 o
   4   7   8   647.43   634.82    14.66 o
   5   7   8   947.83   900.97    17.74 o
   6   7   8   806.50   782.14    19.28 o
   7   7   8   158.60   151.94    14.65 o
   8   7   8    97.22    53.22    37.02 <
   0   8   8   254.01   254.53    12.34 o
   1   8   8   429.78   422.70    12.34 o
   2   8   8  1021.16  1014.49    19.29 o
   3   8   8  1396.69  1394.90    18.52 o
   4   8   8   836.85   870.11    16.20 o
   5   8   8    28.99    33.16    10.03 o
   6   8   8  1491.24  1402.46    23.14 o
   7   8   8    35.99    93.32    14.65 o
   1   9   8  3826.97  3879.38    41.70 o
   2   9   8    59.34    58.61     8.48 o
   3   9   8 17942.50 17967.00   143.33 o
   4   9   8   150.31   155.02    10.03 o
   5   9   8  2905.34  2899.89    33.95 o
   6   9   8   204.26   239.09    12.34 o
   7   9   8  1798.09  1796.69    37.03 o
   0  10   8   583.56   622.49    16.97 o
   1  10   8     0.23     0.00     6.17 <
   2  10   8  2722.79  2679.69    30.10 o
   3  10   8  1597.46  1519.14    20.83 o
   4  10   8    55.35    59.39     9.25 o
   5  10   8   174.58   209.01    15.43 o
   6  10   8  1167.16  1232.66    22.37 o
   7  10   8   201.54   241.40    20.82 o
   1  11   8  1723.71  1654.30    20.83 o
   2  11   8     2.44     3.86     6.94 <
   3  11   8  6346.79  6111.64    50.98 o
   4  11   8   251.16   262.23    13.11 o
   5  11   8  1585.46  1610.02    31.63 o
   6  11   8   184.83   197.44    13.88 o
   7  11   8   426.39   419.58    20.82 o
   0  12   8     0.51    20.82    10.80 <
   1  12   8    67.37    65.56     6.94 o
   2  12   8   494.71   470.51    13.11 o
   3  12   8    60.89    75.58     9.25 o
   4  12   8   469.55   460.47    16.20 o
   5  12   8    97.64   109.52    13.88 o
   6  12   8    50.04    35.48    15.42 <
   7  12   8    26.28    46.27    16.97 <
   1  13   8  2511.92  2499.53    26.24 o
   2  13   8   654.08   632.50    14.66 o
   3  13   8   543.94   521.41    16.20 o
   4  13   8    58.74    79.44    10.80 o
   5  13   8  1361.64  1336.85    24.69 o
   6  13   8   222.27   237.55    21.60 o
   7  13   8   516.73   546.07    25.45 o
   0  14   8   137.58   173.53    13.88 o
   1  14   8    99.84    98.72    10.03 o
   2  14   8  1089.43  1055.29    17.74 o
   3  14   8    28.05    33.16     8.48 o
   4  14   8   137.34   180.47    13.11 o
   5  14   8   386.96   347.85    16.97 o
   6  14   8   159.52   162.73    20.05 o
   1  15   8  4752.24  4808.08    44.00 o
   2  15   8   139.10   141.91    10.03 o
   3  15   8  2905.86  2875.18    32.41 o
   4  15   8     9.06     8.48    14.65 <
   5  15   8  2041.56  2032.86    35.49 o
   6  15   8     0.84    15.42    16.97 <
   0  16   8    90.65   111.06    13.88 o
   1  16   8    21.00    24.68     9.25 <
   2  16   8  1389.24  1336.90    21.60 o
   3  16   8   273.41   278.43    14.65 o
   4  16   8  1754.69  1721.12    31.63 o
   5  16   8    51.42    67.10    20.05 o
   6  16   8    19.87    32.39    25.45 <
   1  17   8   548.71   563.83    17.74 o
   2  17   8    19.18    24.68    10.03 <
   3  17   8   346.98   404.15    17.74 o
   4  17   8     6.92     3.08    14.65 <
   5  17   8   215.20   226.75    25.45 o
   6  17   8    45.79    20.82    20.82 <
   0  18   8   101.53   113.37    15.42 o
   1  18   8    36.22    40.10    11.57 o
   2  18   8   631.71   658.70    21.60 o
   3  18   8    33.49    43.96    15.42 <
   4  18   8   428.93   421.89    22.37 o
   5  18   8   397.80   455.05    32.39 o
   1  19   8  4493.96  4532.94    50.94 o
   2  19   8   167.26   172.76    16.20 o
   3  19   8  1125.82  1209.51    29.31 o
   4  19   8     3.34    16.20    16.97 <
   5  19   8  1924.12  1935.56    42.43 o
   0  20   8  1106.44  1111.55    35.48 o
   1  20   8    32.05    52.44    14.65 o
   2  20   8   621.71   613.19    23.91 o
   3  20   8   112.75   118.77    16.97 o
   4  20   8    17.28    33.16    14.65 <
   1  21   8  1072.09  1053.68    27.77 o
   2  21   8    28.23    46.27    15.42 <
   3  21   8   195.16   213.64    19.28 o
   4  21   8   120.74   153.48    19.28 o
   0  22   8   552.59   676.43    40.11 o
   1  22   8     6.39    10.80    17.74 <
   2  22   8     8.62     6.94    14.65 <
   3  22   8    22.81    22.37    15.42 <
   1  23   8   239.53   307.73    24.68 o
   2  23   8     0.65     3.08    17.74 <
   0  24   8   269.09   229.84    31.62 o
   1  24   8     0.67    20.82    18.51 <
   1   1   9  2928.80  2747.01    21.62 o
   2   1   9    21.08    21.59     3.86 o
   3   1   9   599.83   566.96    10.80 o
   4   1   9   276.55   293.86    10.03 o
   5   1   9  2156.10  2129.59    26.23 o
   6   1   9   676.19   654.86    17.74 o
   7   1   9   714.95   691.87    20.83 o
   8   1   9    28.56     7.71    16.20 <
   0   2   9 29715.90 30597.00   397.43 o
   1   2   9   464.82   438.92     7.71 o
   2   2   9  1445.20  1241.60    13.12 o
   3   2   9   331.50   328.58     9.26 o
   4   2   9    34.58    77.12     7.71 o
   5   2   9   375.61   391.05    14.65 o
   6   2   9  4920.51  4763.55    44.00 o
   7   2   9   680.59   715.78    23.14 o
   8   2   9   253.32   224.44    23.14 o
   1   3   9 12131.50 11319.00    87.61 o
   2   3   9   158.74   155.80     6.17 o
   3   3   9  9675.51  9701.62    66.52 o
   4   3   9   320.61   323.94    10.03 o
   5   3   9  4728.75  4763.27    40.92 o
   6   3   9   947.14   862.38    18.51 o
   7   3   9  1847.04  1856.90    36.26 o
   8   3   9     5.35     3.08    20.05 <
   0   4   9 11143.30 10680.80   124.78 o
   1   4   9   328.76   354.04    10.03 o
   2   4   9  4742.38  5011.53    39.40 o
   3   4   9  1699.73  1685.23    18.52 o
   4   4   9    48.25    57.84     6.94 o
   5   4   9   104.24   113.37     8.48 o
   6   4   9   285.88   316.22    13.11 o
   7   4   9   225.98   285.36    19.28 o
   8   4   9    87.97    77.12    20.82 o
   1   5   9   359.94   362.53    10.80 o
   2   5   9    17.68    13.11     6.17 <
   3   5   9  2199.72  2180.89    23.92 o
   4   5   9   336.84   340.14    12.34 o
   5   5   9   209.53   212.10    10.03 o
   6   5   9    69.99    64.01    10.80 o
   7   5   9    78.71    52.44    16.97 o
   8   5   9    84.96    39.33    26.99 <
   0   6   9  2340.51  2557.41    40.91 o
   1   6   9   168.49   174.31     8.48 o
   2   6   9     9.17    20.05     6.94 <
   3   6   9   189.08   216.73     9.26 o
   4   6   9   985.04   918.75    16.97 o
   5   6   9   248.23   253.75    13.11 o
   6   6   9   252.24   303.88    13.88 o
   7   6   9   491.74   503.65    23.91 o
   8   6   9     1.32    -6.17    18.51 <
   1   7   9 10105.20  9867.73    90.55 o
   2   7   9     1.95     3.08     6.94 <
   3   7   9  4020.13  4013.96    37.06 o
   4   7   9  1167.78  1156.38    17.74 o
   5   7   9  3295.66  3167.96    34.73 o
   6   7   9    29.87    34.71    11.57 <
   7   7   9  1984.61  1910.92    30.86 o
   0   8   9  7614.31  7120.51    86.60 o
   1   8   9     8.89     6.94     6.17 <
   2   8   9  4161.24  3983.65    44.01 o
   3   8   9   234.49   231.38    10.03 o
   4   8   9  5313.61  5313.87    46.33 o
   5   8   9   603.20   637.88    16.97 o
   6   8   9   200.33   215.18    13.88 o
   7   8   9   380.23   445.80    22.37 o
   1   9   9   429.57   422.69    13.11 o
   2   9   9     6.24     8.48     8.48 <
   3   9   9  1176.64  1194.98    18.51 o
   4   9   9   668.17   665.67    16.20 o
   5   9   9    63.52    84.84    13.11 o
   6   9   9    11.95    20.82    11.57 <
   7   9   9   207.55   252.97    16.97 o
   0  10   9  6322.40  6102.44    77.27 o
   1  10   9   246.07   267.64    11.57 o
   2  10   9   494.91   505.99    16.97 o
   3  10   9    34.55    15.42     8.48 <
   4  10   9   121.85   151.94    11.57 o
   5  10   9   135.03   152.71    12.34 o
   6  10   9  1054.28  1125.42    25.45 o
   7  10   9   282.62   322.39    20.82 o
   1  11   9  9548.97  9504.02    83.50 o
   2  11   9    66.12    68.64     9.25 o
   3  11   9  2867.02  2839.17    30.87 o
   4  11   9     6.50     0.00     9.25 <
   5  11   9  2484.23  2404.21    33.95 o
   6  11   9     1.61     0.00    13.11 <
   7  11   9  1428.31  1494.19    35.48 o
   0  12   9 10395.00 10423.00   129.14 o
   1  12   9    41.35    44.73     7.71 o
   2  12   9  2105.12  2087.98    28.55 o
   3  12   9   190.65   197.44    10.80 o
   4  12   9    60.88    70.18    11.57 o
   5  12   9   741.03   696.51    21.60 o
   6  12   9    61.24    55.53    13.88 o
   7  12   9   498.16   498.25    29.31 o
   1  13   9  2868.66  2749.74    28.55 o
   2  13   9    82.07    74.04     8.48 o
   3  13   9  1672.27  1596.22    20.83 o
   4  13   9    43.18    37.79    12.34 o
   5  13   9  1301.82  1295.18    27.00 o
   6  13   9   616.65   608.56    27.77 o
   7  13   9   898.40   858.49    35.48 o
   0  14   9  8113.91  8022.26    93.49 o
   1  14   9     8.79     0.00     8.48 <
   2  14   9  2224.62  2263.07    27.01 o
   3  14   9   113.84   118.77    10.03 o
   4  14   9   348.68   357.87    15.43 o
   5  14   9     0.50     7.71    13.88 <
   6  14   9   220.74   215.18    21.60 o
   1  15   9  1514.54  1491.26    20.83 o
   2  15   9   105.18    98.72    11.57 o
   3  15   9  2018.54  2039.90    25.46 o
   4  15   9     0.03     4.63    12.34 <
   5  15   9   606.18   593.90    27.00 o
   6  15   9   184.64   219.04    23.14 o
   0  16   9   849.04   924.86    25.45 o
   1  16   9     8.88    10.03     8.48 <
   2  16   9   727.13   806.05    17.74 o
   3  16   9   315.36   328.56    15.43 o
   4  16   9   642.89   684.92    24.68 o
   5  16   9    81.80    82.52    15.42 o
   6  16   9   160.91   189.73    22.37 o
   1  17   9  1533.81  1586.87    25.46 o
   2  17   9    32.50    30.08    10.80 <
   3  17   9  3179.71  3186.91    40.90 o
   4  17   9    79.84    68.64    13.88 o
   5  17   9  1280.71  1185.61    37.03 o
   0  18   9  3274.55  3219.47    56.33 o
   1  18   9    92.77    94.86    12.34 o
   2  18   9     3.13    -8.48    12.34 <
   3  18   9     5.05    16.20    12.34 <
   4  18   9  1234.31  1168.64    27.77 o
   5  18   9    22.57    12.34    23.91 <
   1  19   9    60.08    98.72    13.11 o
   2  19   9    21.36    10.80    14.65 <
   3  19   9    10.92    19.28    12.34 <
   4  19   9     4.45     8.48    16.20 <
   5  19   9    56.64    61.70    20.82 <
   0  20   9   103.40    98.72    18.51 o
   1  20   9     0.07     1.54    13.88 <
   2  20   9   674.16   686.47    24.68 o
   3  20   9    24.80    18.51    17.74 <
   4  20   9   146.80   148.08    19.28 o
   1  21   9  1282.67  1302.10    30.08 o
   2  21   9     5.82     3.08    15.42 <
   3  21   9  2231.52  2228.83    42.43 o
   4  21   9    32.45    55.53    20.82 <
   0  22   9  1095.79  1053.68    44.74 o
   1  22   9    26.07    28.54    16.97 <
   2  22   9   680.39   630.93    25.45 o
   3  22   9   199.46   207.47    20.82 o
   1  23   9  1478.84  1494.97    37.03 o
   2  23   9    99.53   116.46    20.05 o
   0  24   9   179.57   199.75    33.94 o
   1  24   9     0.18    34.71    18.51 <
   0   0  10  7049.71  6601.08   111.41 o
   1   0  10    11.48    13.11     5.40 <
   2   0  10  2842.01  2986.99    43.23 o
   3   0  10   117.08   134.97    10.03 o
   4   0  10  1432.93  1426.52    26.23 o
   5   0  10  1607.44  1628.62    31.63 o
   6   0  10  3142.76  3306.60    51.70 o
   7   0  10  1767.91  1744.24    39.34 o
   8   0  10   528.88   478.20    36.25 o
   1   1  10 16909.40 16893.10   121.95 o
   2   1  10    33.40    33.93     4.63 o
   3   1  10  6757.09  6500.06    48.69 o
   4   1  10    19.51    16.20     6.94 <
   5   1  10  3399.12  3343.36    37.82 o
   6   1  10    57.37    57.84    10.03 o
   7   1  10  1851.17  1863.07    30.86 o
   8   1  10     1.86   -13.11    18.51 <
   0   2  10 38131.70 38583.20   500.23 o
   1   2  10   546.52   605.55     9.26 o
   2   2  10  3621.95  3722.15    33.21 o
   3   2  10   546.32   539.18    10.03 o
   4   2  10   365.61   367.14    12.34 o
   5   2  10   149.18   161.96    11.57 o
   6   2  10    89.80    79.44    10.80 o
   7   2  10     2.42     6.94    12.34 <
   8   2  10    37.63    28.54    23.14 <
   1   3  10  3728.95  3683.50    32.44 o
   2   3  10  1382.98  1393.51    16.20 o
   3   3  10   301.43   301.58     9.26 o
   4   3  10    72.51    83.29     7.71 o
   5   3  10   874.13   811.48    17.74 o
   6   3  10   349.89   334.73    14.65 o
   7   3  10   504.09   542.22    24.68 o
   8   3  10    29.25    42.42    20.82 <
   0   4  10 23118.90 23007.40   262.33 o
   1   4  10  1684.70  1703.21    19.29 o
   2   4  10   761.09   781.46    13.89 o
   3   4  10     2.58     0.77     6.17 <
   4   4  10  1162.37  1100.85    16.20 o
   5   4  10   173.36   200.53    10.03 o
   6   4  10  1243.12  1224.98    21.60 o
   7   4  10   638.90   660.24    26.22 o
   8   4  10   383.64   347.84    26.99 o
   1   5  10 11559.60 11708.10   123.92 o
   2   5  10   298.01   293.87    10.80 o
   3   5  10  3321.84  3307.77    31.65 o
   4   5  10   317.02   314.68    12.34 o
   5   5  10  6029.38  6005.91    47.10 o
   6   5  10    70.09    88.69    10.03 o
   7   5  10  2149.31  2069.13    39.35 o
   8   5  10   788.83   725.81    40.11 o
   0   6  10   126.84    91.78    10.03 o
   1   6  10   200.44   203.62     8.48 o
   2   6  10  6730.27  6563.00    61.05 o
   3   6  10    83.61    70.18     7.71 o
   4   6  10  2588.00  2724.06    29.32 o
   5   6  10    74.33    90.24     9.25 o
   6   6  10    38.53    64.01    10.03 o
   7   6  10     2.84     9.25    16.97 <
   1   7  10  2544.09  2445.29    28.56 o
   2   7  10   105.21   112.60     8.48 o
   3   7  10    97.79    95.63     8.48 o
   4   7  10   687.43   671.07    16.20 o
   5   7  10   938.47   863.16    20.06 o
   6   7  10   285.72   282.28    15.43 o
   7   7  10     1.57     9.25    12.34 <
   0   8  10  3089.99  2955.18    40.92 o
   1   8  10   690.29   704.28    15.43 o
   2   8  10  2180.91  2076.65    27.78 o
   3   8  10    93.34   109.52    10.03 o
   4   8  10   602.30   677.23    15.43 o
   5   8  10   173.69   169.68    12.34 o
   6   8  10  2342.61  2289.91    34.72 o
   7   8  10   478.36   502.88    19.28 o
   1   9  10  8643.73  8419.72    79.64 o
   2   9  10    32.44    32.39     8.48 o
   3   9  10  1143.13  1158.70    20.06 o
   4   9  10    12.56     7.71     9.25 <
   5   9  10  3018.45  2932.30    35.50 o
   6   9  10  1689.57  1707.21    33.17 o
   7   9  10  1533.23  1545.90    28.54 o
   0  10  10  8693.51  8428.38   102.82 o
   1  10  10    25.82    21.59     7.71 <
   2  10  10  2438.80  2467.91    33.18 o
   3  10  10   206.69   225.21    12.34 o
   4  10  10   456.95   483.61    15.43 o
   5  10  10   272.78   296.17    16.20 o
   6  10  10  2215.10  2295.23    39.35 o
   7  10  10   717.31   709.61    30.85 o
   1  11  10  2423.59  2383.03    30.87 o
   2  11  10     0.99    -2.31     9.25 <
   3  11  10  4448.18  4441.18    48.63 o
   4  11  10    17.99    24.68    10.03 <
   5  11  10   714.29   718.88    21.60 o
   6  11  10   837.64   839.21    30.85 o
   7  11  10   726.86   762.06    38.57 o
   0  12  10   210.91   224.44    15.43 o
   1  12  10   271.48   266.09    11.57 o
   2  12  10   125.66   124.17    10.80 o
   3  12  10    67.43    67.10    12.34 o
   4  12  10    10.52    15.42     9.25 <
   5  12  10    83.35   102.57    13.11 o
   6  12  10    60.87   100.26    18.51 o
   7  12  10     8.92     3.08    21.59 <
   1  13  10  1496.89  1468.92    23.14 o
   2  13  10    40.00    37.02    10.03 o
   3  13  10  1488.36  1444.94    25.46 o
   4  13  10   276.72   277.66    14.65 o
   5  13  10   302.74   313.91    19.28 o
   6  13  10    29.83    57.84    21.59 <
   0  14  10  4188.81  4232.52    56.35 o
   1  14  10     1.25     0.00     7.71 <
   2  14  10    18.38    36.25     9.25 o
   3  14  10   425.58   416.50    16.20 o
   4  14  10  1847.79  1840.75    28.54 o
   5  14  10   309.36   337.82    21.60 o
   6  14  10   132.11   128.80    20.82 o
   1  15  10  2480.75  2412.85    27.78 o
   2  15  10    76.80    67.87     9.25 o
   3  15  10  6331.83  6211.70    64.09 o
   4  15  10     0.83     4.63    12.34 <
   5  15  10  1456.82  1413.99    30.86 o
   6  15  10    96.91   167.36    25.45 o
   0  16  10   311.41   356.33    20.82 o
   1  16  10    93.48   114.92    10.03 o
   2  16  10   859.81   831.52    18.51 o
   3  16  10   202.53   229.06    16.97 o
   4  16  10  1050.63  1079.91    26.23 o
   5  16  10   594.21   603.16    23.14 o
   6  16  10   120.37   136.51    20.05 o
   1  17  10  1062.00  1026.71    20.83 o
   2  17  10    79.86    84.84    12.34 o
   3  17  10   207.18   236.78    19.28 o
   4  17  10    50.93    50.13    15.42 o
   5  17  10   498.18   509.82    20.05 o
   0  18  10    39.79    50.90    20.82 <
   1  18  10    15.29    21.59    11.57 <
   2  18  10  2224.04  2246.67    35.49 o
   3  18  10    14.19    23.91    12.34 <
   4  18  10  1921.28  1846.10    43.20 o
   5  18  10    26.61    44.73    15.42 <
   1  19  10   283.87   303.88    17.74 o
   2  19  10   218.00   232.15    16.97 o
   3  19  10   700.56   739.69    22.37 o
   4  19  10   128.12   124.17    21.59 o
   5  19  10   217.09   261.45    25.45 o
   0  20  10    94.47   104.12    19.28 o
   1  20  10    28.56    51.67    13.88 o
   2  20  10  3931.07  3966.58    52.48 o
   3  20  10     0.74    -0.77    13.11 <
   4  20  10  1138.70  1055.99    37.80 o
   1  21  10   320.46   327.02    19.28 o
   2  21  10    13.04    33.93    15.42 <
   3  21  10   716.15   707.29    26.22 o
   4  21  10   259.75   219.04    23.91 o
   0  22  10   294.37   421.11    33.94 o
   1  22  10    17.02    10.80    16.20 <
   2  22  10     1.44    20.82    17.74 <
   3  22  10     0.86    30.08    15.42 <
   1  23  10   403.51   478.19    26.99 o
   2  23  10     2.68    13.11    19.28 <
   0  24  10   667.02   718.85    43.19 o
   1   1  11 14070.50 14111.70   103.13 o
   2   1  11    58.50    53.99     5.40 o
   3   1  11   607.66   610.92    11.57 o
   4   1  11   248.34   262.23    10.03 o
   5   1  11  3314.20  3124.83    35.50 o
   6   1  11   110.32    97.18    12.34 o
   7   1  11   759.53   745.10    22.37 o
   8   1  11   372.89   314.68    30.08 o
   0   2  11  8204.80  8373.51   114.51 o
   1   2  11   334.05   306.99     7.71 o
   2   2  11 13474.40 13436.40    99.94 o
   3   2  11    14.50    12.34     6.17 <
   4   2  11  1259.30  1235.11    18.52 o
   5   2  11  2808.75  2656.09    32.41 o
   6   2  11  3610.58  3648.70    41.67 o
   7   2  11  1057.73   956.48    26.23 o
   8   2  11  1109.72  1042.87    31.63 o
   1   3  11 31182.30 30899.60   233.24 o
   2   3  11   262.63   266.87     9.26 o
   3   3  11  4096.65  3984.87    33.97 o
   4   3  11   390.32   357.88    11.57 o
   5   3  11  7530.12  7134.67    63.34 o
   6   3  11  1374.74  1382.38    24.69 o
   7   3  11  2814.59  2715.93    40.12 o
   8   3  11    97.53    40.10    17.74 <
   0   4  11 12088.20 11701.80   137.12 o
   1   4  11   820.85   844.74    13.89 o
   2   4  11   137.04   136.51     7.71 o
   3   4  11    60.54    68.64     6.17 o
   4   4  11   415.81   385.65    11.57 o
   5   4  11    24.25    33.93     8.48 o
   6   4  11   896.58   904.79    21.60 o
   7   4  11  1239.37  1166.32    29.31 o
   8   4  11   217.19   178.16    21.60 o
   1   5  11   482.26   499.84    10.80 o
   2   5  11   203.90   230.61     9.26 o
   3   5  11    86.38    85.61     7.71 o
   4   5  11   296.84   313.14    12.34 o
   5   5  11   301.31   313.14    12.34 o
   6   5  11   389.73   414.95    22.37 o
   7   5  11    94.40   103.35    16.20 o
   0   6  11  5010.63  4808.25    71.07 o
   1   6  11   163.07   170.45     9.26 o
   2   6  11   275.89   293.09    12.34 o
   3   6  11    73.39    80.98     9.25 o
   4   6  11   807.76   842.33    17.74 o
   5   6  11   172.46   191.27    10.80 o
   6   6  11   700.09   785.21    20.05 o
   7   6  11    20.17    11.57    16.97 <
   1   7  11   318.94   333.20    10.80 o
   2   7  11   246.07   252.98    10.80 o
   3   7  11  3165.84  3041.03    33.19 o
   4   7  11   239.23   252.21    12.34 o
   5   7  11   312.26   322.39    14.65 o
   6   7  11   224.99   235.23    15.43 o
   7   7  11  1100.98  1191.75    31.63 o
   0   8  11 11878.20 11814.10   160.99 o
   1   8  11    92.46   104.12     8.48 o
   2   8  11  1806.40  1834.10    24.69 o
   3   8  11    35.00    33.16     8.48 o
   4   8  11  7625.51  7628.09    65.66 o
   5   8  11    29.33    43.19    11.57 o
   6   8  11  1656.90  1732.66    30.09 o
   7   8  11    46.84    31.62    14.65 <
   1   9  11   221.01   245.27    11.57 o
   2   9  11   966.34   902.56    20.06 o
   3   9  11   130.89   123.40    10.80 o
   4   9  11    35.29    46.27     9.25 o
   5   9  11     3.17     8.48    11.57 <
   6   9  11     9.02    23.91    14.65 <
   7   9  11     1.83     3.86    13.88 <
   0  10  11  1144.31  1104.74    23.14 o
   1  10  11    13.50    16.20     8.48 <
   2  10  11     7.62    12.34     9.25 <
   3  10  11    36.84    50.13    10.03 o
   4  10  11     8.88    13.88    10.80 <
   5  10  11    11.12     9.25    11.57 <
   6  10  11   229.52   285.36    19.28 o
   7  10  11   285.15   241.40    17.74 o
   1  11  11  1337.87  1278.35    22.37 o
   2  11  11   414.17   425.76    16.97 o
   3  11  11   349.56   367.13    16.20 o
   4  11  11     1.08   -12.34    10.03 <
   5  11  11   305.83   320.08    16.97 o
   6  11  11   290.89   339.36    22.37 o
   7  11  11   630.63   620.90    37.79 o
   0  12  11   102.38   134.20    13.88 o
   1  12  11   119.83   132.65    11.57 o
   2  12  11  8308.78  8353.75    78.04 o
   3  12  11   363.35   363.28    16.20 o
   4  12  11  2780.33  2785.56    40.90 o
   5  12  11   305.18   299.25    18.51 o
   6  12  11  1179.81  1191.77    32.40 o
   7  12  11    15.58    24.68    20.82 <
   1  13  11   848.33   844.65    19.28 o
   2  13  11   816.84   769.05    19.28 o
   3  13  11  5007.13  4990.07    60.21 o
   4  13  11   383.29   408.78    18.51 o
   5  13  11   890.26   925.61    27.00 o
   6  13  11   236.80   224.44    23.91 o
   0  14  11   135.14   179.70    15.43 o
   1  14  11    37.67    29.31     9.25 o
   2  14  11  7101.85  6940.83    64.10 o
   3  14  11   496.17   501.35    17.74 o
   4  14  11  1307.98  1340.70    27.77 o
   5  14  11     5.00    38.56    16.97 <
   6  14  11   743.14   795.23    32.40 o
   1  15  11   417.05   401.07    14.65 o
   2  15  11    69.36    70.95    10.80 o
   3  15  11   813.49   804.51    22.37 o
   4  15  11   113.95   110.29    17.74 o
   5  15  11   445.50   477.42    23.91 o
   6  15  11    33.53   144.99    24.68 o
   0  16  11  1798.04  1814.55    36.26 o
   1  16  11   149.62   151.94    11.57 o
   2  16  11  1022.42   996.61    22.37 o
   3  16  11     2.80    19.28    14.65 <
   4  16  11   785.41   819.92    31.62 o
   5  16  11    96.79   102.57    17.74 o
   6  16  11   338.35   289.23    38.56 o
   1  17  11   200.17   211.32    13.88 o
   2  17  11    53.22    70.18    15.42 o
   3  17  11  1387.81  1340.71    33.94 o
   4  17  11   890.33   907.09    33.17 o
   5  17  11    92.30    82.52    26.22 o
   0  18  11  3433.40  3301.29    59.42 o
   1  18  11     3.45    12.34    11.57 <
   2  18  11  1584.42  1533.61    33.17 o
   3  18  11    44.62    59.39    16.97 o
   4  18  11  3192.89  3210.65    57.10 o
   5  18  11    43.30    57.84    18.51 o
   1  19  11   399.29   378.70    20.05 o
   2  19  11    23.32    10.80    13.88 <
   3  19  11   796.55   808.35    29.31 o
   4  19  11   221.32   209.01    23.91 o
   0  20  11   146.36   165.05    20.82 o
   1  20  11   118.68   123.40    16.97 o
   2  20  11   408.75   443.48    23.91 o
   3  20  11     5.76   -13.88    16.97 <
   4  20  11     3.42    10.03    19.28 <
   1  21  11   817.47   806.04    26.23 o
   2  21  11    54.75    72.50    16.20 o
   3  21  11  1549.58  1488.04    43.97 o
   0  22  11   594.72   659.46    40.11 o
   1  22  11     8.09    23.14    16.97 <
   2  22  11  1021.59   999.66    29.31 o
   3  22  11    52.17    64.01    20.05 o
   1  23  11   671.74   603.93    30.85 o
   2  23  11     2.62    10.80    23.91 <
   0   0  12  9185.47  8486.16   141.62 o
   1   0  12    19.45    15.42     6.17 <
   2   0  12 19619.40 18988.50   194.78 o
   3   0  12  1593.11  1560.10    24.69 o
   4   0  12  6676.50  6508.46    91.15 o
   5   0  12   636.23   620.92    23.14 o
   6   0  12  3665.53  3708.12    62.51 o
   7   0  12   348.68   401.83    28.54 o
   8   0  12   752.86   715.01    41.65 o
   1   1  12   841.64   800.78    10.80 o
   2   1  12  1507.18  1457.55    16.98 o
   3   1  12  2069.29  2046.45    20.83 o
   4   1  12   728.82   718.91    14.66 o
   5   1  12   182.52   193.59    11.57 o
   6   1  12  1330.06  1324.51    26.23 o
   7   1  12   808.29   805.27    25.45 o
   8   1  12   725.75   645.59    30.08 o
   0   2  12  1766.38  1706.29    30.87 o
   1   2  12   265.59   267.64     7.71 o
   2   2  12  7444.46  7180.61    56.43 o
   3   2  12   524.96   472.06    10.03 o
   4   2  12   176.61   212.87    10.80 o
   5   2  12    21.55    23.91    10.03 <
   6   2  12  1226.01  1212.63    26.23 o
   7   2  12     5.94    13.88    13.11 <
   1   3  12    31.96    24.68     5.40 o
   2   3  12    42.49    52.44     6.17 o
   3   3  12   237.66   286.14     9.26 o
   4   3  12    70.03    64.01     7.71 o
   5   3  12   104.71   143.45    10.80 o
   6   3  12    75.64    85.61    12.34 o
   7   3  12   673.46   681.84    23.14 o
   0   4  12  4363.85  4198.69    54.84 o
   1   4  12   436.24   418.07    10.80 o
   2   4  12   166.07   188.96     8.48 o
   3   4  12    95.54    97.18     6.94 o
   4   4  12  1687.62  1691.95    20.06 o
   5   4  12    34.39    33.16    10.03 o
   6   4  12   356.21   414.18    18.51 o
   7   4  12    44.19    67.87    14.65 o
   1   5  12  5555.31  5269.85    47.90 o
   2   5  12   145.57   153.48     8.48 o
   3   5  12    16.65     4.63     6.94 <
   4   5  12   785.44   774.45    15.43 o
   5   5  12  2422.74  2398.09    28.55 o
   6   5  12   320.65   343.99    18.51 o
   7   5  12   611.98   620.13    24.68 o
   0   6  12  7467.41  7613.70    92.77 o
   1   6  12   190.84   190.51     8.48 o
   2   6  12  3173.63  3116.98    32.42 o
   3   6  12     0.24     0.00     8.48 <
   4   6  12  4732.05  4564.15    42.46 o
   5   6  12   384.25   421.12    16.20 o
   6   6  12  1481.87  1428.67    27.77 o
   7   6  12    19.63    39.33    18.51 <
   1   7  12  4514.56  4407.96    45.56 o
   2   7  12   275.67   285.38    11.57 o
   3   7  12   649.09   656.42    16.97 o
   4   7  12    48.99    53.22    10.80 o
   5   7  12   661.39   596.23    17.74 o
   6   7  12     1.65     6.94    10.80 <
   7   7  12   789.80   825.31    27.77 o
   0   8  12    81.35   101.03    10.80 o
   1   8  12    25.38    37.02     7.71 o
   2   8  12  1336.00  1298.42    20.83 o
   3   8  12   413.17   385.65    15.43 o
   4   8  12   600.97   610.12    16.97 o
   5   8  12   974.56   915.61    23.91 o
   6   8  12   458.13   538.36    19.28 o
   7   8  12    90.69    59.39    16.20 o
   1   9  12  4621.11  4473.93    47.87 o
   2   9  12    51.40    44.73     9.25 o
   3   9  12  1859.12  1927.33    27.78 o
   4   9  12    17.65     7.71    10.80 <
   5   9  12  1682.25  1674.07    26.23 o
   6   9  12   254.61   303.88    19.28 o
   7   9  12    64.64    30.08    14.65 <
   0  10  12  3061.87  3050.28    43.99 o
   1  10  12   296.96   289.23    13.11 o
   2  10  12  6966.14  6925.32    71.07 o
   3  10  12    31.43    33.16    10.80 o
   4  10  12  2852.14  2812.67    33.18 o
   5  10  12   375.51   370.99    18.51 o
   6  10  12  2662.63  2749.04    44.75 o
   7  10  12   514.05   428.84    25.45 o
   1  11  12    44.04    47.82     9.25 o
   2  11  12   101.47   100.26    11.57 o
   3  11  12  2321.15  2331.76    32.41 o
   4  11  12     2.83    11.57    11.57 <
   5  11  12     2.76    -3.08    12.34 <
   6  11  12   402.12   408.78    22.37 o
   7  11  12    65.58    43.19    21.59 <
   0  12  12   293.24   317.00    18.51 o
   1  12  12   563.24   532.99    16.97 o
   2  12  12   285.42   313.91    15.43 o
   3  12  12     7.77    -4.63    10.03 <
   4  12  12     0.38    24.68    13.11 <
   5  12  12    57.65    70.18    16.20 o
   6  12  12   123.52   172.76    17.74 o
   1  13  12  2202.79  2147.34    31.64 o
   2  13  12   187.04   172.76    13.88 o
   3  13  12   899.09   880.12    23.14 o
   4  13  12    17.83    28.54    13.88 <
   5  13  12   945.67   913.28    30.08 o
   6  13  12    39.58    52.44    18.51 <
   0  14  12  8228.70  8156.40   107.38 o
   1  14  12   469.45   427.30    16.20 o
   2  14  12  1823.06  1872.44    32.40 o
   3  14  12   203.75   199.76    13.88 o
   4  14  12  4313.40  4447.06    56.34 o
   5  14  12     3.58    -9.25    17.74 <
   6  14  12  1278.12  1295.91    46.28 o
   1  15  12   263.84   254.52    15.43 o
   2  15  12    32.43    41.65    11.57 o
   3  15  12  1454.79  1441.80    32.40 o
   4  15  12   349.27   375.61    21.60 o
   5  15  12   170.69   144.99    23.14 o
   6  15  12   542.08   480.51    38.56 o
   0  16  12  2596.09  2709.87    44.75 o
   1  16  12    52.22    63.24    12.34 o
   2  16  12  1679.48  1685.64    30.09 o
   3  16  12     4.17    26.99    15.42 <
   4  16  12  1402.37  1359.21    33.17 o
   5  16  12   111.23    80.98    17.74 o
   1  17  12   142.80   174.30    13.11 o
   2  17  12     0.16     2.31    13.88 <
   3  17  12   142.66   156.56    19.28 o
   4  17  12    26.76    31.62    17.74 <
   5  17  12    88.52    75.58    23.14 o
   0  18  12  2093.70  2044.49    50.15 o
   1  18  12    19.92     9.25    11.57 <
   2  18  12  1787.82  1687.17    34.72 o
   3  18  12   192.79   205.93    19.28 o
   4  18  12  1371.97  1349.16    38.57 o
   5  18  12    42.72    38.56    17.74 <
   1  19  12    24.56    19.28    13.88 <
   2  19  12   187.70   184.33    19.28 o
   3  19  12  1419.58  1407.80    34.71 o
   4  19  12   185.15   185.10    26.22 o
   0  20  12   548.39   536.05    36.25 o
   1  20  12     1.18     6.17    13.88 <
   2  20  12  2830.26  2783.81    47.07 o
   3  20  12   110.58   115.69    20.82 o
   4  20  12  1299.05  1231.11    39.34 o
   1  21  12   285.19   289.99    20.82 o
   2  21  12    17.49    16.97    16.97 <
   3  21  12  1121.87  1103.04    43.97 o
   0  22  12   194.13   220.58    28.54 o
   1  22  12    90.83    94.09    22.37 o
   2  22  12   642.74   569.22    32.39 o
   1  23  12   351.15   366.35    23.91 o
   1   1  13   160.73   188.19     6.94 o
   2   1  13    40.70    48.59     6.17 o
   3   1  13  4487.38  4489.90    42.47 o
   4   1  13    71.72    87.15     8.48 o
   5   1  13   302.09   330.88    13.88 o
   6   1  13     4.82    20.05    12.34 <
   7   1  13     6.01    13.88    14.65 <
   0   2  13    99.50    95.64    11.57 o
   1   2  13    16.60    29.31     5.40 o
   2   2  13  3249.54  3195.93    30.11 o
   3   2  13   267.22   273.03    10.03 o
   4   2  13  1639.73  1718.15    22.37 o
   5   2  13   344.09   325.48    13.88 o
   6   2  13   855.16   906.33    25.45 o
   7   2  13     0.76     1.54    16.20 <
   1   3  13  4668.94  4550.02    40.16 o
   2   3  13   195.32   207.47     8.48 o
   3   3  13   781.48   728.18    14.66 o
   4   3  13   281.36   303.88    12.34 o
   5   3  13   547.06   536.83    16.97 o
   6   3  13   208.67   265.31    16.20 o
   7   3  13   884.51   834.58    26.23 o
   0   4  13  2986.82  2786.78    46.32 o
   1   4  13    51.36    65.56     6.17 o
   2   4  13  4415.08  4199.92    40.93 o
   3   4  13   219.53   226.75    10.03 o
   4   4  13  1534.80  1546.06    20.06 o
   5   4  13     1.16    -4.63    10.03 <
   6   4  13   720.65   768.24    23.14 o
   7   4  13   323.67   334.73    20.82 o
   1   5  13   776.59   738.24    13.89 o
   2   5  13   502.34   489.80    13.11 o
   3   5  13     7.22    13.88     7.71 <
   4   5  13    25.16    22.37     8.48 <
   5   5  13   185.36   201.30    11.57 o
   6   5  13     0.39    19.28    15.42 <
   7   5  13    62.38    30.85    15.42 <
   0   6  13  1819.03  1731.57    28.55 o
   1   6  13     2.52    -0.77     6.17 <
   2   6  13   150.82   161.19     9.26 o
   3   6  13   140.50   138.83    10.03 o
   4   6  13  1378.14  1390.93    23.14 o
   5   6  13     0.66    -3.08    10.03 <
   6   6  13   175.89   187.41    16.97 o
   7   6  13    86.68   151.16    16.20 o
   1   7  13    80.17    94.86     7.71 o
   2   7  13     1.39     5.40     8.48 <
   3   7  13  1084.28  1102.36    19.29 o
   4   7  13   469.18   457.38    16.20 o
   5   7  13    16.28     4.63    10.80 <
   6   7  13   525.74   536.05    17.74 o
   7   7  13   426.17   532.95    23.91 o
   0   8  13  6340.53  6517.18    95.02 o
   1   8  13   348.82   327.03    13.11 o
   2   8  13  3363.49  3339.85    39.37 o
   3   8  13   422.64   433.47    16.97 o
   4   8  13  4440.79  4341.97    46.31 o
   5   8  13    37.91    47.05    13.88 o
   6   8  13  1204.21  1209.52    26.23 o
   7   8  13   135.67   127.25    23.14 o
   1   9  13    30.29    43.19     9.25 o
   2   9  13    87.02    60.16    10.03 o
   3   9  13  1150.72  1155.59    22.37 o
   4   9  13    82.69    97.18    13.11 o
   5   9  13   473.63   499.80    23.14 o
   6   9  13     9.37    39.33    16.20 <
   7   9  13   104.96    93.32    23.91 o
   0  10  13   672.89   650.25    22.37 o
   1  10  13    72.53    79.44    10.03 o
   2  10  13  1681.95  1681.14    25.46 o
   3  10  13    49.15    55.53    11.57 o
   4  10  13   447.41   439.64    18.51 o
   5  10  13    55.43    61.70    16.20 o
   6  10  13   130.65   185.10    17.74 o
   7  10  13    93.23    87.92    18.51 o
   1  11  13    35.37    31.62    10.03 o
   2  11  13   638.12   631.72    20.05 o
   3  11  13   116.01   137.28    13.11 o
   4  11  13   736.94   722.74    23.14 o
   5  11  13   107.79    92.55    16.97 o
   6  11  13  1289.12  1278.95    31.63 o
   0  12  13 12554.90 12334.30   150.80 o
   1  12  13    81.68    91.78    10.80 o
   2  12  13 16026.50 15873.10   147.79 o
   3  12  13   191.89   200.53    15.43 o
   4  12  13  5650.98  5584.62    65.62 o
   5  12  13    50.64    40.10    16.20 <
   6  12  13  5224.94  5135.01    70.24 o
   1  13  13   737.53   714.27    20.06 o
   2  13  13    92.23   118.77    13.88 o
   3  13  13  3483.14  3379.38    39.36 o
   4  13  13   343.94   357.87    20.05 o
   5  13  13   858.04   850.01    30.08 o
   6  13  13  1189.25  1110.77    47.05 o
   0  14  13  1077.98  1081.50    30.08 o
   1  14  13     0.73     7.71    10.80 <
   2  14  13  1123.42  1152.46    23.91 o
   3  14  13   267.83   264.54    20.82 o
   4  14  13   167.62   219.04    18.51 o
   5  14  13     6.01    18.51    19.28 <
   6  14  13  1074.92  1081.43    48.60 o
   1  15  13  1059.53   970.40    21.60 o
   2  15  13     0.03     1.54    11.57 <
   3  15  13   918.84   934.88    28.54 o
   4  15  13   192.60   217.49    18.51 o
   5  15  13   546.06   517.54    30.08 o
   0  16  13  5159.03  4982.95    74.11 o
   1  16  13    15.55     1.54    11.57 <
   2  16  13  2898.53  2834.15    43.98 o
   3  16  13   155.65   180.47    18.51 o
   4  16  13  2992.45  3014.61    49.38 o
   5  16  13   368.33   340.90    29.31 o
   1  17  13    55.35    37.79    12.34 o
   2  17  13   125.37   141.14    18.51 o
   3  17  13   691.67   625.54    27.00 o
   4  17  13   115.56   121.86    18.51 o
   5  17  13     1.45    30.08    17.74 <
   0  18  13  4772.15  4697.45    74.10 o
   1  18  13    41.25    37.02    14.65 <
   2  18  13   616.25   617.82    25.45 o
   3  18  13   181.62   192.04    20.05 o
   4  18  13  2243.30  2201.05    43.20 o
   1  19  13    48.59    47.82    16.97 <
   2  19  13   124.13   126.48    17.74 o
   3  19  13  1336.36  1347.61    34.71 o
   4  19  13     1.38   -10.80    18.51 <
   0  20  13     4.36    48.59    22.37 <
   1  20  13    62.11    63.24    16.97 o
   2  20  13  1137.19  1106.91    32.40 o
   3  20  13     2.50   -10.03    20.82 <
   1  21  13    11.19     0.77    16.97 <
   2  21  13    35.32    50.13    17.74 <
   3  21  13   874.17   891.65    35.48 o
   0  22  13  1239.84  1281.25    53.22 o
   1  22  13    64.91    78.67    18.51 o
   2  22  13  2036.63  2006.56    45.52 o
   0   0  14  9452.25  8581.42   145.42 o
   1   0  14    70.19    65.56     7.71 o
   2   0  14 13737.10 13280.20   161.03 o
   3   0  14  1040.11  1001.31    24.69 o
   4   0  14  3990.73  3821.63    49.40 o
   5   0  14   104.79   112.60    14.65 o
   6   0  14  3018.64  3089.56    56.33 o
   7   0  14   188.83   259.91    26.22 o
   1   1  14   441.23   408.81     9.26 o
   2   1  14   299.83   285.38     9.26 o
   3   1  14   133.05   121.86     9.26 o
   4   1  14    94.74   101.80     9.25 o
   5   1  14    54.17    67.87    10.80 o
   6   1  14  2687.61  2745.26    37.81 o
   7   1  14     0.03     6.94    15.42 <
   0   2  14  4045.62  3838.58    59.46 o
   1   2  14   308.24   306.21     9.26 o
   2   2  14  4032.43  4003.25    37.06 o
   3   2  14    26.15    20.82     6.94 o
   4   2  14   291.23   298.48    12.34 o
   5   2  14    91.43    88.69    10.80 o
   6   2  14  1780.26  1792.87    32.40 o
   7   2  14   144.65   161.96    16.97 o
   1   3  14     0.54     3.86     5.40 <
   2   3  14   167.04   176.62     8.48 o
   3   3  14   607.44   590.08    13.88 o
   4   3  14     8.99    11.57     8.48 <
   5   3  14   414.40   425.75    18.51 o
   6   3  14     1.54    23.14    13.88 <
   7   3  14    11.82     7.71    15.42 <
   0   4  14  4738.08  4968.27    64.87 o
   1   4  14     1.40     3.08     6.17 <
   2   4  14  3317.08  3131.63    33.96 o
   3   4  14     8.84     3.86     6.94 <
   4   4  14  7382.07  7383.51    61.79 o
   5   4  14   120.16   118.77    11.57 o
   6   4  14   420.07   429.61    19.28 o
   7   4  14   214.88   245.26    19.28 o
   1   5  14  4179.51  4151.73    40.15 o
   2   5  14    76.60    65.56     8.48 o
   3   5  14   412.68   397.99    13.88 o
   4   5  14   779.31   787.55    16.20 o
   5   5  14   906.59   884.75    20.06 o
   6   5  14   119.13   138.05    16.20 o
   7   5  14   190.59   215.95    18.51 o
   0   6  14 10227.70 10228.30   122.97 o
   1   6  14   112.13   119.54     8.48 o
   2   6  14  1516.20  1462.81    21.60 o
   3   6  14     8.60     5.40     8.48 <
   4   6  14  3651.10  3627.44    37.82 o
   5   6  14   385.01   402.61    16.20 o
   6   6  14  1813.55  1778.20    33.94 o
   7   6  14    14.91    38.56    20.82 <
   1   7  14     0.32     2.31     6.94 <
   2   7  14   185.73   185.10    10.80 o
   3   7  14  4419.17  4174.08    44.00 o
   4   7  14    29.19    15.42    10.80 <
   5   7  14   136.73   138.82    13.88 o
   6   7  14    83.59    87.92    12.34 o
   7   7  14     0.00   -19.28    20.82 <
   0   8  14  1802.41  1718.32    30.09 o
   1   8  14    53.08    60.93     7.71 o
   2   8  14  3621.53  3524.41    42.45 o
   3   8  14   844.33   820.74    17.74 o
   4   8  14   847.92   899.40    23.14 o
   5   8  14    49.25    48.59    13.11 o
   6   8  14    51.09    73.27    16.20 o
   7   8  14   104.51   112.60    23.14 o
   1   9  14   188.57   206.70    11.57 o
   2   9  14    46.32    64.78    10.03 o
   3   9  14  5406.38  5161.41    54.82 o
   4   9  14   845.64   851.57    23.14 o
   5   9  14     8.49    13.88    13.88 <
   6   9  14    20.49    43.96    15.42 <
   7   9  14    81.61    26.22    15.42 <
   0  10  14  2198.30  2125.82    40.90 o
   1  10  14   181.45   183.56    11.57 o
   2  10  14 12731.00 12436.20   109.82 o
   3  10  14    59.87    72.50    12.34 o
   4  10  14  3238.18  3172.39    47.07 o
   5  10  14   174.64   162.73    18.51 o
   6  10  14  2801.88  2774.53    43.21 o
   1  11  14   536.04   480.53    16.97 o
   2  11  14   263.48   270.72    13.88 o
   3  11  14  2722.84  2724.64    40.12 o
   4  11  14    92.37   106.43    16.97 o
   5  11  14    60.82    60.16    16.97 o
   6  11  14   130.57   151.16    20.05 o
   0  12  14   245.63   250.66    22.37 o
   1  12  14    28.42    26.99    10.80 <
   2  12  14   541.87   565.37    19.28 o
   3  12  14   222.65   246.80    16.20 o
   4  12  14   127.82   136.51    16.20 o
   5  12  14     6.11     7.71    16.20 <
   6  12  14   466.93   515.99    27.77 o
   1  13  14   426.64   414.96    16.97 o
   2  13  14   134.71   146.54    13.88 o
   3  13  14     3.99     3.08    13.11 <
   4  13  14   428.75   432.69    22.37 o
   5  13  14    41.06    67.87    17.74 o
   6  13  14    51.47    79.44    23.91 o
   0  14  14  6286.82  5968.83    90.34 o
   1  14  14    37.04    26.99    12.34 <
   2  14  14  5518.20  5370.87    60.99 o
   3  14  14     0.02     6.94    13.88 <
   4  14  14  4445.49  4399.19    64.83 o
   5  14  14   220.44   188.19    23.91 o
   6  14  14  1726.81  1651.61    54.77 o
   1  15  14    40.23    48.59    17.74 <
   2  15  14   144.14   145.77    16.97 o
   3  15  14   363.62   358.64    20.05 o
   4  15  14   555.11   600.84    27.77 o
   5  15  14    60.37    70.18    21.59 o
   0  16  14  4101.01  3850.46    61.74 o
   1  16  14    34.17    33.16    13.88 <
   2  16  14   957.16  1025.13    28.54 o
   3  16  14     3.58    -4.63    18.51 <
   4  16  14  1645.71  1662.42    37.03 o
   5  16  14    21.17    47.05    20.82 <
   1  17  14    80.74    55.53    13.11 o
   2  17  14     2.88    -3.08    13.88 <
   3  17  14   547.36   549.93    25.45 o
   4  17  14    48.94    34.71    17.74 <
   5  17  14     3.20    20.05    16.97 <
   0  18  14  1647.54  1568.33    39.34 o
   1  18  14    36.94    38.56    15.42 <
   2  18  14   418.11   419.58    22.37 o
   3  18  14   356.47   404.15    23.14 o
   4  18  14   237.86   207.47    29.31 o
   1  19  14   116.18   101.80    16.97 o
   2  19  14     4.43    -6.94    16.20 <
   3  19  14  1028.87   939.50    31.63 o
   4  19  14    15.88    24.68    17.74 <
   0  20  14  4956.72  4474.22   111.14 o
   1  20  14    37.87    60.16    16.97 o
   2  20  14   852.40   754.36    30.08 o
   3  20  14    39.75    48.59    20.05 <
   1  21  14    55.37    55.53    21.59 <
   2  21  14     0.17    -9.25    20.82 <
   0  22  14   503.36   553.78    38.56 o
   1  22  14    14.84    13.88    20.82 <
   1   1  15  2226.41  2308.20    23.92 o
   2   1  15    28.32    26.22     6.17 o
   3   1  15  8110.71  7811.10    64.91 o
   4   1  15  1493.83  1395.58    22.37 o
   5   1  15   220.48   240.63    14.65 o
   6   1  15   322.68   353.24    17.74 o
   7   1  15   720.60   755.11    29.31 o
   0   2  15  5988.08  6139.50    88.84 o
   1   2  15    97.07   116.46     6.94 o
   2   2  15 15506.50 14927.30   111.50 o
   3   2  15  1307.99  1257.49    19.29 o
   4   2  15 11200.70 10812.70   105.13 o
   5   2  15    30.02    30.85    10.80 <
   6   2  15  1438.86  1447.94    29.31 o
   7   2  15   338.08   343.21    20.05 o
   1   3  15  1890.77  1909.79    21.61 o
   2   3  15   654.52   647.94    13.88 o
   3   3  15  3010.73  2885.62    30.10 o
   4   3  15  1455.71  1448.03    24.69 o
   5   3  15   903.21   896.32    21.60 o
   6   3  15   110.82   126.48    13.88 o
   7   3  15   195.08   246.03    19.28 o
   0   4  15   899.87   823.88    20.06 o
   1   4  15   241.72   210.56     9.26 o
   2   4  15 12968.00 12783.50   109.10 o
   3   4  15    59.87    64.78     8.48 o
   4   4  15  4316.79  4189.09    40.91 o
   5   4  15   769.11   730.46    20.83 o
   6   4  15   380.98   373.30    18.51 o
   7   4  15    17.16    16.97    17.74 <
   1   5  15   435.24   410.34    13.88 o
   2   5  15     0.43     5.40     7.71 <
   3   5  15   805.96   810.71    17.74 o
   4   5  15    21.54    22.37    10.03 <
   5   5  15   374.66   406.46    19.28 o
   6   5  15   152.53   168.90    16.20 o
   7   5  15    59.64   128.80    18.51 o
   0   6  15  5629.98  5669.11    73.37 o
   1   6  15    25.42     8.48     7.71 <
   2   6  15  3869.36  3872.04    40.14 o
   3   6  15     0.10    -6.17     8.48 <
   4   6  15  4500.49  4401.39    49.40 o
   5   6  15    40.87    40.10    13.11 o
   6   6  15   774.41   798.32    26.23 o
   7   6  15    64.78   124.94    16.97 o
   1   7  15    90.73   104.89     8.48 o
   2   7  15   334.31   319.31    12.34 o
   3   7  15    71.01    69.41    10.80 o
   4   7  15    13.09    24.68    10.80 <
   5   7  15   422.51   424.21    17.74 o
   6   7  15   467.96   482.05    23.14 o
   7   7  15     1.18    13.11    17.74 <
   0   8  15  8632.00  8310.29   102.79 o
   1   8  15   174.89   168.13    10.03 o
   2   8  15  1638.13  1617.09    23.92 o
   3   8  15   381.18   385.64    14.65 o
   4   8  15  1197.39  1167.13    26.23 o
   5   8  15     9.19   -20.05    15.42 <
   6   8  15  1898.71  1944.84    33.94 o
   7   8  15    23.00    15.42    23.14 <
   1   9  15   285.76   299.26    12.34 o
   2   9  15   208.40   196.67    11.57 o
   3   9  15   838.35   835.38    20.06 o
   4   9  15   289.32   297.71    20.82 o
   5   9  15    38.63    26.99    15.42 <
   6   9  15   251.58   230.61    20.05 o
   0  10  15  3961.52  3994.62    66.38 o
   1  10  15    38.57    39.33    10.03 o
   2  10  15   730.03   756.69    20.83 o
   3  10  15    35.90    26.99    13.11 <
   4  10  15     1.55    26.22    15.42 <
   5  10  15   161.61   158.11    17.74 o
   6  10  15   170.43   195.13    22.37 o
   1  11  15    42.45    50.90    11.57 o
   2  11  15    88.72    92.55    12.34 o
   3  11  15    84.48   111.83    14.65 o
   4  11  15    14.12    18.51    14.65 <
   5  11  15   143.31   137.28    18.51 o
   6  11  15   262.36   266.08    23.14 o
   0  12  15  8685.76  8355.59   127.48 o
   1  12  15    56.43    53.22    11.57 o
   2  12  15  2001.59  2004.43    30.86 o
   3  12  15     0.41    -2.31    13.11 <
   4  12  15   761.05   775.18    27.00 o
   5  12  15     1.23     1.54    16.20 <
   6  12  15  3949.47  3878.45    64.82 o
   1  13  15     0.77    16.20    10.80 <
   2  13  15    53.67    56.30    12.34 o
   3  13  15    42.96    43.19    14.65 <
   4  13  15     3.48    14.65    15.42 <
   5  13  15   176.55   156.56    23.14 o
   6  13  15   954.51   895.52    40.88 o
   0  14  15  2662.67  2671.33    57.87 o
   1  14  15    55.86    70.95    15.42 o
   2  14  15    64.33    89.46    17.74 o
   3  14  15    72.34    79.44    20.05 o
   4  14  15    37.40    79.44    21.59 o
   5  14  15    31.34    45.50    23.14 <
   1  15  15   722.61   705.77    27.00 o
   2  15  15    85.35    70.95    17.74 o
   3  15  15   105.75   105.66    18.51 o
   4  15  15   582.59   551.48    25.45 o
   5  15  15   219.05   222.89    34.71 o
   0  16  15  1292.87  1318.33    42.43 o
   1  16  15    68.51    57.84    14.65 o
   2  16  15   824.19   839.98    27.00 o
   3  16  15     8.12    16.97    14.65 <
   4  16  15  2508.03  2421.04    44.75 o
   5  16  15    17.91    13.88    24.68 <
   1  17  15    22.97    47.82    13.88 o
   2  17  15   190.63   185.87    18.51 o
   3  17  15    84.91    78.67    16.20 o
   4  17  15   182.53   195.90    20.82 o
   0  18  15  3062.98  3005.42    54.78 o
   1  18  15    76.59    72.50    16.20 o
   2  18  15   869.71   819.16    27.77 o
   3  18  15     0.08     2.31    16.97 <
   4  18  15  1340.47  1306.72    35.48 o
   1  19  15     6.97     9.25    15.42 <
   2  19  15    10.38    -3.08    15.42 <
   3  19  15     9.63    40.10    19.28 <
   0  20  15    19.82    64.01    23.14 <
   1  20  15     0.31   -11.57    16.20 <
   2  20  15   805.36   856.17    40.11 o
   3  20  15     4.88   -11.57    18.51 <
   1  21  15     5.21    20.05    20.05 <
   2  21  15   116.03   114.92    19.28 o
   0  22  15  1837.64  1799.76    60.17 o
   0   0  16   746.28   671.88    30.08 o
   1   0  16    64.00    66.33     8.48 o
   2   0  16  7296.05  7069.42    82.67 o
   3   0  16   977.11   953.45    27.77 o
   4   0  16   485.65   482.07    23.91 o
   5   0  16   379.22   394.90    23.14 o
   6   0  16  1040.78  1019.74    35.48 o
   7   0  16    33.00    26.22    20.05 <
   1   1  16  1536.04  1486.76    18.52 o
   2   1  16     1.81     6.94     6.94 <
   3   1  16  6620.95  6392.85    55.61 o
   4   1  16   176.90   157.34    13.11 o
   5   1  16   619.50   640.96    20.05 o
   6   1  16   146.61   153.48    15.43 o
   7   1  16   293.32   310.82    21.60 o
   0   2  16  1919.33  1710.70    33.95 o
   1   2  16   235.53   198.99     8.48 o
   2   2  16    15.21    20.05     6.94 <
   3   2  16   125.54   126.49    10.03 o
   4   2  16   191.18   192.82    13.11 o
   5   2  16   125.10   144.22    13.11 o
   6   2  16   814.73   806.81    24.68 o
   7   2  16    27.19    30.85    16.97 <
   1   3  16   338.95   358.65    11.57 o
   2   3  16    13.56     9.25     7.71 <
   3   3  16    62.04    58.61     8.48 o
   4   3  16   608.59   653.31    20.83 o
   5   3  16   497.20   482.06    18.51 o
   6   3  16    81.03    97.18    13.88 o
   7   3  16    13.34    23.14    14.65 <
   0   4  16  2774.32  2730.57    41.68 o
   1   4  16     0.03    -7.71     6.17 <
   2   4  16 12580.80 12322.20   106.75 o
   3   4  16    33.32    33.16     8.48 o
   4   4  16 11255.90 11002.30    94.29 o
   5   4  16    34.28    21.59    13.88 <
   6   4  16   629.19   612.42    22.37 o
   7   4  16    71.23    85.61    17.74 o
   1   5  16   875.93   904.85    16.97 o
   2   5  16    17.12    22.37     8.48 <
   3   5  16   645.36   691.12    18.51 o
   4   5  16  1120.47  1100.01    22.37 o
   5   5  16   190.29   169.68    16.97 o
   6   5  16   184.94   186.64    16.97 o
   7   5  16   557.79   580.01    25.45 o
   0   6  16 12114.70 11588.80   139.23 o
   1   6  16   161.17   165.82    10.03 o
   2   6  16   157.62   175.85    10.80 o
   3   6  16    80.67    91.01    10.80 o
   4   6  16  1291.45  1265.12    24.69 o
   5   6  16     7.15     7.71    12.34 <
   6   6  16   447.20   409.55    22.37 o
   7   6  16    36.72    21.59    16.97 <
   1   7  16   299.53   297.71    11.57 o
   2   7  16    12.39    11.57     9.25 <
   3   7  16    60.49    66.33    10.80 o
   4   7  16   114.21    97.18    16.20 o
   5   7  16     2.86    -0.77    13.11 <
   6   7  16   256.99   236.01    17.74 o
   7   7  16    15.39    40.88    16.97 <
   0   8  16     5.86     6.94    10.03 <
   1   8  16     4.94    -2.31     8.48 <
   2   8  16  8184.06  7976.82    74.17 o
   3   8  16     6.18    10.03    10.03 <
   4   8  16  4288.46  4243.50    54.03 o
   5   8  16    18.30    32.39    15.42 <
   6   8  16   372.36   394.89    20.05 o
   1   9  16  1438.65  1465.02    22.37 o
   2   9  16   255.29   250.66    13.11 o
   3   9  16    75.31    89.46    12.34 o
   4   9  16  1186.87  1118.52    27.00 o
   5   9  16   815.01   760.53    29.31 o
   6   9  16   499.05   482.05    25.45 o
   0  10  16  1246.35  1289.84    33.17 o
   1  10  16   473.42   438.87    16.20 o
   2  10  16  5870.41  5717.64    61.77 o
   3  10  16    40.64    40.88    11.57 o
   4  10  16  2175.90  2154.08    40.12 o
   5  10  16     2.64     3.08    16.20 <
   6  10  16  1128.85  1099.19    35.48 o
   1  11  16   277.49   292.31    16.20 o
   2  11  16   234.82   235.24    16.20 o
   3  11  16   637.16   654.08    26.22 o
   4  11  16    19.30    -1.54    15.42 <
   5  11  16   240.77   259.14    25.45 o
   6  11  16   197.70   219.04    23.91 o
   0  12  16   829.70   826.12    33.94 o
   1  12  16    17.87    24.68    12.34 <
   2  12  16    56.54    60.16    13.11 o
   3  12  16   154.18   176.62    18.51 o
   4  12  16   270.79   339.36    21.60 o
   5  12  16    91.12    46.27    16.97 <
   6  12  16    92.12    98.72    24.68 o
   1  13  16     3.48    -1.54    12.34 <
   2  13  16   137.13   134.20    14.65 o
   3  13  16   269.79   311.59    19.28 o
   4  13  16    46.08    70.18    17.74 o
   5  13  16   193.32   140.37    23.14 o
   0  14  16  3818.56  3788.59    91.84 o
   1  14  16    46.64    41.65    17.74 <
   2  14  16  2477.73  2519.15    42.44 o
   3  14  16    11.10    19.28    16.20 <
   4  14  16  2015.44  1944.11    42.43 o
   5  14  16   195.73   200.53    28.54 o
   1  15  16   816.27   837.67    31.62 o
   2  15  16    36.74    31.62    15.42 <
   3  15  16    33.45    44.73    17.74 <
   4  15  16   126.22   125.71    21.59 o
   5  15  16   352.32   338.59    27.77 o
   0  16  16  1474.94  1413.24    58.63 o
   1  16  16     6.60     5.40    14.65 <
   2  16  16    14.38    26.99    17.74 <
   3  16  16    34.40    23.91    16.20 <
   4  16  16   138.61   102.58    18.51 o
   5  16  16   114.21   102.57    40.88 <
   1  17  16   105.25   106.43    16.20 o
   2  17  16    22.46    16.97    15.42 <
   3  17  16   112.53   136.51    16.97 o
   4  17  16    64.03    48.59    17.74 <
   0  18  16   730.25   706.53    37.79 o
   1  18  16    16.37    24.68    18.51 <
   2  18  16    37.73    50.90    16.20 o
   3  18  16     0.13   -17.74    18.51 <
   4  18  16    17.46   124.94    22.37 o
   1  19  16    16.06    23.14    15.42 <
   2  19  16    19.19     3.86    16.20 <
   3  19  16   517.10   502.88    27.00 o
   0  20  16  6863.27  6734.32   150.54 o
   1  20  16    52.08    67.10    20.82 o
   2  20  16  1229.24  1195.62    34.71 o
   1  21  16     1.29    -2.31    22.37 <
   1   1  17    97.94   103.35     7.71 o
   2   1  17    72.46    60.16     7.71 o
   3   1  17    30.66    30.85     9.25 o
   4   1  17   441.90   435.01    17.74 o
   5   1  17   311.56   313.14    17.74 o
   6   1  17     2.18    -4.63    13.88 <
   7   1  17   110.89   118.00    18.51 o
   0   2  17  2572.35  2566.76    45.53 o
   1   2  17   120.41   116.46     9.26 o
   2   2  17  8530.20  8253.68    69.55 o
   3   2  17    51.26    37.02     9.25 o
   4   2  17  7731.91  7481.10    70.28 o
   5   2  17    18.57    16.97    13.88 <
   6   2  17  1172.09  1180.97    27.00 o
   7   2  17   246.80   218.27    18.51 o
   1   3  17  2325.43  2238.60    24.69 o
   2   3  17   354.17   368.68    13.11 o
   3   3  17   513.31   477.44    16.20 o
   4   3  17   221.00   200.53    13.88 o
   5   3  17   849.90   855.42    26.23 o
   6   3  17   159.58   124.94    16.97 o
   7   3  17   394.11   323.93    20.05 o
   0   4  17   153.15   131.88    12.34 o
   1   4  17   345.54   352.48    11.57 o
   2   4  17  2785.05  2821.38    32.41 o
   3   4  17   428.06   416.50    15.43 o
   4   4  17   407.51   440.41    20.82 o
   5   4  17   236.62   203.61    18.51 o
   6   4  17   749.26   694.96    23.14 o
   7   4  17   131.30   104.12    17.74 o
   1   5  17   201.81   219.81    10.80 o
   2   5  17   205.57   200.53    11.57 o
   3   5  17  1047.76  1071.47    23.14 o
   4   5  17   442.80   450.43    21.60 o
   5   5  17     5.31     7.71    14.65 <
   6   5  17     8.11    -9.25    16.20 <
   7   5  17     8.60    10.03    16.97 <
   0   6  17  1928.67  1899.61    33.95 o
   1   6  17    62.23    90.24     9.25 o
   2   6  17  9971.57  9773.87    87.34 o
   3   6  17   202.28   212.87    12.34 o
   4   6  17  5285.22  5339.71    67.93 o
   5   6  17   118.25   108.75    19.28 o
   6   6  17   525.03   515.99    25.45 o
   1   7  17  1413.72  1405.62    22.37 o
   2   7  17    45.97    45.50    10.80 o
   3   7  17  3033.60  2921.60    37.04 o
   4   7  17   582.14   589.28    23.14 o
   5   7  17   869.87   871.61    25.45 o
   6   7  17   549.47   547.62    27.00 o
   0   8  17  3381.06  3280.14    49.40 o
   1   8  17    16.28     9.25     8.48 <
   2   8  17  1327.54  1268.24    22.37 o
   3   8  17   373.06   370.22    15.43 o
   4   8  17  1701.16  1694.12    30.86 o
   5   8  17   159.32   153.48    15.43 o
   6   8  17   634.50   554.57    27.77 o
   1   9  17    10.60    19.28    10.03 <
   2   9  17    31.33    43.19    10.80 o
   3   9  17   898.33   929.49    25.45 o
   4   9  17   214.14   252.20    16.97 o
   5   9  17    27.17    33.93    16.20 <
   6   9  17   383.96   360.96    29.31 o
   0  10  17  4599.50  4610.86    92.63 o
   1  10  17   239.88   236.78    12.34 o
   2  10  17   960.54   958.82    23.14 o
   3  10  17    29.61    29.31    12.34 <
   4  10  17     9.40    40.10    13.11 o
   5  10  17   131.75   107.20    18.51 o
   6  10  17    99.86    87.15    20.82 o
   1  11  17  2180.04  2233.65    32.41 o
   2  11  17    55.22    57.07    13.11 o
   3  11  17  3289.90  3250.29    43.21 o
   4  11  17     3.55    29.31    14.65 <
   5  11  17   994.22   931.79    33.94 o
   6  11  17    29.19    33.16    19.28 <
   0  12  17  2835.81  2716.95    52.47 o
   1  12  17    14.27     2.31    11.57 <
   2  12  17   478.74   478.20    22.37 o
   3  12  17   686.30   701.90    24.68 o
   4  12  17   410.35   441.94    21.60 o
   5  12  17   179.42   171.99    20.82 o
   1  13  17   532.22   537.60    22.37 o
   2  13  17    69.90    76.35    15.42 o
   3  13  17  3560.52  3545.12    58.65 o
   4  13  17     1.07     2.31    15.42 <
   5  13  17   169.56   182.01    27.76 o
   0  14  17    29.07    60.16    26.99 <
   1  14  17   169.11   198.21    19.28 o
   2  14  17     3.32    18.51    16.20 <
   3  14  17    83.54   137.28    19.28 o
   4  14  17   584.63   545.31    30.08 o
   5  14  17     0.99   -13.11    23.14 <
   1  15  17  1273.91  1206.46    36.26 o
   2  15  17    47.75    64.01    16.97 o
   3  15  17    12.02    37.79    17.74 <
   4  15  17    75.59    49.36    20.82 <
   5  15  17   320.09   263.00    26.99 o
   0  16  17  4245.73  4247.04   104.19 o
   1  16  17    23.46     7.71    21.59 <
   2  16  17    13.28    37.02    16.20 <
   3  16  17     5.05    40.10    20.05 <
   4  16  17   652.64   614.73    37.02 o
   1  17  17  1540.15  1422.49    37.03 o
   2  17  17    41.03    52.44    14.65 o
   3  17  17   501.60   491.31    22.37 o
   4  17  17    82.55    86.38    22.37 o
   0  18  17  1096.78  1036.71    57.08 o
   1  18  17    38.30    44.73    17.74 <
   2  18  17   444.58   397.21    22.37 o
   3  18  17    11.83    28.54    23.14 <
   1  19  17    89.13    91.01    20.05 o
   2  19  17     6.40     0.00    20.82 <
   3  19  17    76.99   144.22    20.05 o
   0  20  17    63.34    87.92    37.02 <
   1  20  17     0.01    -9.25    20.05 <
   2  20  17   122.77   129.57    19.28 o
   0   0  18  5429.04  5555.39   101.93 o
   1   0  18  1451.27  1421.86    29.32 o
   2   0  18 17009.10 16253.30   175.72 o
   3   0  18   157.84   168.90    16.20 o
   4   0  18  2996.40  2847.41    55.56 o
   5   0  18   125.26   132.65    21.59 o
   6   0  18   207.00   196.67    26.99 o
   7   0  18   462.75   435.77    29.31 o
   1   1  18  1428.93  1414.90    19.29 o
   2   1  18    54.36    48.59     7.71 o
   3   1  18  1896.10  1830.83    25.46 o
   4   1  18   389.18   381.79    16.97 o
   5   1  18  1233.88  1217.25    30.08 o
   6   1  18    26.91    18.51    16.97 <
   7   1  18   464.99   420.35    23.91 o
   0   2  18    28.81    43.19    11.57 o
   1   2  18    22.50    38.56     7.71 o
   2   2  18   672.83   709.64    16.20 o
   3   2  18   303.79   304.65    13.88 o
   4   2  18    18.06    27.76    13.11 <
   5   2  18     9.02    23.14    14.65 <
   6   2  18   290.28   291.54    20.05 o
   1   3  18   905.00   919.50    16.97 o
   2   3  18  1056.92  1005.91    17.74 o
   3   3  18   463.75   443.50    15.43 o
   4   3  18   102.90   118.77    13.88 o
   5   3  18   288.51   285.37    18.51 o
   6   3  18    14.34     6.17    20.05 <
   0   4  18  6550.80  6484.95    84.96 o
   1   4  18   234.34   237.55    10.03 o
   2   4  18  6385.63  6267.81    59.47 o
   3   4  18     4.39    -2.31     9.25 <
   4   4  18  5918.67  5843.66    64.08 o
   5   4  18   364.84   386.41    20.05 o
   6   4  18   692.69   658.70    28.54 o
   1   5  18  5982.93  5886.83    56.37 o
   2   5  18    17.81    25.45     9.25 <
   3   5  18  2517.20  2601.86    34.72 o
   4   5  18   888.63   877.03    23.91 o
   5   5  18  2799.54  2706.71    48.61 o
   6   5  18   344.70   327.79    23.14 o
   0   6  18  6808.99  7129.84    91.91 o
   1   6  18   207.85   196.67    10.80 o
   2   6  18    18.14    10.80     9.25 <
   3   6  18   950.76   919.47    21.60 o
   4   6  18  2002.26  1964.24    33.17 o
   5   6  18   161.59   173.53    20.05 o
   6   6  18   458.26   390.27    24.68 o
   1   7  18   420.95   374.08    14.65 o
   2   7  18     0.38    -0.77    10.03 <
   3   7  18  4773.38  4762.74    60.21 o
   4   7  18    48.85    68.64    13.88 o
   5   7  18   123.07   119.54    14.65 o
   6   7  18     6.50    -9.25    16.97 <
   0   8  18   930.03   990.45    25.46 o
   1   8  18     0.04    -3.08    10.03 <
   2   8  18   149.90   156.56    12.34 o
   3   8  18   218.65   247.57    17.74 o
   4   8  18   264.92   313.13    23.14 o
   5   8  18    27.30    31.62    14.65 <
   6   8  18   348.68   303.88    23.14 o
   1   9  18  1867.22  1854.72    27.00 o
   2   9  18   182.23   168.90    13.88 o
   3   9  18    24.35    70.95    13.11 o
   4   9  18    45.25    47.82    13.11 o
   5   9  18   714.94   722.72    25.45 o
   6   9  18   333.75   304.65    29.31 o
   0  10  18  1196.24  1232.71    40.88 o
   1  10  18    47.16    29.31    12.34 <
   2  10  18   964.33   894.79    26.23 o
   3  10  18     1.74    21.59    14.65 <
   4  10  18   447.54   475.11    20.82 o
   5  10  18   329.87   357.87    23.91 o
   6  10  18  1285.63  1190.23    45.51 o
   1  11  18  2706.99  2648.19    34.72 o
   2  11  18   297.42   275.34    16.20 o
   3  11  18  2757.29  2771.56    40.12 o
   4  11  18    66.30    82.52    15.42 o
   5  11  18   905.55   899.38    33.94 o
   0  12  18  1267.05  1241.97    34.71 o
   1  12  18    10.65    27.76    11.57 <
   2  12  18   488.92   542.99    21.60 o
   3  12  18    17.68    58.61    14.65 o
   4  12  18   232.89   299.25    20.82 o
   5  12  18   180.42   158.88    21.59 o
   1  13  18   355.43   394.89    19.28 o
   2  13  18     0.87    18.51    14.65 <
   3  13  18   392.46   451.97    23.91 o
   4  13  18    11.87    54.76    17.74 o
   5  13  18   132.19   128.80    24.68 o
   0  14  18   274.87   262.23    25.45 o
   1  14  18    23.51    35.48    15.42 <
   2  14  18   770.92   778.27    30.85 o
   3  14  18    48.91    57.84    20.05 <
   4  14  18   359.61   354.01    23.14 o
   5  14  18    12.07    19.28    20.82 <
   1  15  18  1431.04  1357.68    33.94 o
   2  15  18    44.78    66.33    18.51 o
   3  15  18  1524.33  1640.02    42.43 o
   4  15  18   142.62   130.34    20.05 o
   0  16  18  2053.32  1979.63    70.21 o
   1  16  18     9.21    20.82    16.97 <
   2  16  18   106.26   140.37    20.05 o
   3  16  18    11.80    16.97    22.37 <
   4  16  18    24.63    36.25    16.97 <
   1  17  18    68.65    91.01    22.37 o
   2  17  18    11.79    32.39    18.51 <
   3  17  18   634.53   662.55    28.54 o
   0  18  18    22.29    29.31    32.39 <
   1  18  18    25.05    30.85    18.51 <
   2  18  18   393.41   350.93    22.37 o
   3  18  18   262.41   307.73    21.60 o
   1  19  18  1395.18  1164.03    52.45 o
   2  19  18     0.18     3.86    16.97 <
   0  20  18  1376.16  1534.28    81.77 o
   1  20  18    22.46    16.20    22.37 <
   1   1  19  2455.86  2442.26    27.78 o
   2   1  19    49.29    58.61     8.48 o
   3   1  19   389.88   391.81    16.97 o
   4   1  19    74.73    77.90    13.88 o
   5   1  19   785.60   796.01    27.77 o
   6   1  19   106.23   114.92    19.28 o
   0   2  19   871.43   854.69    27.00 o
   1   2  19    10.47    14.65     8.48 <
   2   2  19   160.30   154.25    10.80 o
   3   2  19     3.83    -9.25    11.57 <
   4   2  19   439.47   452.75    25.45 o
   5   2  19  1053.76  1074.51    29.31 o
   6   2  19    58.85    10.80    15.42 <
   1   3  19  4203.57  4224.00    40.91 o
   2   3  19     0.57    -4.63     8.48 <
   3   3  19  1273.45  1274.38    22.37 o
   4   3  19    79.32    75.58    13.88 o
   5   3  19  1806.07  1802.12    35.49 o
   6   3  19   261.47   213.64    19.28 o
   0   4  19   221.00   309.28    17.74 o
   1   4  19     0.76     2.31     7.71 <
   2   4  19   439.01   422.67    16.20 o
   3   4  19     7.46     0.00    10.03 <
   4   4  19   114.71   126.48    14.65 o
   5   4  19     7.71     8.48    16.20 <
   6   4  19   324.64   282.28    22.37 o
   1   5  19   920.52   994.31    17.74 o
   2   5  19   169.04   157.34    11.57 o
   3   5  19   236.61   225.98    13.88 o
   4   5  19    29.43    23.91    13.11 <
   5   5  19   453.69   439.63    23.14 o
   6   5  19    19.14    16.97    17.74 <
   0   6  19    19.65    47.82    12.34 o
   1   6  19  1207.51  1192.62    21.60 o
   2   6  19  2279.02  2212.10    30.09 o
   3   6  19   325.73   327.79    16.97 o
   4   6  19  1876.99  1824.54    33.17 o
   5   6  19    12.86    20.82    16.20 <
   6   6  19    20.40    25.45    17.74 <
   1   7  19  4319.26  4461.56    47.09 o
   2   7  19   180.91   163.51    13.88 o
   3   7  19  3876.24  3931.39    50.17 o
   4   7  19   436.33   437.32    20.05 o
   5   7  19  2367.02  2275.97    38.58 o
   6   7  19     8.30     3.86    20.82 <
   0   8  19   140.57   153.48    14.65 o
   1   8  19    31.46    43.96    10.80 o
   2   8  19  1246.17  1145.54    25.46 o
   3   8  19   315.56   345.53    17.74 o
   4   8  19   480.36   486.68    23.91 o
   5   8  19   173.17   165.82    16.97 o
   6   8  19   112.40   112.60    20.05 o
   1   9  19  2915.79  2865.16    37.81 o
   2   9  19    26.04    23.91    12.34 <
   3   9  19  2445.55  2443.52    38.58 o
   4   9  19    95.20   101.03    15.42 o
   5   9  19  1133.43  1124.65    29.31 o
   6   9  19    12.41    23.14    18.51 <
   0  10  19  1353.36  1346.91    36.26 o
   1  10  19    31.05    56.30    11.57 o
   2  10  19  1943.84  1820.73    35.49 o
   3  10  19   105.35   118.77    15.42 o
   4  10  19    32.06    45.50    15.42 <
   5  10  19    76.95    87.92    16.20 o
   1  11  19   757.83   784.45    22.37 o
   2  11  19    55.27    62.47    14.65 o
   3  11  19   250.03   338.58    20.05 o
   4  11  19   403.89   453.51    22.37 o
   5  11  19   394.49   376.38    28.54 o
   0  12  19   876.55   909.42    37.02 o
   1  12  19    23.80    41.65    14.65 <
   2  12  19  3194.96  3207.73    43.98 o
   3  12  19   112.39   144.22    15.42 o
   4  12  19  1033.20  1074.49    30.85 o
   5  12  19   173.19   185.87    21.59 o
   1  13  19  2354.50  2363.22    38.58 o
   2  13  19     0.15    30.85    15.42 <
   3  13  19  5097.73  5074.15    66.38 o
   4  13  19   128.26   146.54    20.05 o
   5  13  19  2125.71  2089.90    55.55 o
   0  14  19    95.56   138.05    23.14 o
   1  14  19   341.60   334.73    19.28 o
   2  14  19    84.40    95.63    16.20 o
   3  14  19   174.83   279.96    22.37 o
   4  14  19     6.56     6.94    17.74 <
   1  15  19   424.35   387.95    20.05 o
   2  15  19   107.41   118.77    16.97 o
   3  15  19     1.28    43.19    17.74 <
   4  15  19    68.19    56.30    19.28 <
   0  16  19  3652.55  3806.65    77.94 o
   1  16  19    17.79    28.54    18.51 <
   2  16  19     3.06    23.14    18.51 <
   3  16  19   127.90   329.32    34.71 o
   4  16  19   596.95   565.36    27.77 o
   1  17  19  1927.33  1840.69    43.20 o
   2  17  19     6.33    11.57    18.51 <
   3  17  19  4327.35  4323.93    81.03 o
   0  18  19   668.48   674.12    86.39 o
   1  18  19     0.06     4.63    20.82 <
   2  18  19    75.71    66.33    20.05 o
   1  19  19   165.12   151.16    22.37 o
   0   0  20   518.94   466.64    27.77 o
   1   0  20    11.10    20.82    10.80 <
   2   0  20  1769.83  1718.90    33.95 o
   3   0  20   127.39   137.28    21.59 o
   4   0  20    16.77    20.82    20.05 <
   5   0  20    22.06    30.85    20.82 <
   6   0  20   164.65   151.16    26.22 o
   1   1  20   865.95   982.72    17.74 o
   2   1  20   654.82   619.38    16.20 o
   3   1  20    55.46    42.42    11.57 o
   4   1  20     4.40    -6.17    13.88 <
   5   1  20   593.84   553.02    26.22 o
   6   1  20    11.29     6.17    18.51 <
   0   2  20     0.17     4.63    13.11 <
   1   2  20    84.25   101.03    10.03 o
   2   2  20  1761.77  1679.55    24.69 o
   3   2  20    11.94    25.45    10.80 <
   4   2  20   371.23   373.30    20.05 o
   5   2  20     2.68     6.94    15.42 <
   6   2  20   165.57   151.94    17.74 o
   1   3  20   680.84   686.49    16.97 o
   2   3  20   258.39   248.35    12.34 o
   3   3  20    87.10   107.20    11.57 o
   4   3  20    36.55    32.39    13.11 <
   5   3  20    26.23    30.85    18.51 <
   6   3  20     0.17    13.88    16.20 <
   0   4  20   131.33   131.88    14.65 o
   1   4  20     0.18    13.88     8.48 <
   2   4  20   281.32   259.15    14.65 o
   3   4  20   137.88   148.85    13.88 o
   4   4  20   252.60   253.74    18.51 o
   5   4  20   138.86   123.40    16.97 o
   6   4  20    23.81    37.02    16.97 <
   1   5  20  6820.21  6665.51    58.69 o
   2   5  20    31.20    20.05    10.80 <
   3   5  20  1534.43  1576.06    28.54 o
   4   5  20    51.60    61.70    14.65 o
   5   5  20  3792.04  3766.59    67.14 o
   6   5  20     6.52   -10.80    20.82 <
   0   6  20   853.29   713.51    23.91 o
   1   6  20    75.92   107.20    11.57 o
   2   6  20   104.61    70.95    12.34 o
   3   6  20   144.37   152.71    16.20 o
   4   6  20  1217.50  1195.65    27.77 o
   5   6  20   373.40   330.11    22.37 o
   6   6  20     0.95    -4.63    18.51 <
   1   7  20    20.50    33.93    10.03 o
   2   7  20    17.33     6.94    11.57 <
   3   7  20   290.08   285.37    16.97 o
   4   7  20   371.37   384.10    22.37 o
   5   7  20    12.44     8.48    16.97 <
   6   7  20    49.66    40.10    19.28 <
   0   8  20    21.84    43.96    13.11 o
   1   8  20     3.80    11.57    10.80 <
   2   8  20   133.18   129.57    13.88 o
   3   8  20    28.28    22.37    13.88 <
   4   8  20    53.13    82.52    15.42 o
   5   8  20   186.10   160.42    20.05 o
   1   9  20  4185.80  4048.96    44.77 o
   2   9  20    64.35    60.93    14.65 o
   3   9  20   693.20   701.13    25.45 o
   4   9  20     1.78    14.65    14.65 <
   5   9  20  1637.30  1581.41    33.94 o
   0  10  20   719.31   681.08    29.31 o
   1  10  20    66.57    85.61    13.11 o
   2  10  20   750.33   731.99    23.91 o
   3  10  20   153.21   151.16    16.20 o
   4  10  20    33.72    55.53    14.65 o
   5  10  20   465.21   442.72    23.91 o
   1  11  20  1168.09  1214.16    28.54 o
   2  11  20   257.74   280.74    19.28 o
   3  11  20  4981.34  4897.38    58.66 o
   4  11  20    15.74    38.56    16.97 <
   5  11  20   468.44   455.06    23.14 o
   0  12  20    94.79    92.55    21.59 o
   1  12  20     0.02     0.00    13.88 <
   2  12  20   114.59   125.71    16.97 o
   3  12  20    47.37    71.72    16.97 o
   4  12  20   104.46    71.73    16.20 o
   5  12  20    51.80    37.79    20.05 <
   1  13  20  1905.35  1928.68    35.49 o
   2  13  20    17.82    10.03    16.20 <
   3  13  20   574.27   705.74    28.54 o
   4  13  20    82.12    80.98    19.28 o
   0  14  20   639.39   637.10    50.14 o
   1  14  20   114.66   111.06    16.20 o
   2  14  20   608.15   683.38    27.00 o
   3  14  20   139.37   251.43    22.37 o
   4  14  20   308.80   237.55    23.14 o
   1  15  20  1133.38  1090.71    28.54 o
   2  15  20    14.92    23.91    16.97 <
   3  15  20  4088.84  4081.52    64.05 o
   4  15  20     0.78    -6.17    20.82 <
   0  16  20   485.94   468.17    36.25 o
   1  16  20   107.42    97.95    18.51 o
   2  16  20   320.64   357.87    22.37 o
   3  16  20    50.11    61.70    34.71 <
   1  17  20    52.29    89.46    18.51 o
   2  17  20    20.23    49.36    15.42 o
   3  17  20    42.25    71.72    20.05 o
   0  18  20    40.50    37.79    26.99 <
   1  18  20    63.16    54.76    18.51 <
   2  18  20   685.98   632.47    30.85 o
   1   1  21  2287.89  2218.29    26.23 o
   2   1  21     4.55    -2.31    10.80 <
   3   1  21   152.25   143.45    15.43 o
   4   1  21     7.95    19.28    13.88 <
   5   1  21  1232.50  1237.29    32.40 o
   6   1  21   248.71   221.35    22.37 o
   0   2  21  1719.65  1870.10    40.89 o
   1   2  21    14.36    33.16     9.25 o
   2   2  21     0.90     3.86    10.03 <
   3   2  21   285.61   270.71    18.51 o
   4   2  21     4.30    20.82    14.65 <
   5   2  21   433.49   473.57    26.22 o
   6   2  21    74.59    84.84    23.91 o
   1   3  21  6616.04  6344.58    57.14 o
   2   3  21    26.92    23.14    10.03 <
   3   3  21  4222.97  4243.38    45.54 o
   4   3  21     2.12     9.25    13.88 <
   5   3  21  2646.97  2672.63    48.61 o
   6   3  21   112.79    94.09    21.59 o
   0   4  21    50.77    13.88    13.11 <
   1   4  21   248.91   239.09    13.11 o
   2   4  21   262.95   285.37    13.88 o
   3   4  21   289.92   306.96    16.97 o
   4   4  21     2.67    37.79    16.97 <
   5   4  21     1.36    23.91    16.20 <
   6   4  21   242.30   252.97    21.60 o
   1   5  21   503.55   581.56    15.43 o
   2   5  21    92.15   101.80    12.34 o
   3   5  21   504.93   495.94    22.37 o
   4   5  21     3.01     2.31    16.20 <
   5   5  21   184.55   202.07    20.05 o
   6   5  21    57.52    69.41    19.28 o
   0   6  21   603.60   442.74    23.14 o
   1   6  21    39.67    43.19    12.34 o
   2   6  21    72.69    80.98    13.88 o
   3   6  21    11.03    14.65    13.11 <
   4   6  21    67.34    67.10    14.65 o
   5   6  21   240.66   224.44    20.82 o
   1   7  21  4044.24  3929.24    43.99 o
   2   7  21     5.79    10.80    12.34 <
   3   7  21  2045.31  2052.95    34.72 o
   4   7  21    15.83    33.93    16.20 <
   5   7  21  1704.47  1652.40    39.34 o
   0   8  21     0.71     1.54    14.65 <
   1   8  21    54.56    49.36    11.57 o
   2   8  21    16.52    22.37    13.88 <
   3   8  21   120.66   126.48    16.97 o
   4   8  21    20.31    30.85    14.65 <
   5   8  21   398.08   386.41    24.68 o
   1   9  21   738.95   753.59    25.45 o
   2   9  21    98.17   105.66    14.65 o
   3   9  21  1534.40  1559.82    32.40 o
   4   9  21     0.01    -0.77    14.65 <
   5   9  21   788.47   819.91    32.40 o
   0  10  21   380.78   354.02    26.99 o
   1  10  21    49.95    59.39    13.88 o
   2  10  21    79.55   114.92    14.65 o
   3  10  21    37.61    65.55    15.42 o
   4  10  21   245.21   185.87    17.74 o
   5  10  21    35.24    60.93    16.20 o
   1  11  21  1285.13  1302.89    30.08 o
   2  11  21     7.25    33.93    14.65 <
   3  11  21    46.59   167.36    19.28 o
   4  11  21     2.07    15.42    14.65 <
   5  11  21   880.45   816.07    32.40 o
   0  12  21    33.62    -0.77    21.59 <
   1  12  21   159.66   169.68    16.97 o
   2  12  21   515.69   527.57    23.91 o
   3  12  21     1.77    15.42    16.97 <
   4  12  21   133.08   128.80    22.37 o
   1  13  21  1925.44  1991.16    36.26 o
   2  13  21   233.13   304.65    21.60 o
   3  13  21  1577.42  1613.80    37.03 o
   4  13  21    64.78   104.89    20.82 o
   0  14  21     0.01   -13.88    22.37 <
   1  14  21     3.66    10.80    14.65 <
   2  14  21  1484.84  1572.12    35.48 o
   3  14  21     4.88    16.20    18.51 <
   4  14  21   630.77   669.49    40.11 o
   1  15  21   572.63   575.39    28.54 o
   2  15  21    66.52    54.76    18.51 <
   3  15  21     9.45    62.47    22.37 <
   0  16  21   302.17   278.43    30.85 o
   1  16  21   100.81    88.69    17.74 o
   2  16  21   265.83   292.31    20.82 o
   3  16  21   121.80   124.17    21.59 o
   1  17  21  1073.13  1093.00    34.71 o
   2  17  21     2.31   -20.05    17.74 <
   0  18  21   188.03   148.08    28.54 o
   1  18  21     2.68    11.57    17.74 <
   1   0  22   147.94   124.94    18.51 o
   2   0  22    69.33    91.01    16.20 o
   3   0  22   211.05   191.27    22.37 o
   4   0  22   586.93   610.87    37.79 o
   5   0  22   366.85   298.48    28.54 o
   6   0  22    30.90    30.08    26.99 <
   1   1  22  5863.43  5678.65    54.82 o
   2   1  22    29.19    44.73    11.57 o
   3   1  22  1022.09   999.69    26.23 o
   4   1  22    15.98     0.77    14.65 <
   5   1  22  1908.63  1964.12    43.20 o
   6   1  22     0.26    -6.94    27.76 <
   0   2  22   565.75   579.26    26.22 o
   1   2  22     2.30     8.48    10.80 <
   2   2  22   220.92   225.98    14.65 o
   3   2  22   194.80   204.38    15.43 o
   4   2  22     0.37     4.63    15.42 <
   5   2  22   362.82   341.67    20.82 o
   1   3  22   434.63   397.21    15.43 o
   2   3  22   194.28   205.93    12.34 o
   3   3  22  1569.14  1580.67    32.40 o
   4   3  22    12.74     4.63    13.88 <
   5   3  22   121.37   144.22    20.05 o
   0   4  22     7.32    -3.08    13.88 <
   1   4  22    11.88    37.02    10.03 o
   2   4  22  1467.52  1444.12    27.00 o
   3   4  22   239.01   254.52    16.20 o
   4   4  22   375.80   383.32    22.37 o
   5   4  22   250.14   273.80    32.39 o
   1   5  22  7272.11  7242.92    62.55 o
   2   5  22     5.69    23.91    12.34 <
   3   5  22   791.30   809.90    25.45 o
   4   5  22   138.10   141.14    17.74 o
   5   5  22  3943.46  3876.94    60.96 o
   0   6  22     2.29     7.71    13.88 <
   1   6  22     9.68    15.42    13.11 <
   2   6  22  1120.60  1097.67    26.23 o
   3   6  22    35.11    46.27    14.65 o
   4   6  22     4.35     6.17    14.65 <
   5   6  22   269.18   249.89    28.54 o
   1   7  22   206.56   192.04    19.28 o
   2   7  22     9.16     3.86    13.11 <
   3   7  22     1.01    20.82    18.51 <
   4   7  22     0.71    -9.25    13.11 <
   5   7  22    11.58    16.97    17.74 <
   0   8  22    45.10    20.05    16.20 <
   1   8  22    28.88    38.56    15.42 <
   2   8  22     6.24    23.91    17.74 <
   3   8  22    21.49    40.10    15.42 <
   4   8  22   263.95   277.65    18.51 o
   5   8  22   369.12   356.33    23.91 o
   1   9  22  1725.18  1727.29    30.86 o
   2   9  22    63.74    54.76    14.65 o
   3   9  22  1642.91  1644.69    34.71 o
   4   9  22   232.60   208.24    17.74 o
   5   9  22  1786.76  1729.54    41.66 o
   0  10  22     0.70     9.25    20.82 <
   1  10  22   318.54   354.01    20.82 o
   2  10  22   138.02   180.47    16.20 o
   3  10  22   381.86   436.54    21.60 o
   4  10  22   388.86   358.64    21.60 o
   1  11  22   640.89   760.51    26.22 o
   2  11  22     0.96     1.54    16.97 <
   3  11  22  6576.05  6721.87    75.66 o
   4  11  22    25.91    26.22    17.74 <
   0  12  22   543.71   514.46    33.94 o
   1  12  22     2.99    16.97    15.42 <
   2  12  22    94.95   166.59    20.05 o
   3  12  22   200.34   315.44    24.68 o
   4  12  22   136.50    99.49    21.59 o
   1  13  22   319.35   359.41    20.05 o
   2  13  22     0.34    -3.08    16.97 <
   3  13  22   222.42   346.29    26.22 o
   4  13  22     7.46    16.20    18.51 <
   0  14  22     2.20    23.14    23.91 <
   1  14  22     3.11    -1.54    20.82 <
   2  14  22    47.41    67.87    19.28 o
   3  14  22   198.69   201.30    23.91 o
   1  15  22  2212.58  2126.98    41.66 o
   2  15  22     7.55     0.77    17.74 <
   3  15  22  4118.08  4304.47    93.37 o
   0  16  22    10.65     6.94    38.56 <
   1  16  22    24.92    23.91    20.05 <
   2  16  22   168.31   125.71    22.37 o
   1  17  22   182.78   156.56    20.05 o
   1   1  23   843.70   787.54    20.06 o
   2   1  23    16.23     8.48    11.57 <
   3   1  23   208.02   198.21    16.97 o
   4   1  23   182.94   208.24    20.82 o
   5   1  23  1130.11  1204.86    33.17 o
   0   2  23   804.58   877.79    31.62 o
   1   2  23    74.12    93.32    12.34 o
   2   2  23   385.55   415.72    16.20 o
   3   2  23    57.77    85.61    16.20 o
   4   2  23   678.53   715.01    28.54 o
   5   2  23   453.92   492.08    24.68 o
   1   3  23  2958.43  2926.04    32.41 o
   2   3  23    45.98    46.27    12.34 o
   3   3  23  3884.88  3907.23    50.16 o
   4   3  23     1.80     0.00    14.65 <
   5   3  23  1428.88  1419.36    43.97 o
   0   4  23     7.34    30.08    14.65 <
   1   4  23   126.33   130.34    11.57 o
   2   4  23    38.04    53.22    13.88 o
   3   4  23   554.25   588.50    23.14 o
   4   4  23   184.33   185.87    20.05 o
   5   4  23    95.36    72.50    20.82 o
   1   5  23   553.36   492.09    16.20 o
   2   5  23    46.71    52.44    13.88 o
   3   5  23  1960.76  2032.84    34.72 o
   4   5  23   181.14   185.87    20.05 o
   5   5  23   339.83   327.79    23.14 o
   0   6  23    60.57    56.30    15.42 o
   1   6  23    14.68    15.42    12.34 <
   2   6  23  2253.09  2255.92    36.26 o
   3   6  23    85.52    94.09    16.97 o
   4   6  23  1228.91  1273.54    35.48 o
   5   6  23    64.52    36.25    18.51 <
   1   7  23  2661.44  2530.00    39.35 o
   2   7  23   159.56   155.79    16.97 o
   3   7  23   530.88   485.14    21.60 o
   4   7  23    14.42    38.56    15.42 <
   5   7  23   735.51   706.52    32.40 o
   0   8  23   106.35    84.07    35.48 <
   1   8  23     0.09    26.99    14.65 <
   2   8  23   907.07   958.78    27.77 o
   3   8  23   183.55   202.84    24.68 o
   4   8  23   107.24    94.09    16.97 o
   5   8  23     4.19    14.65    38.56 <
   1   9  23    22.18    38.56    13.88 <
   2   9  23    59.37    74.04    15.42 o
   3   9  23   218.45   316.99    29.31 o
   4   9  23    12.65    18.51    16.97 <
   0  10  23   525.79   532.97    34.71 o
   1  10  23     0.43     8.48    16.20 <
   2  10  23    20.95    45.50    17.74 <
   3  10  23    61.45    71.72    16.97 o
   4  10  23   158.56   143.45    20.05 o
   1  11  23  2097.36  2184.85    39.35 o
   2  11  23   130.39   210.55    22.37 o
   3  11  23  1350.44  1602.94    44.74 o
   4  11  23   144.93   123.40    20.05 o
   0  12  23  1226.04  1242.69    45.51 o
   1  12  23    32.22    38.56    17.74 <
   2  12  23   333.57   289.23    22.37 o
   3  12  23    47.95    48.59    20.05 <
   1  13  23  2172.59  2265.08    45.52 o
   2  13  23     0.06     6.17    17.74 <
   3  13  23   526.27   528.33    30.85 o
   0  14  23   584.76   478.98    34.71 o
   1  14  23    85.01    78.67    19.28 o
   2  14  23     0.75    23.14    18.51 <
   3  14  23    82.93   101.03    34.71 <
   1  15  23   180.57   175.85    23.14 o
   2  15  23    77.79    63.24    27.76 <
   0  16  23    58.92    58.61    26.99 <
   1  16  23     9.41    11.57    17.74 <
   0   0  24   417.98   335.51    40.88 o
   1   0  24    39.02    60.93    20.82 <
   2   0  24  2270.83  2288.34    46.29 o
   3   0  24     9.15    22.37    21.59 <
   4   0  24  2107.08  2274.32    60.18 o
   5   0  24   390.50   442.71    35.48 o
   1   1  24  2860.14  2677.49    38.58 o
   2   1  24    18.10    27.76    13.88 <
   3   1  24   650.95   621.68    25.45 o
   4   1  24   649.44   740.45    28.54 o
   5   1  24   991.29  1109.19    33.94 o
   0   2  24   244.99   265.31    21.60 o
   1   2  24    62.77    71.73    12.34 o
   2   2  24   263.40   289.99    18.51 o
   3   2  24     3.71     3.08    14.65 <
   4   2  24  1265.18  1309.03    34.71 o
   5   2  24   184.19   176.62    26.22 o
   1   3  24     8.48    31.62    11.57 <
   2   3  24     0.50    11.57    12.34 <
   3   3  24     5.52    67.87    15.42 o
   4   3  24   114.32    99.49    18.51 o
   5   3  24    12.09    -0.77    19.28 <
   0   4  24   133.52   113.37    22.37 o
   1   4  24     0.40    10.03    10.03 <
   2   4  24  1907.25  1997.34    33.94 o
   3   4  24    14.64    43.19    14.65 <
   4   4  24   441.44   418.03    23.91 o
   5   4  24    41.00    57.07    20.05 <
   1   5  24  2053.35  1952.65    28.55 o
   2   5  24    80.61   102.57    14.65 o
   3   5  24  1185.90  1207.20    29.31 o
   4   5  24   105.09   134.97    21.59 o
   5   5  24  1500.41  1461.03    39.34 o
   0   6  24   233.22   330.10    21.60 o
   1   6  24     0.08     7.71    13.11 <
   2   6  24   813.60   824.55    29.31 o
   3   6  24    54.25    57.07    18.51 o
   4   6  24   134.78   158.88    20.05 o
   1   7  24   102.43   109.52    16.20 o
   2   7  24     6.44     6.94    14.65 <
   3   7  24    67.56   116.46    16.97 o
   4   7  24     9.04     6.17    20.82 <
   0   8  24   719.29   797.54    38.57 o
   1   8  24    53.10    47.82    15.42 o
   2   8  24     1.58    35.48    15.42 <
   3   8  24    14.95    41.65    16.20 <
   4   8  24   653.65   612.41    26.22 o
   1   9  24  1376.93  1457.17    33.17 o
   2   9  24     2.97    35.48    15.42 <
   3   9  24  1907.66  1866.91    37.03 o
   4   9  24    22.80    32.39    16.20 <
   0  10  24  4424.23  4177.57    81.81 o
   1  10  24     1.08    31.62    20.05 <
   2  10  24     9.04    36.25    16.97 <
   3  10  24   228.50   342.44    23.14 o
   4  10  24   133.74    77.90    25.45 o
   1  11  24   371.16   347.07    23.14 o
   2  11  24    18.68    -6.17    17.74 <
   3  11  24  1834.41  2017.31    44.74 o
   0  12  24   330.98   356.33    30.08 o
   1  12  24     0.87     0.77    17.74 <
   2  12  24   746.48   801.40    33.17 o
   3  12  24     1.28    39.33    22.37 <
   1  13  24  1265.56  1387.70    38.57 o
   2  13  24     7.14    15.42    22.37 <
   0  14  24   350.41   333.19    33.94 o
   1  14  24     6.84    14.65    20.82 <
   2  14  24  1162.52  1189.44    40.11 o
   1  15  24   991.23  1026.65    34.71 o
   1   1  25  1288.81  1297.49    27.00 o
   2   1  25    34.73    54.76    15.42 o
   3   1  25   274.42   276.11    19.28 o
   4   1  25   191.32   225.21    19.28 o
   0   2  25  1667.17  1846.84    43.20 o
   1   2  25    95.90   115.69    12.34 o
   2   2  25  1584.62  1636.20    36.26 o
   3   2  25    33.51    68.64    17.74 o
   4   2  25  1599.03  1750.34    42.43 o
   1   3  25  1668.89  1674.03    26.23 o
   2   3  25    52.21    65.56    13.88 o
   3   3  25  1374.45  1398.54    35.48 o
   4   3  25    19.21    44.73    19.28 <
   0   4  25  2274.79  2193.43    47.06 o
   1   4  25   108.07   109.52    13.11 o
   2   4  25   244.89   278.42    17.74 o
   3   4  25    54.70    50.90    16.97 <
   4   4  25   240.03   254.51    24.68 o
   1   5  25     6.22    35.48    13.88 <
   2   5  25    25.20    51.67    14.65 o
   3   5  25   181.01   161.96    18.51 o
   4   5  25   225.90   247.57    24.68 o
   0   6  25   854.88   851.55    40.11 o
   1   6  25    50.22    51.67    16.20 o
   2   6  25  3799.06  3991.95    53.25 o
   3   6  25   183.31   272.25    21.59 o
   4   6  25  1667.87  1618.43    45.51 o
   1   7  25   702.37   754.35    27.00 o
   2   7  25   130.28   138.05    20.05 o
   3   7  25  2518.29  2711.13    43.98 o
   4   7  25    52.75    54.76    16.20 o
   0   8  25   235.21   163.51    26.22 o
   1   8  25   141.50   139.60    19.28 o
   2   8  25   764.36   770.55    27.77 o
   3   8  25    23.35    52.44    16.97 o
   4   8  25   335.77   241.41    23.14 o
   1   9  25   375.36   394.12    23.14 o
   2   9  25     2.34    17.74    16.97 <
   3   9  25    88.34    72.50    17.74 o
   0  10  25    81.77   114.92    26.99 o
   1  10  25    39.48    37.02    17.74 <
   2  10  25   582.64   837.63    36.25 o
   3  10  25    30.13    16.97    17.74 <
   1  11  25   722.33   713.47    30.85 o
   2  11  25    53.82    60.93    25.45 <
   3  11  25   681.32   712.69    33.17 o
   0  12  25  3526.12  3561.09    81.02 o
   1  12  25     0.16     5.40    25.45 <
   2  12  25   948.12   981.14    35.48 o
   1  13  25  1363.87  1407.00    39.34 o
   2  13  25    15.79    50.90    23.14 <
   0  14  25   173.84   158.88    35.48 o
   1  14  25    49.40    33.16    23.14 <
   0   0  26   985.60  1335.98    73.28 o
   1   0  26   667.70   675.67    36.25 o
   2   0  26  6451.61  6673.25   100.36 o
   3   0  26   407.05   529.10    35.48 o
   4   0  26  5527.15  5609.83   101.89 o
   1   1  26   178.33   225.98    16.97 o
   2   1  26   485.61   519.85    23.14 o
   3   1  26  2474.35  2517.47    42.43 o
   4   1  26   358.88   382.55    24.68 o
   0   2  26  2103.76  2282.84    52.46 o
   1   2  26    22.34    22.37    13.88 <
   2   2  26    28.81    74.81    16.20 o
   3   2  26    20.21    35.48    15.42 <
   4   2  26   748.75   793.68    32.40 o
   1   3  26   250.97   314.67    16.20 o
   2   3  26    63.32    83.29    15.42 o
   3   3  26    92.29   134.97    19.28 o
   4   3  26     1.45    24.68    17.74 <
   0   4  26   309.53   353.24    23.14 o
   1   4  26    34.45    49.36    13.11 o
   2   4  26  4651.71  4808.22    58.66 o
   3   4  26   174.83   187.41    20.05 o
   4   4  26  1406.17  1481.83    44.74 o
   1   5  26   496.37   484.37    23.14 o
   2   5  26     4.56    43.96    19.28 <
   3   5  26  1354.81  1400.07    40.88 o
   4   5  26   132.41   131.11    24.68 o
   0   6  26   722.21   863.10    37.02 o
   1   6  26    72.85    84.07    16.97 o
   2   6  26   360.42   423.43    23.14 o
   3   6  26    10.38    16.97    18.51 <
   4   6  26   311.13   272.26    26.22 o
   1   7  26    94.45   120.31    17.74 o
   2   7  26    77.93    87.92    17.74 o
   3   7  26     6.17    36.25    20.82 <
   0   8  26  1472.39  1487.27    50.14 o
   1   8  26   145.45   141.14    20.05 o
   2   8  26    56.78    70.18    16.20 o
   3   8  26    26.32    50.13    17.74 <
   1   9  26   577.10   554.56    28.54 o
   2   9  26    29.83    76.35    22.37 o
   3   9  26    26.72    15.42    18.51 <
   0  10  26  1981.55  1912.44    57.09 o
   1  10  26   121.16    99.49    40.88 <
   2  10  26   389.70   316.99    26.99 o
   1  11  26   202.01   175.07    22.37 o
   2  11  26     0.44   -17.74    20.05 <
   0  12  26   806.18   843.82    45.51 o
   1  12  26    25.55    19.28    18.51 <
   1   1  27     1.05    20.82    15.42 <
   2   1  27    86.54   124.94    16.97 o
   3   1  27   610.06   674.89    33.94 o
   0   2  27  1809.45  1835.27    45.52 o
   1   2  27     8.97    38.56    16.20 <
   2   2  27  1579.33  1590.66    33.94 o
   3   2  27    12.99    22.37    23.14 <
   1   3  27    31.11    40.88    13.88 <
   2   3  27     0.45    29.31    17.74 <
   3   3  27    14.42    44.73    21.59 <
   0   4  27   627.32   664.86    30.08 o
   1   4  27    23.03    42.42    16.20 <
   2   4  27  1621.90  1743.41    36.26 o
   3   4  27   107.59   121.08    22.37 o
   1   5  27     1.23    12.34    14.65 <
   2   5  27   107.57   156.56    17.74 o
   3   5  27  1666.38  1823.63    42.43 o
   0   6  27   415.25   439.63    29.31 o
   1   6  27    45.19    57.84    16.97 o
   2   6  27   830.82   934.08    30.85 o
   3   6  27   316.14   354.01    23.91 o
   1   7  27   476.76   576.92    26.22 o
   2   7  27   131.81   239.09    22.37 o
   3   7  27   866.96   887.03    29.31 o
   0   8  27   278.68   289.99    31.62 o
   1   8  27    61.64    48.59    20.05 <
   2   8  27  1148.72  1067.56    31.63 o
   2   9  27    18.89    36.25    23.14 <
   0  10  27    27.95    32.39    26.22 <
   1  10  27    65.32    59.39    20.05 <
   2  10  27   228.60   225.21    23.91 o
   1  11  27    56.41    78.67    20.05 o
   0   0  28   985.35   810.68    61.71 o
   1   0  28    81.13    67.87    23.91 <
   2   0  28   147.07   101.81    25.45 o
   3   0  28   160.10   134.97    26.22 o
   1   1  28     5.79    17.74    16.97 <
   2   1  28     8.60    19.28    16.97 <
   3   1  28   616.30   601.61    28.54 o
   0   2  28   867.94   949.51    33.94 o
   1   2  28    28.15    50.90    16.20 o
   2   2  28    38.00    97.18    17.74 o
   1   3  28   310.93   375.61    18.51 o
   2   3  28   118.28   134.20    23.14 o
   3   3  28   626.64   659.46    30.08 o
   0   4  28   474.26   414.18    28.54 o
   1   4  28    27.43    26.99    16.20 <
   2   4  28  1458.60  1529.68    39.34 o
   3   4  28    59.28    74.81    19.28 o
   1   5  28    72.00   114.91    17.74 o
   2   5  28    74.75   173.53    19.28 o
   0   6  28  1084.79  1127.72    47.05 o
   1   6  28     0.02    14.65    21.59 <
   2   6  28  1251.60  1342.96    43.97 o
   1   7  28     1.59    74.81    65.55 <
   2   7  28     0.12    26.22    19.28 <
   0   8  28   802.91   860.02    45.51 o
   1   8  28     4.82    13.88    19.28 <
   1   1  29    16.26    39.33    17.74 <
   2   1  29    35.64    64.78    17.74 o
   0   2  29  2498.78  2538.28    50.92 o
   1   2  29   108.17   158.10    23.14 o
   2   2  29  1116.13  1070.64    36.25 o
   1   3  29     9.38    26.22    20.82 <
   2   3  29   232.09   271.48    23.14 o
   0   4  29   151.42   138.82    25.45 o
   1   4  29   145.73   209.01    20.05 o
   2   4  29  1499.76  1809.70    40.11 o
   1   5  29   116.38   110.29    19.28 o
   1   7  29   118.23    59.39    37.79 <
   0   0  30  3006.91  3050.77    84.87 o
   1   0  30     6.79    41.65    24.68 <
   1   1  30  1248.90  1471.00    34.71 o
   0   2  30   573.22   519.08    33.94 o
   1   2  30     1.81    33.16    22.37 <
   0   4  30   297.25   232.92    33.16 o
