# Supplementary material for: Crystal structures of catena-poly[[μ-aqua-di­aqua(μ3-2-methyl­propano­ato-κ4 O:O,O′:O′)calcium] 2-methyl­propano­ate dihydrate], catena-poly[[μ-aqua-di­aqua­(μ3-2-methyl­propano­ato-κ4 O:O,O′:O′)strontium] 2-methyl­propano­ate dihydrate] and catena-poly[[μ-aqua-di­aqua­(μ3-2-methyl­propano­ato-κ4 O:O,O′:O′)(calcium/strontium)] 2-methyl­propano­ate dihydrate]
Source: Acta Crystallogr E Crystallogr Commun. 2020 Sep 25;76(Pt 10):1684–8. doi: 10.1107/S2056989020012888 (PMC7534227; doi:10.1107/S2056989020012888)
Supplement: Supplementary file 7 [file e-76-01684-IIIsup7.smi]

[Ca].[Sr].O=C([O])C(C)C.O.O.O.O=C([O])C(C)C.O.O.[O].[O].[O].[O].[O].[O].[O].[O].[O].[O].[O].[O].[O].[O].[H].[H].[H].[H].[H].[H].[H].[H].[H].[H].[H].[H].[H].[H].[C].[C].[C].[C].[C].[C].[C].[O].[O].[O].[O].[O].[O].[O].[H].[H].[H].[H].[H].[H].[H].[H].[H].[H].[H].[H].[H].[H].[C].[C].[C].[C].[C].[C].[C].[H].[H].[H].[H].[H].[H].[H].[H].[H].[H].[H].[H].[H].[H].[C].[C].[C].[C].[C].[C].[C].[H].[H].[H].[H].[H].[H].[H].[Sr].[Sr].[Sr].[Sr].[Sr].[Sr].[Sr].[H].[H].[H].[H].[H].[H].[H].[H].[H].[H].[H].[H].[H].[H].[H].[H].[H].[H].[H].[H].[H].[O].[O].[O].[O].[O].[O].[O].[H].[H].[H].[H].[H].[H].[H].[H].[H].[H].[H].[H].[H].[H].[O].[O].[O].[O].[O].[O].[O].[O].[O].[O].[O].[O].[O].[O].[C].[C].[C].[C].[C].[C].[C].[H].[H].[H].[H].[H].[H].[H].[H].[H].[H].[H].[H].[H].[H].[H].[H].[H].[H].[H].[H].[H].[H].[H].[H].[H].[H].[H].[H].[H].[H].[H].[H].[H].[H].[H].[O].[O].[O].[O].[O].[O].[O].[O].[O].[O].[O].[O].[O].[O].[C].[C].[C].[C].[C].[C].[C].[C].[C].[C].[C].[C].[C].[C].[H].[H].[H].[H].[H].[H].[H].[H].[H].[H].[H].[H].[H].[H].[O].[O].[O].[O].[O].[O].[O].[H].[H].[H].[H].[H].[H].[H].[H].[H].[H].[H].[H].[H].[H].[H].[H].[H].[H].[H].[H].[H].[C].[C].[C].[C].[C].[C].[C].[H].[H].[H].[H].[H].[H].[H].[C].[C].[C].[C].[C].[C].[C].[H].[H].[H].[H].[H].[H].[H]	?
